# Supplementary material for: Crystal structure of [3-amino-2-(phenyl­diazenyl)­pyridine]chlorido­(η6-p-cymene)­ruthenium(II) chloride
Source: Acta Crystallogr E Crystallogr Commun. 2015 Sep 26;71(Pt 10):m185–6. doi: 10.1107/S2056989015017466 (PMC4647410; doi:10.1107/S2056989015017466)
Supplement: Supplementary file 1 [file e-71-0m185-sup1.cif]

##############################################################################
#                                                                            #
# This CIF contains the data in a paper accepted for publication in          #
# Acta Crystallographica Section E. It conforms to the requirements of       #
# Notes for Authors for Acta Crystallographica Section E, and has been       #
# peer reviewed under the auspices of the IUCr Commission on Journals.       #
#                                                                            #
# Full details of the Crystallographic Information File format               #
# are given in the paper "The Crystallographic Information File (CIF):       #
# a New Standard Archive File for Crystallography" by S. R. Hall, F. H.      #
# Allen and I. D. Brown [Acta Cryst. (1991), A47, 655-685].                  #
#                                                                            #
# The current version of the core CIF dictionary is obtainable from          #
# ftp://ftp.iucr.org/pub/cif_core.dic.                                       #
#                                                                            #
# Software is freely available for graphical display of the structure(s)     #
# in this CIF. For information consult the CIF software page                 #
# http://www.iucr.org/resources/cif/software.                                #
#                                                                            #
# This file may be used for bona fide research purposes within the           #
# scientific community so long as proper attribution is given to the journal # 
# article from which it was obtained.                                        #
#                                                                            #
##############################################################################
data_I
_audit_creation_method     SHELXL-2012
_journal_date_recd_electronic     2015-09-09
_journal_date_accepted     2015-09-18
_journal_name_full     'Acta Crystallographica, Section E'
_journal_year     2015
_journal_volume     71
_journal_issue     10
_journal_page_first     m185
_journal_page_last     m186
_journal_paper_category     HM
_journal_paper_doi     10.1107/S2056989015017466
_journal_coeditor_code     ZQ2235
_publ_contact_author_name     'Kanidtha Hansongnern'
_publ_contact_author_address
;
Department of Chemistry, Faculty of Science, Prince of Songkla University,
Hat Yai, Songkhla 90112, Thailand.
;
_publ_contact_author_email     'kanidtha.h@gmail.com'
_publ_contact_author_fax     ?
_publ_contact_author_phone     ?
_publ_section_title
;\
Crystal structure of
[3-amino-2-(phenyldiazenyl)pyridine]chlorido(\h^6^-<i>p</i>-\
cymene)ruthenium(II) chloride
;
loop_
    _publ_author_name
    _publ_author_footnote
    _publ_author_address
    'Hansongnern, Kanidtha' .
;
Department of Chemistry, Faculty of Science, Prince of Songkla University,
Hat Yai, Songkhla 90112,
Thailand
;
    'Sansook, Supojjanee' .
;
Department of Chemistry, Faculty of Science, Prince of Songkla University,
Hat Yai, Songkhla 90112,
Thailand
;
    'Romin, Thassani' .
;
Department of Chemistry, Faculty of Science, Prince of Songkla University,
Hat Yai, Songkhla 90112,
Thailand
;
    'Nimthong Roldan, Arunpatcha' .
;
Department of Chemistry, Youngstown State University, 1 University Plaza, 44555
Youngstown, OH,
USA
;
    'Pakawatchai, Chaveng' .
;
Department of Chemistry, Faculty of Science, Prince of Songkla University, Hat
Yai, Songkhla 90112,
Thailand
;
_chemical_name_systematic
;\
[3-Amino-2-(phenyldiazenyl)pyridine]chlorido(\h^6^-<i>p</i>-\
cymene)ruthenium(II) chloride
;
_chemical_name_common     ?
_chemical_formula_moiety     'C21 H24 Cl N4 Ru, Cl'
_chemical_formula_sum     'C21 H24 Cl2 N4 Ru'
_chemical_formula_iupac     '[Ru Cl (C10 H14) (C11 H10 N4)] Cl'
_chemical_formula_weight     504.41
_chemical_melting_point     ?
_shelx_space_group_comment
;
The symmetry employed for this shelxl refinement is uniquely defined
by the following loop, which should always be used as a source of
symmetry information in preference to the above space-group names.
They are only intended as comments.
;
_space_group_crystal_system     orthorhombic
_space_group_name_H-M_alt     'P b c a'
_space_group_name_Hall     '-P 2ac 2ab'
loop_
    _space_group_symop_operation_xyz
    'x, y, z'
    '-x+1/2, -y, z+1/2'
    '-x, y+1/2, -z+1/2'
    'x+1/2, -y+1/2, -z'
    '-x, -y, -z'
    'x-1/2, y, -z-1/2'
    'x, -y-1/2, z-1/2'
    '-x-1/2, y-1/2, z'
_cell_length_a     8.9642(8)
_cell_length_b     17.6283(16)
_cell_length_c     26.976(3)
_cell_angle_alpha     90
_cell_angle_beta     90
_cell_angle_gamma     90
_cell_volume     4262.8(7)
_cell_formula_units_Z     8
_cell_measurement_reflns_used     7302
_cell_measurement_theta_min     2.3
_cell_measurement_theta_max     27.9
_cell_measurement_temperature     293(2)
_exptl_crystal_description     block
_exptl_crystal_colour     colorless
_exptl_crystal_size_max     0.440
_exptl_crystal_size_mid     0.102
_exptl_crystal_size_min     0.068
_exptl_crystal_density_diffrn     1.572
_exptl_crystal_density_meas     ?
_exptl_crystal_density_method     ?
_exptl_crystal_F_000     2048
_exptl_absorpt_coefficient_mu     1.000
_exptl_absorpt_correction_type     multi-scan
_exptl_absorpt_process_details
;
(SADABS; Bruker, 2003)
;
_shelx_estimated_absorpt_T_min     0.667
_shelx_estimated_absorpt_T_max     0.935
_exptl_absorpt_correction_T_min     0.693
_exptl_absorpt_correction_T_max     1.000
_exptl_special_details     ?
_diffrn_ambient_temperature     293(2)
_diffrn_radiation_type     MoK\a
_diffrn_radiation_wavelength     0.71073
_diffrn_measurement_device_type     'Bruker SMART APEX CCD Diffractometer'
_diffrn_measurement_method     '\f and \w'
_diffrn_detector_area_resol_mean     ?
_diffrn_reflns_number     40186
_diffrn_reflns_av_R_equivalents     0.0687
_diffrn_reflns_theta_min     1.510
_diffrn_reflns_theta_max     28.018
_diffrn_reflns_theta_full     25.242
_diffrn_measured_fraction_theta_max     0.995
_diffrn_measured_fraction_theta_full     0.996
_diffrn_reflns_limit_h_min     -11
_diffrn_reflns_limit_h_max     11
_diffrn_reflns_limit_k_min     -23
_diffrn_reflns_limit_k_max     23
_diffrn_reflns_limit_l_min     -35
_diffrn_reflns_limit_l_max     35
_refine_special_details     ?
_reflns_number_total     5127
_reflns_number_gt     4242
_reflns_threshold_expression     'I > 2\s(I)'
_refine_ls_structure_factor_coef     Fsqd
_refine_ls_matrix_type     full
_refine_ls_R_factor_all     0.0927
_refine_ls_R_factor_gt     0.0740
_refine_ls_wR_factor_gt     0.1283
_refine_ls_wR_factor_ref     0.1362
_refine_ls_goodness_of_fit_ref     1.117
_refine_ls_restrained_S_all     1.116
_refine_ls_number_reflns     5127
_refine_ls_number_parameters     265
_refine_ls_number_restraints     15
_refine_ls_hydrogen_treatment     constr
_refine_ls_weighting_scheme     calc
_refine_ls_weighting_details
;
 w=1/[\s^2^(Fo^2^)+(0.0276P)^2^+25.0950P]
 where P=(Fo^2^+2Fc^2^)/3
;
_atom_sites_solution_hydrogens     geom
_atom_sites_solution_primary     direct
_atom_sites_solution_secondary     difmap
_refine_ls_shift/su_max     0.002
_refine_ls_shift/su_mean     0.000
_refine_diff_density_max     0.713
_refine_diff_density_min     -1.614
_refine_ls_extinction_method     none
_refine_ls_extinction_coef     .
loop_
    _atom_type_symbol
    _atom_type_description
    _atom_type_scat_dispersion_real
    _atom_type_scat_dispersion_imag
    _atom_type_scat_source
    'C' 'C' 0.0033 0.0016
                         'International Tables Vol C Tables 4.2.6.8 and 6.1.1.4'
    'H' 'H' 0.0000 0.0000
                         'International Tables Vol C Tables 4.2.6.8 and 6.1.1.4'
    'N' 'N' 0.0061 0.0033
                         'International Tables Vol C Tables 4.2.6.8 and 6.1.1.4'
    'Cl' 'Cl' 0.1484 0.1585
                         'International Tables Vol C Tables 4.2.6.8 and 6.1.1.4'
    'Ru' 'Ru' -1.2594 0.8363
                         'International Tables Vol C Tables 4.2.6.8 and 6.1.1.4'
_computing_data_collection
;
SMART (Bruker, 1998)
;
_computing_cell_refinement
;
SAINT (Bruker, 2003)
;
_computing_data_reduction
;
SAINT (Bruker, 2003)
;
_computing_structure_solution
;
SHELXS-97 (Sheldrick, 2008)
;
_computing_structure_refinement
;
SHELXL-2012 (Sheldrick, 2015) and
<i>SHELXLE</i> (H\"ubschle <i>et al.</i>,  2011)
;
_computing_molecular_graphics
;
Mercury (Macrae <i>et al.</i>,  2008)
;
_computing_publication_material
;
SHELXL97 (Sheldrick, 2008) and publCIF (Westrip, 2010)
;
loop_
    _atom_site_type_symbol
    _atom_site_label
    _atom_site_fract_x
    _atom_site_fract_y
    _atom_site_fract_z
    _atom_site_U_iso_or_equiv
    _atom_site_adp_type
    _atom_site_calc_flag
    _atom_site_occupancy
    _atom_site_disorder_assembly
    _atom_site_disorder_group
    Ru Ru1 0.62601(5) 0.03668(2) 0.38760(2) 0.03006(13) Uani d 1 . .
    Cl Cl1 0.73313(19) -0.03312(8) 0.45488(5) 0.0473(4) Uani d 1 . .
    Cl Cl2 0.98928(17) -0.30554(8) 0.21404(6) 0.0434(4) Uani d 1 . .
    N N1 0.5259(5) -0.0663(2) 0.37034(16) 0.0298(9) Uani d 1 . .
    N N2 0.5993(5) -0.1133(2) 0.34347(16) 0.0310(10) Uani d 1 . .
    N N3 0.7791(5) -0.0169(2) 0.34159(16) 0.0283(9) Uani d 1 . .
    N N4 0.7774(5) -0.2032(3) 0.28221(19) 0.0450(13) Uani d 1 . .
    H H4A 0.8322 -0.2296 0.2625 0.054 Uiso calc 1 . .
    H H4B 0.6955 -0.2218 0.2935 0.054 Uiso calc 1 . .
    C C1 0.3803(6) -0.0944(3) 0.3838(2) 0.0352(12) Uani d 1 . .
    C C2 0.3052(7) -0.0609(3) 0.4228(2) 0.0410(14) Uani d 1 . .
    H H2 0.3527 -0.0249 0.4423 0.049 Uiso calc 1 . .
    C C3 0.1594(7) -0.0812(4) 0.4325(3) 0.0511(17) Uani d 1 . .
    H H3 0.1065 -0.0564 0.4574 0.061 Uiso calc 1 . .
    C C4 0.0923(8) -0.1376(4) 0.4057(3) 0.0571(19) Uani d 1 . .
    H H4 -0.0057 -0.1514 0.4125 0.069 Uiso calc 1 . .
    C C5 0.1712(8) -0.1743(4) 0.3684(3) 0.0542(18) Uani d 1 . .
    H H5 0.1273 -0.2140 0.3510 0.065 Uiso calc 1 . .
    C C6 0.3139(7) -0.1520(3) 0.3573(2) 0.0413(14) Uani d 1 . .
    H H6 0.3658 -0.1757 0.3318 0.050 Uiso calc 1 . .
    C C7 0.7341(6) -0.0871(3) 0.32750(18) 0.0270(10) Uani d 1 . .
    C C8 0.8194(6) -0.1338(3) 0.2952(2) 0.0311(11) Uani d 1 . .
    C C9 0.9527(6) -0.1018(3) 0.2774(2) 0.0389(13) Uani d 1 . .
    H H9 1.0131 -0.1291 0.2558 0.047 Uiso calc 1 . .
    C C10 0.9932(7) -0.0306(3) 0.2921(2) 0.0477(15) Uani d 1 . .
    H H10 1.0801 -0.0090 0.2796 0.057 Uiso calc 1 . .
    C C11 0.9061(6) 0.0096(3) 0.3252(2) 0.0396(14) Uani d 1 . .
    H H11 0.9388 0.0568 0.3361 0.048 Uiso calc 1 . .
    C C12 0.6938(7) 0.1496(3) 0.4186(2) 0.0374(13) Uani d 1 . .
    C C13 0.5524(8) 0.1272(3) 0.4388(3) 0.0495(17) Uani d 1 . .
    H H13 0.5459 0.1158 0.4743 0.059 Uiso calc 1 . .
    C C14 0.4329(8) 0.1095(3) 0.4089(3) 0.0565(19) Uani d 1 . .
    H H14 0.3456 0.0853 0.4240 0.068 Uiso calc 1 . .
    C C15 0.4465(8) 0.1082(3) 0.3565(3) 0.0549(18) Uani d 1 . .
    C C16 0.5835(7) 0.1301(3) 0.3363(2) 0.0447(15) Uani d 1 . .
    H H16 0.6012 0.1223 0.3008 0.054 Uiso calc 1 . .
    C C17 0.7038(7) 0.1516(3) 0.3669(2) 0.0382(13) Uani d 1 . .
    H H17 0.8028 0.1568 0.3518 0.046 Uiso calc 1 . .
    C C18 0.3198(8) 0.0843(5) 0.3244(3) 0.081(3) Uani d 1 . .
    H H18A 0.3575 0.0676 0.2929 0.121 Uiso calc 1 . .
    H H18B 0.2536 0.1264 0.3195 0.121 Uiso calc 1 . .
    H H18C 0.2667 0.0436 0.3401 0.121 Uiso calc 1 . .
    C C19 0.8212(9) 0.1721(4) 0.4513(3) 0.0580(19) Uani d 0.78(5) A 1
    H H19 0.7999 0.1522 0.4845 0.070 Uiso calc 0.78(5) A 1
    C C20 0.9735(12) 0.1408(13) 0.4358(7) 0.066(4) Uani d 0.78(5) A 1
    H H20A 0.9682 0.0865 0.4335 0.099 Uiso calc 0.78(5) A 1
    H H20B 1.0471 0.1547 0.4600 0.099 Uiso calc 0.78(5) A 1
    H H20C 1.0006 0.1614 0.4041 0.099 Uiso calc 0.78(5) A 1
    C C21 0.824(3) 0.2586(7) 0.4555(12) 0.111(8) Uani d 0.78(5) A 1
    H H21A 0.9016 0.2735 0.4781 0.167 Uiso calc 0.78(5) A 1
    H H21B 0.7298 0.2763 0.4675 0.167 Uiso calc 0.78(5) A 1
    H H21C 0.8437 0.2802 0.4234 0.167 Uiso calc 0.78(5) A 1
    C C19B 0.8212(9) 0.1721(4) 0.4513(3) 0.0580(19) Uani d 0.22(5) A 2
    H H19B 0.8245 0.1339 0.4777 0.070 Uiso calc 0.22(5) A 2
    C C20B 0.974(4) 0.169(4) 0.426(2) 0.066(4) Uani d 0.22(5) A 2
    H H20D 0.9845 0.1215 0.4094 0.099 Uiso calc 0.22(5) A 2
    H H20E 1.0504 0.1738 0.4510 0.099 Uiso calc 0.22(5) A 2
    H H20F 0.9819 0.2098 0.4030 0.099 Uiso calc 0.22(5) A 2
    C C21B 0.791(9) 0.247(3) 0.477(3) 0.111(8) Uani d 0.22(5) A 2
    H H21D 0.8799 0.2637 0.4939 0.167 Uiso calc 0.22(5) A 2
    H H21E 0.7125 0.2405 0.5011 0.167 Uiso calc 0.22(5) A 2
    H H21F 0.7618 0.2844 0.4533 0.167 Uiso calc 0.22(5) A 2
loop_
    _atom_site_aniso_label
    _atom_site_aniso_U_11
    _atom_site_aniso_U_22
    _atom_site_aniso_U_33
    _atom_site_aniso_U_12
    _atom_site_aniso_U_13
    _atom_site_aniso_U_23
    Ru1 0.0334(2) 0.02129(19) 0.0355(2) 0.00223(18) 0.00250(19) -0.00160(17)
    Cl1 0.0641(10) 0.0363(7) 0.0414(8) 0.0089(7) -0.0093(7) 0.0017(6)
    Cl2 0.0424(8) 0.0322(7) 0.0558(9) -0.0014(6) 0.0150(7) -0.0051(6)
    N1 0.033(2) 0.024(2) 0.032(2) -0.0030(19) 0.0057(19) -0.0007(17)
    N2 0.030(2) 0.023(2) 0.040(2) 0.0006(18) 0.0072(19) -0.0019(18)
    N3 0.028(2) 0.021(2) 0.036(2) -0.0013(17) -0.0003(19) -0.0040(17)
    N4 0.039(3) 0.031(3) 0.065(3) -0.004(2) 0.019(3) -0.011(2)
    C1 0.032(3) 0.032(3) 0.041(3) -0.002(2) 0.009(3) 0.006(2)
    C2 0.043(3) 0.036(3) 0.044(3) 0.002(3) 0.011(3) 0.001(3)
    C3 0.049(4) 0.050(4) 0.054(4) 0.006(3) 0.023(3) 0.009(3)
    C4 0.036(4) 0.069(5) 0.066(5) -0.005(3) 0.006(3) 0.020(4)
    C5 0.047(4) 0.047(4) 0.069(5) -0.016(3) 0.002(3) 0.001(3)
    C6 0.038(3) 0.037(3) 0.049(4) -0.008(3) 0.009(3) -0.004(3)
    C7 0.025(2) 0.024(2) 0.032(3) -0.001(2) 0.000(2) 0.000(2)
    C8 0.034(3) 0.025(3) 0.035(3) 0.004(2) 0.004(2) 0.002(2)
    C9 0.031(3) 0.040(3) 0.046(3) 0.008(2) 0.010(3) -0.004(3)
    C10 0.036(3) 0.045(3) 0.062(4) -0.011(3) 0.014(3) -0.006(3)
    C11 0.032(3) 0.034(3) 0.053(4) -0.004(2) 0.010(3) -0.011(3)
    C12 0.060(4) 0.015(2) 0.037(3) 0.001(2) 0.004(3) 0.002(2)
    C13 0.076(5) 0.021(3) 0.052(4) 0.006(3) 0.020(4) -0.004(3)
    C14 0.050(4) 0.026(3) 0.093(6) 0.011(3) 0.019(4) -0.005(3)
    C15 0.048(4) 0.030(3) 0.087(5) 0.011(3) -0.014(4) 0.002(3)
    C16 0.055(4) 0.031(3) 0.049(4) 0.010(3) -0.007(3) 0.008(3)
    C17 0.045(3) 0.024(3) 0.045(3) 0.003(3) 0.002(3) 0.006(2)
    C18 0.053(5) 0.064(5) 0.126(8) 0.007(4) -0.038(5) 0.020(5)
    C19 0.089(6) 0.036(3) 0.049(4) -0.013(4) -0.013(4) -0.012(3)
    C20 0.066(6) 0.064(10) 0.068(8) -0.018(6) -0.016(5) -0.002(7)
    C21 0.147(15) 0.048(6) 0.14(2) -0.010(8) -0.054(14) -0.032(9)
    C19B 0.089(6) 0.036(3) 0.049(4) -0.013(4) -0.013(4) -0.012(3)
    C20B 0.066(6) 0.064(10) 0.068(8) -0.018(6) -0.016(5) -0.002(7)
    C21B 0.147(15) 0.048(6) 0.14(2) -0.010(8) -0.054(14) -0.032(9)
_geom_special_details
;
All e.s.d.'s (except the e.s.d. in the dihedral angle between two l.s. planes)
are estimated using the full covariance matrix. The cell e.s.d.'s are taken
into account individually in the estimation of e.s.d.'s in distances, angles
and torsion angles; correlations between e.s.d.'s in cell parameters are only
used when they are defined by crystal symmetry. An approximate (isotropic)
treatment of cell e.s.d.'s is used for estimating e.s.d.'s involving l.s.
planes.
;
loop_
    _geom_bond_atom_site_label_1
    _geom_bond_atom_site_label_2
    _geom_bond_site_symmetry_2
    _geom_bond_distance
    _geom_bond_publ_flag
    Ru1 N3 . 2.077(4) ?
    Ru1 N1 . 2.078(4) ?
    Ru1 C16 . 2.185(6) ?
    Ru1 C15 . 2.210(6) ?
    Ru1 C13 . 2.211(6) ?
    Ru1 C17 . 2.215(5) ?
    Ru1 C14 . 2.231(6) ?
    Ru1 C12 . 2.243(5) ?
    Ru1 Cl1 . 2.3938(15) ?
    N1 N2 . 1.283(6) ?
    N1 C1 . 1.442(7) ?
    N2 C7 . 1.363(6) ?
    N3 C11 . 1.307(7) ?
    N3 C7 . 1.356(6) ?
    N4 C8 . 1.327(7) ?
    N4 H4A . 0.8600 ?
    N4 H4B . 0.8600 ?
    C1 C6 . 1.376(8) ?
    C1 C2 . 1.381(8) ?
    C2 C3 . 1.381(8) ?
    C2 H2 . 0.9300 ?
    C3 C4 . 1.368(10) ?
    C3 H3 . 0.9300 ?
    C4 C5 . 1.389(10) ?
    C4 H4 . 0.9300 ?
    C5 C6 . 1.371(8) ?
    C5 H5 . 0.9300 ?
    C6 H6 . 0.9300 ?
    C7 C8 . 1.422(7) ?
    C8 C9 . 1.406(8) ?
    C9 C10 . 1.365(8) ?
    C9 H9 . 0.9300 ?
    C10 C11 . 1.382(8) ?
    C10 H10 . 0.9300 ?
    C11 H11 . 0.9300 ?
    C12 C17 . 1.398(8) ?
    C12 C13 . 1.435(9) ?
    C12 C19 . 1.498(9) ?
    C13 C14 . 1.376(10) ?
    C13 H13 . 0.9800 ?
    C14 C15 . 1.419(10) ?
    C14 H14 . 0.9800 ?
    C15 C16 . 1.398(9) ?
    C15 C18 . 1.489(10) ?
    C16 C17 . 1.411(8) ?
    C16 H16 . 0.9800 ?
    C17 H17 . 0.9800 ?
    C18 H18A . 0.9600 ?
    C18 H18B . 0.9600 ?
    C18 H18C . 0.9600 ?
    C19 C21 . 1.529(12) ?
    C19 C20 . 1.531(12) ?
    C19 H19 . 0.9800 ?
    C20 H20A . 0.9600 ?
    C20 H20B . 0.9600 ?
    C20 H20C . 0.9600 ?
    C21 H21A . 0.9600 ?
    C21 H21B . 0.9600 ?
    C21 H21C . 0.9600 ?
    C20B H20D . 0.9600 ?
    C20B H20E . 0.9600 ?
    C20B H20F . 0.9600 ?
    C21B H21D . 0.9600 ?
    C21B H21E . 0.9600 ?
    C21B H21F . 0.9600 ?
loop_
    _geom_angle_atom_site_label_1
    _geom_angle_atom_site_label_2
    _geom_angle_atom_site_label_3
    _geom_angle_site_symmetry_1
    _geom_angle_site_symmetry_3
    _geom_angle
    _geom_angle_publ_flag
    N3 Ru1 N1 . . 75.80(16) ?
    N3 Ru1 C16 . . 94.5(2) ?
    N1 Ru1 C16 . . 116.2(2) ?
    N3 Ru1 C15 . . 120.9(2) ?
    N1 Ru1 C15 . . 95.7(2) ?
    C16 Ru1 C15 . . 37.1(2) ?
    N3 Ru1 C13 . . 153.9(2) ?
    N1 Ru1 C13 . . 129.9(2) ?
    C16 Ru1 C13 . . 78.4(2) ?
    C15 Ru1 C13 . . 66.9(3) ?
    N3 Ru1 C17 . . 93.25(19) ?
    N1 Ru1 C17 . . 151.50(19) ?
    C16 Ru1 C17 . . 37.4(2) ?
    C15 Ru1 C17 . . 67.1(2) ?
    C13 Ru1 C17 . . 65.9(2) ?
    N3 Ru1 C14 . . 158.2(2) ?
    N1 Ru1 C14 . . 103.0(2) ?
    C16 Ru1 C14 . . 66.1(3) ?
    C15 Ru1 C14 . . 37.3(3) ?
    C13 Ru1 C14 . . 36.1(3) ?
    C17 Ru1 C14 . . 77.5(2) ?
    N3 Ru1 C12 . . 116.54(19) ?
    N1 Ru1 C12 . . 167.39(19) ?
    C16 Ru1 C12 . . 67.3(2) ?
    C15 Ru1 C12 . . 80.3(2) ?
    C13 Ru1 C12 . . 37.6(2) ?
    C17 Ru1 C12 . . 36.5(2) ?
    C14 Ru1 C12 . . 66.6(2) ?
    N3 Ru1 Cl1 . . 87.39(12) ?
    N1 Ru1 Cl1 . . 83.92(13) ?
    C16 Ru1 Cl1 . . 159.70(18) ?
    C15 Ru1 Cl1 . . 150.8(2) ?
    C13 Ru1 Cl1 . . 91.00(19) ?
    C17 Ru1 Cl1 . . 122.36(16) ?
    C14 Ru1 Cl1 . . 114.3(2) ?
    C12 Ru1 Cl1 . . 93.73(15) ?
    N2 N1 C1 . . 112.6(4) ?
    N2 N1 Ru1 . . 118.0(3) ?
    C1 N1 Ru1 . . 129.4(3) ?
    N1 N2 C7 . . 114.5(4) ?
    C11 N3 C7 . . 119.4(4) ?
    C11 N3 Ru1 . . 128.0(4) ?
    C7 N3 Ru1 . . 112.7(3) ?
    C8 N4 H4A . . 120.0 ?
    C8 N4 H4B . . 120.0 ?
    H4A N4 H4B . . 120.0 ?
    C6 C1 C2 . . 120.0(5) ?
    C6 C1 N1 . . 120.9(5) ?
    C2 C1 N1 . . 119.0(5) ?
    C3 C2 C1 . . 119.8(6) ?
    C3 C2 H2 . . 120.1 ?
    C1 C2 H2 . . 120.1 ?
    C4 C3 C2 . . 120.2(6) ?
    C4 C3 H3 . . 119.9 ?
    C2 C3 H3 . . 119.9 ?
    C3 C4 C5 . . 119.8(6) ?
    C3 C4 H4 . . 120.1 ?
    C5 C4 H4 . . 120.1 ?
    C6 C5 C4 . . 120.0(7) ?
    C6 C5 H5 . . 120.0 ?
    C4 C5 H5 . . 120.0 ?
    C5 C6 C1 . . 120.0(6) ?
    C5 C6 H6 . . 120.0 ?
    C1 C6 H6 . . 120.0 ?
    N3 C7 N2 . . 119.0(4) ?
    N3 C7 C8 . . 122.7(5) ?
    N2 C7 C8 . . 118.2(4) ?
    N4 C8 C9 . . 121.4(5) ?
    N4 C8 C7 . . 123.0(5) ?
    C9 C8 C7 . . 115.7(5) ?
    C10 C9 C8 . . 119.8(5) ?
    C10 C9 H9 . . 120.1 ?
    C8 C9 H9 . . 120.1 ?
    C9 C10 C11 . . 120.6(5) ?
    C9 C10 H10 . . 119.7 ?
    C11 C10 H10 . . 119.7 ?
    N3 C11 C10 . . 121.8(5) ?
    N3 C11 H11 . . 119.1 ?
    C10 C11 H11 . . 119.1 ?
    C17 C12 C13 . . 116.3(6) ?
    C17 C12 C19 . . 122.2(6) ?
    C13 C12 C19 . . 121.5(6) ?
    C17 C12 Ru1 . . 70.6(3) ?
    C13 C12 Ru1 . . 70.0(3) ?
    C19 C12 Ru1 . . 131.4(4) ?
    C14 C13 C12 . . 121.9(6) ?
    C14 C13 Ru1 . . 72.7(4) ?
    C12 C13 Ru1 . . 72.4(3) ?
    C14 C13 H13 . . 118.6 ?
    C12 C13 H13 . . 118.6 ?
    Ru1 C13 H13 . . 118.6 ?
    C13 C14 C15 . . 121.3(7) ?
    C13 C14 Ru1 . . 71.2(4) ?
    C15 C14 Ru1 . . 70.6(4) ?
    C13 C14 H14 . . 118.5 ?
    C15 C14 H14 . . 118.5 ?
    Ru1 C14 H14 . . 118.5 ?
    C16 C15 C14 . . 117.4(7) ?
    C16 C15 C18 . . 121.3(7) ?
    C14 C15 C18 . . 121.2(7) ?
    C16 C15 Ru1 . . 70.5(3) ?
    C14 C15 Ru1 . . 72.2(4) ?
    C18 C15 Ru1 . . 127.9(5) ?
    C15 C16 C17 . . 121.1(6) ?
    C15 C16 Ru1 . . 72.4(4) ?
    C17 C16 Ru1 . . 72.5(3) ?
    C15 C16 H16 . . 119.1 ?
    C17 C16 H16 . . 119.1 ?
    Ru1 C16 H16 . . 119.1 ?
    C12 C17 C16 . . 121.9(6) ?
    C12 C17 Ru1 . . 72.8(3) ?
    C16 C17 Ru1 . . 70.1(3) ?
    C12 C17 H17 . . 118.3 ?
    C16 C17 H17 . . 118.3 ?
    Ru1 C17 H17 . . 118.3 ?
    C15 C18 H18A . . 109.5 ?
    C15 C18 H18B . . 109.5 ?
    H18A C18 H18B . . 109.5 ?
    C15 C18 H18C . . 109.5 ?
    H18A C18 H18C . . 109.5 ?
    H18B C18 H18C . . 109.5 ?
    C12 C19 C21 . . 108.7(9) ?
    C12 C19 C20 . . 115.0(7) ?
    C21 C19 C20 . . 111.3(10) ?
    C12 C19 H19 . . 107.2 ?
    C21 C19 H19 . . 107.2 ?
    C20 C19 H19 . . 107.2 ?
    C19 C20 H20A . . 109.5 ?
    C19 C20 H20B . . 109.5 ?
    H20A C20 H20B . . 109.5 ?
    C19 C20 H20C . . 109.5 ?
    H20A C20 H20C . . 109.5 ?
    H20B C20 H20C . . 109.5 ?
    C19 C21 H21A . . 109.5 ?
    C19 C21 H21B . . 109.5 ?
    H21A C21 H21B . . 109.5 ?
    C19 C21 H21C . . 109.5 ?
    H21A C21 H21C . . 109.5 ?
    H21B C21 H21C . . 109.5 ?
    H20D C20B H20E . . 109.5 ?
    H20D C20B H20F . . 109.5 ?
    H20E C20B H20F . . 109.5 ?
    H21D C21B H21E . . 109.5 ?
    H21D C21B H21F . . 109.5 ?
    H21E C21B H21F . . 109.5 ?
loop_
    _geom_torsion_atom_site_label_1
    _geom_torsion_atom_site_label_2
    _geom_torsion_atom_site_label_3
    _geom_torsion_atom_site_label_4
    _geom_torsion_site_symmetry_1
    _geom_torsion_site_symmetry_2
    _geom_torsion_site_symmetry_3
    _geom_torsion_site_symmetry_4
    _geom_torsion
    _geom_torsion_publ_flag
    C1 N1 N2 C7 . . . . 176.3(4) ?
    Ru1 N1 N2 C7 . . . . -3.0(6) ?
    N2 N1 C1 C6 . . . . -19.8(7) ?
    Ru1 N1 C1 C6 . . . . 159.5(4) ?
    N2 N1 C1 C2 . . . . 162.6(5) ?
    Ru1 N1 C1 C2 . . . . -18.2(7) ?
    C6 C1 C2 C3 . . . . -5.1(9) ?
    N1 C1 C2 C3 . . . . 172.7(5) ?
    C1 C2 C3 C4 . . . . 4.1(10) ?
    C2 C3 C4 C5 . . . . -0.3(10) ?
    C3 C4 C5 C6 . . . . -2.5(11) ?
    C4 C5 C6 C1 . . . . 1.5(10) ?
    C2 C1 C6 C5 . . . . 2.3(9) ?
    N1 C1 C6 C5 . . . . -175.4(6) ?
    C11 N3 C7 N2 . . . . -177.9(5) ?
    Ru1 N3 C7 N2 . . . . 1.0(6) ?
    C11 N3 C7 C8 . . . . -0.1(8) ?
    Ru1 N3 C7 C8 . . . . 178.8(4) ?
    N1 N2 C7 N3 . . . . 1.3(7) ?
    N1 N2 C7 C8 . . . . -176.6(4) ?
    N3 C7 C8 N4 . . . . 178.4(5) ?
    N2 C7 C8 N4 . . . . -3.8(8) ?
    N3 C7 C8 C9 . . . . -1.8(7) ?
    N2 C7 C8 C9 . . . . 176.0(5) ?
    N4 C8 C9 C10 . . . . -179.2(6) ?
    C7 C8 C9 C10 . . . . 0.9(8) ?
    C8 C9 C10 C11 . . . . 1.6(10) ?
    C7 N3 C11 C10 . . . . 2.9(9) ?
    Ru1 N3 C11 C10 . . . . -175.8(5) ?
    C9 C10 C11 N3 . . . . -3.7(10) ?
    C17 C12 C13 C14 . . . . -0.7(8) ?
    C19 C12 C13 C14 . . . . 177.3(6) ?
    Ru1 C12 C13 C14 . . . . -55.7(5) ?
    C17 C12 C13 Ru1 . . . . 55.0(4) ?
    C19 C12 C13 Ru1 . . . . -127.0(5) ?
    C12 C13 C14 C15 . . . . 3.7(9) ?
    Ru1 C13 C14 C15 . . . . -51.8(5) ?
    C12 C13 C14 Ru1 . . . . 55.5(5) ?
    C13 C14 C15 C16 . . . . -3.7(9) ?
    Ru1 C14 C15 C16 . . . . -55.8(5) ?
    C13 C14 C15 C18 . . . . 176.1(6) ?
    Ru1 C14 C15 C18 . . . . 124.0(6) ?
    C13 C14 C15 Ru1 . . . . 52.1(5) ?
    C14 C15 C16 C17 . . . . 0.7(9) ?
    C18 C15 C16 C17 . . . . -179.1(6) ?
    Ru1 C15 C16 C17 . . . . -55.9(5) ?
    C14 C15 C16 Ru1 . . . . 56.6(5) ?
    C18 C15 C16 Ru1 . . . . -123.2(6) ?
    C13 C12 C17 C16 . . . . -2.3(8) ?
    C19 C12 C17 C16 . . . . 179.7(5) ?
    Ru1 C12 C17 C16 . . . . 52.4(5) ?
    C13 C12 C17 Ru1 . . . . -54.7(4) ?
    C19 C12 C17 Ru1 . . . . 127.4(5) ?
    C15 C16 C17 C12 . . . . 2.3(9) ?
    Ru1 C16 C17 C12 . . . . -53.6(5) ?
    C15 C16 C17 Ru1 . . . . 55.9(5) ?
    C17 C12 C19 C21 . . . . 81.0(17) ?
    C13 C12 C19 C21 . . . . -96.8(16) ?
    Ru1 C12 C19 C21 . . . . 172.9(15) ?
    C17 C12 C19 C20 . . . . -44.5(14) ?
    C13 C12 C19 C20 . . . . 137.7(12) ?
    Ru1 C12 C19 C20 . . . . 47.4(13) ?
loop_
    _geom_hbond_atom_site_label_D
    _geom_hbond_atom_site_label_H
    _geom_hbond_atom_site_label_A
    _geom_hbond_site_symmetry_A
    _geom_hbond_distance_DH
    _geom_hbond_distance_HA
    _geom_hbond_distance_DA
    _geom_hbond_angle_DHA
    N4 H4A Cl2 . 0.86 2.34 3.200(5) 175.8
    N4 H4B Cl2 6_556 0.86 2.37 3.152(5) 150.7
_shelx_hkl_file
;
  -1   0   0    0.11    0.56
  -1   0   0    0.59    0.78
  -1   0   0   -0.05    0.92
  -2   0   0  166.75    7.51
  -2   0   0  169.50    7.30
  -2   0   0  180.24    7.09
  -3   0   0   -1.14    1.49
  -3   0   0    2.37    1.40
  -3   0   0    0.21    2.21
  -4   0   0  116.51    6.85
  -4   0   0  110.83    7.63
  -4   0   0  112.01    7.30
  -5   0   0    0.32    2.16
  -5   0   0   -0.20    1.46
  -5   0   0   -0.11    2.75
  -6   0   0   31.35    4.86
  -6   0   0   27.53    6.34
  -6   0   0   39.99    6.28
  -7   0   0    0.48    4.28
  -7   0   0    0.99    2.12
  -7   0   0    2.90    4.04
  -8   0   0  456.87   22.96
   9   0   0   -6.70    7.63
  -9   0   0    5.77    6.32
   9   0   0    6.84   10.04
  10   0   0   24.11   11.11
  10   0   0   15.42   10.05
 -10   0   0   30.65    9.86
  11   0   0    0.44    8.39
  11   0   0    1.76    9.73
 -11   0   0   -1.43    7.89
   0   1   0   -0.93    0.77
   0  -1   0   -3.15    0.87
  -1  -1   0   -0.46    0.98
  -1   1   0   -0.59    0.95
   1  -1   0   -1.10    0.97
  -1  -1   0    0.41    0.72
   1  -1   0    0.66    1.27
  -1   1   0   -0.21    0.44
  -1  -1   0    1.12    0.81
  -2  -1   0   27.83    2.94
  -2   1   0   28.45    3.41
  -2  -1   0   32.48    3.67
  -2  -1   0   23.81    2.78
  -2   1   0   19.12    2.07
  -3   1   0   -0.34    1.91
  -3  -1   0   -0.12    1.65
  -3  -1   0    2.00    2.15
  -3   1   0    0.18    1.07
  -3  -1   0    1.08    1.42
  -3   1   0   -1.43    2.10
  -4   1   0   22.92    3.17
  -4   1   0   26.23    4.25
  -4  -1   0   23.02    4.50
  -4   1   0   27.74    4.72
  -4  -1   0   21.35    3.55
  -4  -1   0   24.35    3.79
  -5  -1   0    0.28    1.57
  -5  -1   0    1.13    2.75
  -5  -1   0    0.97    2.31
  -5   1   0    0.12    1.48
  -5   1   0   -1.76    1.99
  -6   1   0    5.43    2.52
  -6   1   0    1.09    3.25
  -6  -1   0    7.73    4.37
  -6  -1   0    4.44    2.61
  -6  -1   0    1.06    3.17
  -7   1   0   -0.14    2.08
  -7   1   0    2.98    3.82
  -7  -1   0    2.19    2.42
  -7  -1   0    1.18    3.30
  -7  -1   0    0.48    4.31
   7  -1   0   -4.89    6.25
   7  -1   0    8.94    6.41
  -8   1   0   -2.81    4.59
  -8  -1   0   -0.98    5.67
   8  -1   0   -1.69    8.70
  -8  -1   0    3.44    4.75
  -8   1   0   -1.08    2.44
   8  -1   0    1.42    8.95
   8   1   0   -1.64    2.67
  -9  -1   0   -1.77    5.55
  -9   1   0    4.45    6.13
   9  -1   0    5.19    8.63
   9   1   0    8.08    4.48
   9  -1   0    3.60    7.78
  10   1   0   22.07   10.08
  10   1   0   39.04   13.44
 -10   1   0   55.60   11.72
 -10  -1   0   25.44    9.56
  10  -1   0   30.09   11.16
  10  -1   0   34.30    9.31
   0  -2   0 6026.27  184.42
   0   2   0 7168.78  185.90
   0   2   0 7169.06  189.39
  -1   2   0   -1.46    1.22
  -1   2   0    0.34    0.60
   1  -2   0   -0.08    1.42
  -1  -2   0    0.54    1.38
   1   2   0    0.01    0.73
  -2  -2   0  248.72    8.77
  -2   2   0  244.57   10.21
  -2   2   0  244.75    8.42
  -2  -2   0  254.07   10.03
  -2  -2   0  247.45    9.99
   2  -2   0  245.28   10.24
   3  -2   0    0.37    2.60
  -3   2   0    0.18    0.98
  -3   2   0    2.61    2.20
  -3  -2   0    1.02    2.08
   3  -2   0   -0.15    2.49
  -3  -2   0    2.57    1.73
  -3  -2   0   -0.26    1.31
  -4  -2   0 1186.85   38.10
  -4  -2   0 1232.22   37.32
   4  -2   0 1135.62   38.16
  -4   2   0 1184.15   36.13
  -4  -2   0 1158.91   38.08
   4  -2   0 1236.70   38.77
  -4   2   0 1185.20   38.86
   5  -2   0    1.07    3.45
  -5  -2   0    1.16    2.47
  -5   2   0   -0.96    2.34
  -5  -2   0    1.35    3.17
  -5   2   0   -0.66    1.29
   5  -2   0   -0.81    3.78
  -5  -2   0    0.46    1.79
  -6   2   0  225.66   13.48
   6  -2   0  208.32   13.72
  -6   2   0  213.16   10.96
  -6  -2   0  230.81   12.45
   6  -2   0  196.72   12.86
  -6  -2   0  205.41   12.91
  -6  -2   0  219.28   12.42
   7  -2   0   -4.51    5.78
  -7   2   0    1.50    4.54
  -7  -2   0   -2.72    3.78
  -7  -2   0    0.78    3.35
   7  -2   0    8.31    6.36
  -7   2   0    0.79    1.99
  -8   2   0  390.92   18.30
  -8   2   0  429.32   22.83
  -8  -2   0  433.77   21.33
   8  -2   0  414.92   22.79
   8  -2   0  402.45   22.08
   8   2   0  400.09   21.17
  -8  -2   0  427.39   22.28
   9  -2   0    4.83    8.03
   9   2   0    5.11    4.16
  -9  -2   0    1.31    5.64
  -9   2   0    0.08    5.33
  -9  -2   0   -2.89    5.54
   9  -2   0   11.04    8.68
 -10   2   0   15.45    7.90
  10  -2   0   12.03   10.85
  10  -2   0   15.47    9.51
 -10  -2   0   13.35    8.20
  11   2   0   -6.69   12.03
 -11   2   0    5.47    8.72
  11  -2   0    0.33    8.60
  11   2   0    0.12    9.97
   0  -3   0    0.11    1.51
   0   3   0    0.19    0.97
   0   3   0   -0.91    0.91
   1   3   0   -0.15    0.72
  -1   3   0    0.38    1.32
   1   3   0    0.10    1.22
   1  -3   0    0.76    2.00
  -1  -3   0    0.47    1.58
  -1   3   0    0.21    0.78
  -2   3   0  799.88   25.69
   2  -3   0  815.22   25.60
  -2  -3   0  779.61   25.44
  -2   3   0  765.83   23.03
  -2  -3   0  790.36   25.16
  -3   3   0   -0.45    1.82
  -3  -3   0    1.31    2.18
  -3  -3   0    1.31    1.57
   3  -3   0    1.77    2.94
  -3  -3   0    2.67    1.63
  -3   3   0    0.92    0.96
  -4  -3   0   88.94    5.74
  -4  -3   0   84.28    7.21
  -4   3   0   86.45    6.95
  -4   3   0   88.34    5.14
   4  -3   0   90.96    7.41
  -4  -3   0   86.55    6.69
  -5   3   0   -6.10    1.82
   5  -3   0   -0.89    2.99
   5  -3   0    1.57    3.81
  -5  -3   0   -1.23    2.03
  -5  -3   0   -1.90    2.93
  -5   3   0    1.27    1.49
  -5  -3   0   -0.53    1.81
   6  -3   0  616.14   25.61
  -6  -3   0  595.44   24.62
  -6  -3   0  588.70   23.10
  -6   3   0  633.05   26.02
  -6   3   0  583.98   21.51
   6  -3   0  534.81   24.33
  -7   3   0    0.20    5.08
  -7   3   0    0.90    2.35
  -7  -3   0    3.64    5.00
   7  -3   0   -0.38    6.24
  -7  -3   0    1.89    4.03
   7  -3   0    5.05    5.90
   7   3   0    1.59    3.49
  -8  -3   0    4.72    6.41
  -8  -3   0    5.84    4.84
   8   3   0   -1.17    4.03
   8  -3   0    4.16    7.73
  -8   3   0    7.14    5.97
   8  -3   0    3.83    8.15
  -9  -3   0    4.09    5.65
  -9   3   0    2.92    6.13
   9   3   0    0.23    3.72
   9  -3   0    9.30    7.86
  -9  -3   0    1.50    6.77
  10  -3   0   20.50    9.79
 -10   3   0   30.32   10.29
  10   3   0   32.06    8.39
 -10  -3   0   49.21   11.22
  11  -3   0    1.49   11.04
 -11   3   0   -1.50    8.93
   0  -4   0  389.97   14.56
   0   4   0  423.24   14.18
   0   4   0  430.24   13.40
   1   4   0   -0.44    0.89
  -1   4   0   -0.09    1.05
   1  -4   0    1.58    2.69
  -1  -4   0    0.54    1.98
   1   4   0   -0.02    1.49
  -1   4   0    0.89    1.58
   2   4   0  707.94   24.02
  -2   4   0  684.34   20.77
   2  -4   0  709.68   23.52
  -2   4   0  699.78   23.58
   2   4   0  680.46   20.42
  -2  -4   0  693.75   23.14
   3  -4   0    1.12    2.91
  -3   4   0   -0.35    2.29
  -3   4   0    0.03    0.94
  -3  -4   0   -0.99    2.12
   3   4   0   -2.26    1.56
  -4   4   0   54.84    4.11
   4  -4   0   81.10    7.35
  -4   4   0   54.45    7.05
  -4  -4   0   83.87    7.32
  -4  -4   0   50.55    4.70
  -5  -4   0   -0.95    2.47
   5  -4   0   -0.91    3.89
  -5   4   0    0.62    2.95
  -5   4   0   -1.25    1.38
  -5  -4   0    0.89    3.28
  -6   4   0    3.71    2.06
   6  -4   0    2.15    5.37
  -6   4   0    4.20    3.91
   6   4   0    4.32    3.08
  -6  -4   0    0.43    2.92
  -6  -4   0    0.62    3.94
  -7   4   0   -2.66    1.92
  -7  -4   0    0.36    4.75
  -7   4   0   -0.18    5.02
  -7  -4   0   -0.39    3.29
   7  -4   0   -1.27    6.12
   7   4   0    0.98    3.35
   8  -4   0  512.56   25.68
  -8  -4   0  466.11   24.54
   8   4   0  509.56   25.32
  -8   4   0  517.61   26.58
  -8  -4   0  546.95   23.48
   9   4   0    6.23    4.76
  -9  -4   0    0.64    6.25
   9  -4   0    5.00    8.83
  -9   4   0   -5.95    5.59
 -10  -4   0    6.22    8.11
  10  -4   0   -3.86    8.86
 -10   4   0    3.34    7.08
  10   4   0    6.38    4.96
 -11   4   0   -1.53    8.30
  11  -4   0    6.90   11.43
 -11  -4   0    5.14    9.49
   0   5   0    1.79    1.65
   0   5   0    1.32    1.41
   0  -5   0    0.45    2.62
  -1   5   0    1.31    1.45
   1  -5   0    0.74    2.86
   1   5   0    1.01    1.08
  -1   5   0    0.29    1.71
   1   5   0   -0.57    1.59
  -1  -5   0   -0.15    1.98
   2   5   0  902.58   29.92
  -2  -5   0  878.43   29.03
   2  -5   0  858.68   29.08
  -2   5   0  917.84   29.42
  -2   5   0  898.37   26.58
   2   5   0  873.60   25.57
  -3   5   0   -0.10    0.80
   3  -5   0   -0.20    2.82
   3   5   0    2.22    1.50
  -3   5   0   -0.46    2.07
   3   5   0   -0.28    1.62
  -3  -5   0    2.63    2.66
   4  -5   0   92.71    8.34
  -4   5   0   92.08    5.08
   4   5   0   93.88    5.75
  -4  -5   0   86.36    7.79
   4   5   0  104.06    8.39
  -4   5   0   86.82    7.59
  -5  -5   0   -2.07    3.27
   5  -5   0    1.87    4.07
  -5   5   0   -0.01    3.13
   5   5   0    0.16    2.44
  -5  -5   0   -2.13    1.91
  -5   5   0    1.71    1.38
   6  -5   0 1310.02   45.01
  -6  -5   0 1327.89   44.77
   6   5   0 1276.83   45.66
  -6  -5   0 1290.63   40.99
  -6   5   0 1194.83   45.17
  -6   5   0 1234.34   39.20
  -7  -5   0    1.70    3.46
  -7   5   0    6.13    5.96
   7  -5   0   -0.14    6.44
   7   5   0   -0.59    3.58
  -7  -5   0   12.43    6.02
  -8   5   0    6.37    7.32
  -8  -5   0    3.69    4.31
   8  -5   0   19.79    8.38
  -8  -5   0   12.89    7.30
   8   5   0   10.78    5.06
   9  -5   0    5.64    8.45
  -9   5   0   -5.62    6.06
  -9  -5   0    0.20    6.70
   9   5   0   -1.79    3.76
 -10  -5   0  151.42   18.10
  10  -5   0  116.15   16.10
 -10   5   0   86.66   14.84
  10   5   0  123.80   14.53
 -11  -5   0   -2.86    9.53
  11  -5   0   -1.99   11.71
 -11   5   0    2.46    8.90
   0   6   0  655.24   20.03
   0   6   0  591.36   20.80
   0  -6   0  602.67   21.68
  -1   6   0    0.17    1.68
   1   6   0   -0.85    1.42
  -1  -6   0   -1.15    2.03
   1  -6   0    2.46    2.72
   1   6   0    0.34    1.07
  -1   6   0   -1.52    1.21
  -2  -6   0   63.72    5.94
   2   6   0   62.09    3.13
  -2   6   0   69.69    5.69
  -2   6   0   59.80    4.11
   2   6   0   64.09    6.41
   2  -6   0   72.50    7.16
  -3  -6   0   -0.30    2.59
  -3   6   0   -1.18    2.27
  -3   6   0    0.77    1.11
   3  -6   0    0.33    3.15
   3   6   0    2.17    2.44
   3   6   0    1.74    1.39
   4  -6   0   44.84    6.90
  -4   6   0   28.01    2.96
  -4   6   0   35.54    6.38
   4   6   0   33.84    4.04
   4   6   0   23.90    5.68
  -4  -6   0   41.09    6.34
  -5  -6   0   -1.32    3.17
  -5   6   0    4.90    1.64
   5  -6   0    6.70    4.86
  -5   6   0   -0.66    2.47
   5   6   0   -3.84    2.43
   5   6   0   -0.21    2.53
   6   6   0   24.06    6.17
   6   6   0   17.52    4.62
   6  -6   0   19.19    7.46
  -6   6   0   23.17    3.27
  -6  -6   0   15.92    6.04
  -6   6   0   17.28    6.27
   7   6   0    1.73    4.42
  -7   6   0    1.47    5.68
  -7  -6   0    6.52    5.79
   7  -6   0   -3.78    6.50
   7   6   0   -2.26    3.25
  -8   6   0   23.83    9.19
   8   6   0   26.13    7.22
  -8  -6   0   55.12   10.43
   8  -6   0   45.03   10.46
   9   6   0   -1.39    3.69
  -9   6   0    4.80    7.13
  -9  -6   0    1.77    7.41
   9  -6   0   -8.79    8.47
  10  -6   0   31.49   12.86
 -10  -6   0   32.34   10.80
  10   6   0   33.59    9.01
 -10   6   0   14.52    9.44
 -11  -6   0    5.39    9.40
  11   6   0    3.47    5.65
  11  -6   0    9.98   13.09
 -11   6   0    6.96    9.97
   0  -7   0    1.89    2.95
   0   7   0    0.39    1.64
   0   7   0    0.29    1.66
   1  -7   0   -0.78    2.64
  -1   7   0    0.68    1.86
   1   7   0    0.68    1.14
   1   7   0    0.00    1.68
  -1  -7   0   -2.71    2.30
  -1   7   0   -0.76    1.19
   2   7   0 2632.50   78.18
   2  -7   0 2544.37   76.88
  -2  -7   0 2575.36   77.03
  -2   7   0 2632.22   76.93
  -2   7   0 2591.62   74.16
   2   7   0 2684.92   72.50
  -3   7   0    2.57    2.87
  -3  -7   0    1.29    3.01
   3  -7   0    2.69    3.94
  -3   7   0    0.77    1.28
   3   7   0    3.89    1.42
   3   7   0    0.53    2.20
  -4   7   0   -0.11    2.86
  -4   7   0    2.14    1.37
  -4  -7   0    1.87    3.34
   4   7   0    0.81    1.74
   4  -7   0   -0.54    3.95
   4   7   0   -1.10    2.30
   5   7   0    4.69    3.71
   5  -7   0   -3.72    4.29
  -5   7   0    2.73    1.46
  -5   7   0    1.92    3.68
   5   7   0    3.70    2.28
  -5  -7   0    3.40    3.91
  -6   7   0  588.37   26.62
   6  -7   0  544.63   25.17
  -6  -7   0  482.83   24.17
   6   7   0  581.00   26.68
   6   7   0  559.97   20.41
  -7  -7   0    2.15    5.72
   7  -7   0    0.83    6.15
  -7   7   0    1.89    5.68
   7   7   0   -1.41    3.17
   8   7   0    5.61    4.69
   8  -7   0    2.90    7.16
  -8   7   0    9.80    7.74
  -8  -7   0   -0.18    6.43
  -9  -7   0    2.38    7.41
   9   7   0   -0.88    4.25
  -9   7   0   -0.78    7.28
   9  -7   0    6.04    9.18
 -10  -7   0  173.01   16.25
  10  -7   0   96.88   13.09
 -10   7   0  114.47   16.88
  10   7   0  167.20   15.56
  11  -7   0    3.92    9.70
 -11  -7   0   -2.77    9.29
  11   7   0    7.07    6.38
 -11   7   0    2.10    9.31
   0   8   0   42.73    4.11
   0   8   0   47.01    5.14
   0  -8   0   66.81    7.03
  -1  -8   0    0.23    2.65
   1  -8   0    4.40    3.41
   1   8   0   -0.05    1.37
  -1   8   0   -1.37    1.35
  -1   8   0   -1.76    1.99
   1   8   0    0.86    1.96
   2   8   0    7.72    3.32
  -2  -8   0    8.77    3.73
   2   8   0    8.39    1.67
  -2   8   0    8.87    3.29
  -2   8   0    8.05    2.33
   2  -8   0    9.99    4.16
  -3   8   0    1.92    1.52
   3  -8   0    3.54    3.88
  -3  -8   0    0.63    2.94
   3   8   0    2.78    1.29
   3   8   0   -1.67    2.25
  -3   8   0   -0.95    2.61
   4   8   0   66.23    8.80
   4  -8   0   91.93   10.21
  -4   8   0   62.90    4.50
  -4   8   0   83.62    9.16
   4   8   0   68.16    4.31
  -4  -8   0   97.34    9.69
  -5   8   0    0.60    1.37
   5  -8   0    5.68    5.62
  -5  -8   0    0.32    3.73
  -5   8   0   -0.60    3.04
   5   8   0    0.76    2.07
   5   8   0    1.45    3.44
   6   8   0  283.48   18.18
  -6   8   0  314.67   18.33
   6  -8   0  310.60   18.26
  -6  -8   0  289.79   17.81
  -7   8   0    3.54    5.98
   7   8   0    1.65    3.70
  -7  -8   0    1.42    6.55
   7  -8   0    4.36    6.64
  -8   8   0  136.16   16.44
  -8  -8   0  149.28   14.03
   8   8   0  144.68   13.94
   8  -8   0   95.01   11.58
   9   8   0    3.03    5.63
  -9  -8   0    0.45    7.22
   9  -8   0   -1.74    7.62
  -9   8   0    9.09    9.44
 -10   8   0   -1.55    8.70
  10  -8   0    6.64    7.66
  10   8   0    7.34    5.94
 -10  -8   0    3.95    8.15
 -11  -8   0    0.94    9.86
  11   8   0    4.70    6.95
  11  -8   0   10.81    8.50
 -11   8   0    2.43   10.81
   0   9   0    3.72    2.22
   0   9   0   -0.56    1.88
   0  -9   0    1.43    3.24
  -1  -9   0   -0.20    2.95
   1   9   0   -0.60    1.50
   1  -9   0   -0.60    3.32
  -1   9   0    1.09    1.57
   1   9   0    0.60    1.84
  -1   9   0    1.35    2.22
   2   9   0 1823.87   50.80
   2  -9   0 1746.59   56.56
  -2   9   0 1877.95   56.38
  -2  -9   0 1778.27   56.66
  -2   9   0 1791.20   53.48
   2   9   0 1737.21   57.16
   3   9   0    1.52    2.53
  -3   9   0    1.01    2.81
  -3  -9   0    0.55    3.13
   3  -9   0    1.57    4.21
  -3   9   0    0.50    1.46
   4  -9   0  125.17   10.88
  -4   9   0  132.62    6.70
  -4   9   0  136.71   10.50
   4   9   0  135.03   11.13
  -4  -9   0  130.58   10.44
   5   9   0   -0.30    2.97
  -5  -9   0    0.90    4.12
   5  -9   0    2.01    5.55
  -5   9   0   -0.57    3.42
   6   9   0  326.43   19.98
   6  -9   0  356.05   20.10
  -6   9   0  319.09   19.14
  -6  -9   0  331.12   19.37
  -7   9   0    0.26    5.19
   7   9   0    0.36    3.27
  -7  -9   0   -4.33    6.72
   7  -9   0   -1.53    5.92
  -8  -9   0    5.21    8.35
   8  -9   0    2.33    7.29
   8   9   0    6.61    5.79
  -8   9   0    0.84    8.10
   9  -9   0   -0.41    6.74
  -9  -9   0   -0.92    7.13
   9   9   0   -4.87    4.46
  -9   9   0    2.51    9.40
  10   9   0   51.63   11.37
 -10  -9   0   42.70   12.23
  10  -9   0   24.42    8.21
 -10   9   0   25.55   12.58
   0  10   0  397.18   15.23
   0 -10   0  363.33   17.52
   0  10   0  374.36   16.67
  -1 -10   0    0.41    3.21
  -1  10   0    2.22    2.52
   1 -10   0    0.97    3.78
  -1  10   0   -1.09    1.76
   1  10   0    3.91    2.64
   1  10   0    3.01    1.95
   2  10   0  464.15   15.16
  -2 -10   0  450.94   20.54
   2 -10   0  455.45   20.62
   2  10   0  462.00   21.06
  -2  10   0  457.89   17.87
  -2  10   0  479.68   19.98
  -3  10   0    1.20    1.92
  -3 -10   0    3.25    4.19
   3  10   0   -1.09    2.58
   3 -10   0   -2.15    4.36
  -3  10   0   -0.12    3.46
  -4  10   0  476.65   17.26
   4  10   0  436.92   23.13
  -4  10   0  484.17   22.71
   4 -10   0  529.82   23.36
  -4 -10   0  488.85   22.74
   5  10   0    1.66    3.82
   5 -10   0    0.68    5.45
  -5 -10   0   -2.04    4.70
  -5  10   0    5.24    4.16
   6 -10   0   26.90    8.79
  -6 -10   0   24.84    8.77
   6  10   0   19.51    6.31
  -6  10   0   25.85    7.40
   7 -10   0    6.02    7.39
  -7 -10   0    1.82    7.63
  -7  10   0    2.99    5.59
   7  10   0    4.87    3.97
   8  10   0   28.93    8.66
  -8  10   0   37.37   11.33
   8 -10   0   31.18    8.29
  -8 -10   0   41.24   11.90
  -9 -10   0    5.98    7.98
  -9  10   0    6.78   10.00
   9 -10   0    1.47    6.86
   9  10   0    7.16    5.57
  10  10   0    3.68    5.98
 -10  10   0   -4.95   10.38
 -10 -10   0    4.53    8.83
  10 -10   0   -1.29    6.99
   0 -11   0   -3.08    3.27
   0  11   0    2.85    2.25
   0  11   0    4.79    2.57
   1  11   0    3.20    2.12
   1 -11   0   -2.55    3.85
  -1  11   0   -1.43    2.57
   1  11   0   -0.65    2.20
  -1  11   0    1.94    2.46
  -1 -11   0   -0.64    3.65
   2  11   0  389.09   13.34
  -2  11   0  367.84   17.58
  -2  11   0  381.38   16.16
   2  11   0  372.86   19.04
   2 -11   0  375.67   18.90
  -2 -11   0  393.71   19.17
  -3 -11   0   -0.50    3.89
   3 -11   0    6.04    5.23
  -3  11   0    0.04    1.78
   3  11   0   -0.74    2.93
  -3  11   0   -1.34    3.42
  -4  11   0   12.35    2.79
   4  11   0    0.88    3.97
  -4  11   0   12.04    5.11
   4 -11   0    3.78    5.65
  -4 -11   0    7.39    5.85
   5  11   0    2.02    3.70
  -5  11   0    2.89    4.08
   5 -11   0    7.70    6.44
  -5 -11   0   -5.38    4.63
  -6 -11   0  102.61   13.65
   6  11   0  104.24   13.07
   6 -11   0   88.53   11.97
  -6  11   0  119.91   13.33
  -7  11   0    0.01    5.56
   7 -11   0   -4.34    6.60
  -7 -11   0   -3.79    7.29
   7  11   0    8.07    4.85
  -8 -11   0   65.06   12.90
   8 -11   0   33.54    8.59
  -8  11   0   57.33   12.16
   8  11   0   42.92   10.06
  -9  11   0   -0.12    9.89
   9  11   0    2.28    5.53
   9 -11   0    2.34    6.95
  -9 -11   0    2.71    9.63
  10  11   0  122.21   17.15
 -10  11   0   72.05   14.77
 -10 -11   0  109.71   17.76
   0 -12   0 1684.63   56.25
   0  12   0 1696.08   55.00
   0  12   0 1734.77   52.55
   1  12   0    0.26    2.53
   1 -12   0    0.48    4.80
  -1  12   0    0.76    2.36
  -1  12   0    3.47    2.85
   1  12   0    3.84    2.51
  -1 -12   0   -0.01    3.76
  -2  12   0   93.14    9.00
   2  12   0   74.90    9.16
  -2  12   0   72.00    6.61
  -2 -12   0  107.42   11.46
   2 -12   0   96.98   11.80
   3 -12   0    1.23    5.93
  -3  12   0    1.44    3.68
  -3 -12   0   -2.18    4.33
  -3  12   0    1.42    2.01
   3  12   0   -1.07    3.76
  -4  12   0  201.66   14.03
   4 -12   0  225.18   15.46
  -4 -12   0  202.67   15.05
   4  12   0  202.55   15.42
   5  12   0   -2.80    3.74
   5 -12   0    6.79    7.05
  -5  12   0   -3.05    4.21
  -5 -12   0   -0.19    5.26
   6  12   0   21.48    7.11
  -6 -12   0   12.02    8.04
   6 -12   0   20.91    8.34
  -6  12   0   15.20    7.14
  -7 -12   0    8.75    8.52
  -7  12   0    0.64    6.23
   7  12   0    3.30    5.07
   7 -12   0    5.31    7.33
   8  12   0  267.03   20.71
  -8 -12   0  268.10   20.77
  -8  12   0  250.49   19.97
   9  12   0    4.78    6.11
   9 -12   0    3.98    6.77
  -9  12   0   28.93   11.75
  -9 -12   0   -2.19    9.51
  10  12   0   10.98    7.20
 -10  12   0   -4.96   11.02
 -10 -12   0   12.50   11.39
  10 -12   0    6.11    7.16
   0 -13   0    6.51    5.23
   0  13   0   15.40    3.83
   0  13   0    8.89    3.39
   1 -13   0   -1.13    5.14
   1  13   0    1.48    2.73
  -1  13   0    3.19    3.32
  -1  13   0    0.52    2.43
   1  13   0    0.71    2.85
  -1 -13   0   -0.47    4.51
  -2  13   0   49.43    7.36
   2  13   0   43.90    8.21
  -2 -13   0   57.14    9.71
  -2  13   0   45.26    6.09
   2 -13   0   55.77    9.46
  -3 -13   0    5.05    5.84
  -3  13   0    0.68    3.92
   3  13   0   -1.16    3.38
  -3  13   0    4.00    2.54
   3 -13   0   -1.24    5.86
  -4 -13   0   92.06   12.33
   4  13   0   54.67   10.23
   4 -13   0   72.32   11.87
  -4  13   0   86.63   10.65
   5  13   0   -3.77    4.76
   5 -13   0   12.16    7.94
  -5 -13   0    7.67    6.83
  -5  13   0   -1.98    4.71
  -6 -13   0   72.25   12.65
   6  13   0   53.91   11.15
   6 -13   0   61.69   11.09
  -6  13   0   53.19   10.46
  -7  13   0    3.53    6.98
  -7 -13   0   -2.99    8.89
   7 -13   0   -0.31    7.59
   7  13   0   -1.12    3.99
  -8 -13   0    9.23   10.27
   8 -13   0    6.10    7.84
  -8  13   0   18.06    8.78
  -9 -13   0    8.13   11.69
   9  13   0    3.73    6.92
  -9  13   0    9.71   10.29
   9 -13   0    5.68    7.48
   0  14   0 1202.34   38.90
   0  14   0 1125.63   41.37
   0 -14   0 1142.38   42.85
  -1 -14   0   -1.19    4.80
   1  14   0    0.68    3.14
  -1  14   0   -1.10    2.65
   1 -14   0   -1.26    5.36
  -1  14   0    2.74    3.67
  -2  14   0    1.63    2.57
   2  14   0    0.56    3.88
   2 -14   0    1.31    6.34
  -2  14   0    3.74    3.89
  -2 -14   0    2.17    6.10
  -3 -14   0   -1.79    5.26
   3  14   0   -2.72    4.02
   3 -14   0   -3.58    6.47
  -3  14   0    2.74    3.97
  -4 -14   0  381.12   22.13
   4  14   0  335.37   21.90
  -4  14   0  418.49   21.95
   4 -14   0  413.26   23.03
  -5  14   0    7.05    5.23
   5 -14   0    6.49    7.06
   5  14   0    2.30    6.14
  -5 -14   0    5.15    6.88
   6  14   0   11.59    6.78
   6 -14   0   30.28    9.76
  -6 -14   0   16.83    9.37
  -6  14   0   16.31    7.76
  -7 -14   0    4.83    9.07
  -7  14   0   12.47    7.50
   7 -14   0   10.56    8.44
   7  14   0   -0.27    5.05
  -8  14   0  281.43   21.69
   8  14   0  283.55   22.50
   8 -14   0  308.10   22.46
  -9  14   0   16.06   10.70
   9  14   0    6.34    7.24
   9 -14   0    1.91    8.08
  -9 -14   0   -2.11   10.72
   0 -15   0    2.69    5.55
   0  15   0    8.73    3.90
  -1  15   0    1.35    2.74
   1 -15   0   -0.45    5.02
  -1  15   0   -0.27    3.65
   1  15   0    1.14    4.04
  -2  15   0   21.22    5.75
  -2 -15   0   29.13    9.29
  -2  15   0   13.06    4.32
   2  15   0    6.59    5.25
  -3  15   0   -1.75    4.08
  -3 -15   0   -0.37    5.63
   3  15   0   -0.06    3.94
   3 -15   0    3.38    6.71
   4 -15   0   34.37    9.94
   4  15   0   25.21    8.56
  -4 -15   0   35.40   10.13
  -4  15   0   24.21    7.34
  -5 -15   0    4.10    6.80
   5  15   0   -1.00    5.64
  -5  15   0    5.53    5.66
   5 -15   0   -9.64    7.43
   6  15   0   62.51   12.98
   6 -15   0  107.53   14.26
  -6  15   0   89.12   13.71
  -6 -15   0  112.12   16.21
  -7 -15   0    0.49    9.07
   7 -15   0    4.35    7.92
   7  15   0    5.12    5.42
  -7  15   0    7.75    7.34
  -8 -15   0   11.17   11.14
  -8  15   0   28.63   11.04
   8 -15   0   26.08    9.92
  -9  15   0    5.38   10.91
   9  15   0    3.52    8.77
  -9 -15   0   15.13   11.79
   9 -15   0    7.79    9.29
   0 -16   0  557.16   27.02
   0  16   0  511.50   24.73
   2  16   0  242.47   17.31
  -2  16   0  238.12   15.27
  -2 -16   0  285.64   19.31
   2 -16   0  275.72   18.79
  -2  16   0  242.62   14.30
  -3  16   0    3.53    4.63
   3  16   0   -1.70    3.69
   3 -16   0    6.48    7.20
  -3 -16   0    2.50    6.83
   4  16   0  230.40   18.07
  -4  16   0  278.18   18.02
  -4 -16   0  239.61   18.90
   4 -16   0  251.45   19.04
   5 -16   0   15.83    9.29
  -5 -16   0    2.90    7.42
  -5  16   0    3.14    5.54
   5  16   0    1.83    6.12
  -6 -16   0   28.41   11.36
   6 -16   0   34.43   11.51
   6  16   0   19.35    9.31
  -6  16   0   35.34    9.47
   7  16   0    1.86    6.70
   7 -16   0   23.03   10.54
  -7 -16   0    2.59    9.69
  -7  16   0    4.98    7.67
   8 -16   0   88.75   13.41
  -8 -16   0   47.13   11.75
  -8  16   0  183.49   21.32
   8  16   0  142.68   18.70
   0  17   0    7.99    4.70
   0 -17   0    3.62    5.74
   1  17   0    1.47    4.04
   1 -17   0    4.12    5.97
  -1 -17   0   -3.06    6.48
  -1  17   0    2.09    3.57
  -2 -17   0  200.42   19.65
  -2  17   0  141.91   11.77
   2 -17   0  166.78   15.45
   2  17   0  139.48   13.57
   3  17   0   -3.43    4.93
  -3 -17   0    2.29    8.02
   3 -17   0    5.92    7.99
  -3  17   0    1.72    4.87
   4  17   0   -3.95    5.00
   4 -17   0    0.40    8.76
  -4  17   0    7.66    5.96
  -4 -17   0    0.63    7.68
   5 -17   0    4.27    8.32
  -5 -17   0    0.51    7.86
  -5  17   0    0.05    5.84
   5  17   0   -1.52    6.60
  -6 -17   0  207.91   19.44
  -6  17   0  188.62   16.96
   6 -17   0  209.97   18.75
   6  17   0  214.63   19.75
   7  17   0   -0.79    8.19
  -7  17   0    7.62    8.45
   7 -17   0   11.49   10.73
  -7 -17   0    5.66   10.94
  -8 -17   0   15.24   11.44
   8  17   0    5.54    8.11
   8 -17   0    5.06   10.80
  -8  17   0   22.50   10.72
   0  18   0  471.40   24.56
   0 -18   0  517.93   27.44
   1 -18   0   -3.91    6.11
  -1  18   0    1.25    3.88
   1  18   0   -3.19    3.99
  -2 -18   0   11.18    9.60
   2 -18   0   18.76    9.18
   2  18   0   10.32    6.15
  -3 -18   0    5.75   10.07
   3  18   0   -7.46    4.88
  -3  18   0    2.86    5.59
   3 -18   0    0.69    8.93
  -4 -18   0    4.60    9.36
   4 -18   0   16.65   10.15
   4  18   0   -0.76    6.01
  -4  18   0    2.24    6.06
  -5  18   0    2.36    6.00
   5  18   0   -5.61    6.55
   5 -18   0    9.81    9.40
  -5 -18   0   -2.34    9.06
   6 -18   0   17.17   10.68
  -6 -18   0    5.73   10.90
   6  18   0    0.22    8.13
  -6  18   0   12.38    8.37
  -7 -18   0   -0.27   11.65
   7  18   0    1.54    8.60
   7 -18   0   16.66   10.92
  -7  18   0    1.90    8.88
   0 -19   0   11.28    7.71
   0  19   0    0.44    4.03
   1  19   0   -0.82    4.89
  -1 -19   0    4.72    9.04
   1 -19   0   12.86    8.70
  -2 -19   0  477.51   28.45
   2 -19   0  479.77   27.23
   2  19   0  442.75   26.18
   3  19   0    0.72    6.41
  -3 -19   0   11.31   11.59
   3 -19   0   12.49    9.77
   4  19   0    3.62    6.63
   4 -19   0   35.14   10.97
  -4  19   0   15.81    7.77
  -4 -19   0   17.75   12.09
  -5 -19   0    0.75    9.90
  -5  19   0   18.89    8.34
   5 -19   0   11.49   10.43
   5  19   0   -8.76    6.70
  -6  19   0  190.93   19.88
  -6 -19   0  141.79   19.89
   6  19   0  155.12   19.94
   0  20   0   -1.84    4.83
   0 -20   0   18.86    9.20
   1 -20   0   16.58    8.68
  -1 -20   0    4.68   10.65
   1  20   0    9.26    6.13
  -2 -20   0    7.80    9.90
   2 -20   0   14.10    8.88
   2  20   0    5.80    6.33
   3  20   0   -5.86    5.84
  -3 -20   0    5.15   11.70
   3 -20   0   21.02   10.27
  -4 -20   0   26.63   14.05
   4  20   0   10.31    9.16
   4 -20   0   37.53   13.40
  -5  20   0    3.96    7.86
  -5 -20   0    5.25   10.97
   5  20   0   -6.27    7.88
   6  20   0    9.22   10.05
  -6  20   0   16.94   10.71
  -6 -20   0   25.02   14.39
   0 -21   0    9.63    7.81
  -1 -21   0   -6.80   10.80
   1  21   0   -0.21    4.64
   1 -21   0   -2.88    7.70
  -2 -21   0  233.42   22.34
   2 -21   0  264.41   20.58
   2  21   0  189.44   17.63
   3 -21   0   33.53   11.95
   3  21   0   -5.74    6.93
  -3 -21   0   -2.24   12.50
   4  21   0   91.35   16.32
  -4 -21   0   76.46   18.04
   5  21   0    1.51    9.37
  -5 -21   0   -0.16   11.48
   5 -21   0   26.41   13.20
   0 -22   0    4.86    9.42
   1  22   0    5.93    6.42
   1 -22   0    5.39    9.27
  -1 -22   0   10.66   11.07
   2  22   0    6.00    6.70
  -2 -22   0   -8.89   11.92
   2 -22   0   17.66   10.97
  -3 -22   0   19.47   13.65
   3 -22   0   29.77   11.75
   0 -23   0   19.90   10.17
   1 -23   0   18.37    9.30
  -1 -23   0   -6.25   11.20
   0   0  -1   -0.09    0.13
   0   0   1   -0.07    0.23
  -1   0  -1   -0.28    0.98
   1   0  -1   -0.49    0.68
  -1   0   1   -0.60    0.96
  -1   0  -1   -0.25    0.82
  -1   0   1    2.43    1.40
  -1   0  -1    0.40    1.12
  -2   0  -1   -1.11    0.87
  -2   0  -1    0.01    1.68
  -2   0   1   -0.53    1.43
  -2   0   1   -0.05    1.77
  -2   0   1   -0.82    0.81
  -2   0  -1    0.85    1.54
  -3   0   1   -0.41    2.27
  -3   0   1   -0.47    1.06
  -3   0  -1   -1.75    0.93
  -3   0   1    0.45    1.73
  -3   0  -1   -1.56    2.05
  -3   0  -1   -0.35    1.88
  -4   0   1   -0.83    1.82
  -4   0  -1    1.43    2.11
  -4   0  -1    1.38    1.36
  -4   0   1    1.49    1.39
  -4   0   1    0.22    2.37
  -4   0  -1    0.75    2.39
  -5   0   1   -3.36    2.63
  -5   0  -1    2.54    3.19
  -5   0   1    0.03    1.65
  -5   0  -1    1.40    1.66
  -5   0  -1    2.17    2.68
  -5   0   1    0.46    2.17
  -6   0  -1   -1.61    3.01
  -6   0  -1   -1.12    1.81
  -6   0   1   -0.33    3.85
  -6   0   1    1.82    2.04
  -6   0  -1   -1.72    3.41
  -6   0   1   -2.46    2.57
  -7   0   1    9.30    5.08
  -7   0   1    1.36    3.53
  -7   0  -1    4.36    2.68
  -7   0  -1   -0.88    3.55
  -7   0  -1    8.08    5.09
   8   0  -1    1.43    2.78
  -8   0   1    1.75    5.01
  -8   0  -1    0.21    4.81
  -8   0  -1    2.81    3.02
   9   0  -1    3.70   10.30
   9   0  -1   -3.42    8.48
  -9   0   1   -1.18    5.92
  -9   0  -1    1.76    5.76
   9   0   1    0.90    9.89
   9   0   1    5.65    9.23
 -10   0   1    1.96    7.08
  10   0  -1    5.10    9.69
  10   0  -1   -9.00    8.77
  10   0   1    8.75    8.98
 -10   0  -1   -5.65    6.52
  10   0   1    1.30    8.35
  11   0  -1    6.64   10.26
  11   0   1    8.73    9.32
 -11   0   1   -1.64    7.78
 -11   0  -1    9.04    8.47
  11   0   1    4.16   10.61
  11   0  -1    3.25    7.87
   0   1  -1    0.65    0.52
   0  -1   1    0.09    0.51
   0   1   1   -0.30    0.45
   0   1  -1    0.33    0.42
   0  -1  -1    0.23    0.38
   0  -1  -1    0.42    0.61
   1  -1  -1 2431.34   69.96
  -1  -1  -1 2452.98   69.65
   1  -1  -1 2482.06   70.04
   1  -1   1 2514.66   69.87
  -1   1  -1 2474.51   69.98
  -1  -1  -1 2590.79   70.18
  -1   1   1 2642.67   75.43
   1   1  -1 2580.18   70.08
  -1   1   1 2593.44   70.11
  -1  -1   1 2595.21   70.36
  -1  -1   1 2454.48   69.85
  -1   1  -1 2416.21   69.64
  -2  -1  -1  667.20   21.35
  -2   1   1  673.86   19.94
  -2   1   1  680.23   21.53
   2  -1   1  670.33   21.16
  -2  -1  -1  657.22   20.91
  -2  -1   1  686.82   20.64
   2  -1   1  639.60   20.93
  -2  -1   1  658.84   20.85
  -2   1  -1  685.12   20.59
  -2  -1   1  656.26   21.35
  -2  -1  -1  682.09   20.80
  -2   1  -1  663.83   21.53
  -3  -1   1 1316.41   41.50
  -3   1  -1 1370.16   41.92
  -3  -1  -1 1395.27   41.57
  -3   1   1 1419.46   40.07
  -3   1   1 1380.82   41.91
  -3  -1  -1 1329.17   41.08
  -3   1  -1 1385.55   40.66
  -3  -1   1 1387.89   40.92
  -3  -1  -1 1328.16   40.90
  -3  -1   1 1348.05   40.94
  -3   1   1 1392.50   41.89
  -4  -1   1   43.37    4.70
  -4  -1  -1   43.13    4.83
  -4   1   1   34.11    3.63
  -4  -1   1   37.79    5.34
  -4   1  -1   40.38    5.14
  -4   1  -1   52.99    5.90
  -4   1  -1   30.07    3.78
  -4  -1   1   36.29    4.18
  -4   1   1   35.55    5.03
  -4  -1  -1   39.14    5.20
  -4  -1  -1   33.53    4.39
  -4   1   1   38.04    5.44
  -5  -1   1  197.66   11.73
  -5   1  -1  220.91   10.74
  -5  -1   1  222.22   11.46
  -5   1  -1  209.33   11.91
  -5   1   1  220.42   12.29
  -5   1   1  209.85   11.75
  -5   1   1  218.96   10.28
  -5  -1   1  211.56   10.91
  -5  -1  -1  203.00   11.48
  -5  -1  -1  203.72   11.13
  -5  -1  -1  217.73   11.40
  -6  -1  -1  531.42   21.94
  -6  -1   1  550.92   22.49
  -6   1  -1  525.04   22.89
  -6   1   1  526.97   22.90
  -6  -1   1  539.60   23.04
  -6   1   1  523.45   20.46
  -6  -1  -1  534.59   22.42
  -6  -1  -1  556.49   22.67
  -6   1  -1  526.25   21.04
  -7  -1  -1   41.13    6.43
   7   1  -1   47.96    6.95
  -7  -1   1   31.87    7.55
  -7   1   1   42.62    5.62
  -7   1   1   59.01    8.48
   7  -1  -1   60.47   11.07
  -7  -1  -1   56.53    8.91
  -7   1  -1   47.38    7.89
   7  -1  -1   42.60   10.21
   7  -1   1   54.42   10.58
  -7  -1   1   47.11    7.28
  -7  -1  -1   49.00    7.41
   7  -1   1   51.99   10.28
  -7   1  -1   44.50    6.07
   8   1  -1   -0.69    3.20
  -8  -1  -1   -1.24    4.68
  -8  -1   1    0.41    4.42
  -8  -1  -1    3.19    2.71
  -8   1   1    4.87    5.13
  -8  -1  -1   -4.71    5.20
   8  -1   1   -4.51    8.05
   8  -1   1    4.05    8.49
   8  -1  -1    2.51    2.90
   8  -1  -1   -2.15    6.87
  -8   1  -1   -0.68    5.06
   8  -1  -1  -12.03    7.89
  -8  -1   1    0.59    5.88
  -8   1  -1    3.00    2.82
   9  -1   1   72.47   13.05
  -9   1  -1  125.28   13.83
  -9  -1   1  118.81   13.17
   9   1  -1  103.34   10.99
  -9  -1  -1  128.44   14.18
   9  -1  -1   63.00   11.46
  -9   1   1  100.16   12.70
   9   1   1  113.49   11.81
   9  -1  -1   60.77   10.64
   9  -1   1   75.68   12.76
  10   1   1   86.31   13.46
 -10   1   1  100.32   13.59
  10   1  -1   86.57   16.35
  10   1  -1   31.33   11.21
 -10  -1   1  111.96   14.29
  10  -1   1   63.69   11.38
 -10  -1  -1  125.42   14.82
 -10   1  -1  115.67   14.42
  10  -1   1   46.57   10.84
  10   1   1   56.69   12.37
  10  -1  -1   25.78   11.15
  10  -1  -1   37.99   10.04
 -11  -1  -1   64.87   12.52
  11  -1  -1   15.15    8.23
  11   1   1   24.00   11.13
  11  -1  -1   14.90    9.73
  11   1  -1   25.18   10.70
 -11   1  -1   65.45   13.28
  11   1  -1   17.41    9.00
  11   1   1   14.47   10.75
  11  -1   1   25.05   12.25
 -11   1   1   62.11   13.05
  11  -1   1   30.22   10.93
   0   2   1   20.58    1.68
   0   2  -1   21.89    1.78
   0  -2   1   22.55    2.14
   0  -2  -1   23.47    2.21
   0  -2  -1   21.20    1.57
   0   2  -1   22.67    1.49
   1  -2  -1 1445.44   41.28
  -1   2  -1 1424.61   40.45
  -1   2   1 1475.41   41.30
  -1  -2  -1 1416.51   40.84
   1   2  -1 1472.04   41.50
  -1  -2  -1 1444.30   41.39
  -1   2   1 1440.94   42.79
  -1  -2   1 1432.88   42.60
  -1   2  -1 1445.19   41.22
   1   2   1 1416.14   40.32
   1  -2   1 1400.22   40.84
  -1  -2   1 1394.86   41.06
   2  -2  -1  679.46   22.67
   2  -2   1  719.65   22.48
   2   2  -1  711.76   22.81
  -2  -2  -1  684.94   21.24
  -2   2  -1  691.53   21.15
  -2  -2   1  682.24   22.49
   2  -2  -1  725.52   23.01
  -2  -2   1  707.97   21.06
  -2  -2  -1  698.17   22.14
  -2   2   1  712.15   20.52
  -2   2  -1  704.19   22.86
  -2   2   1  690.03   22.75
  -2  -2  -1  724.73   22.90
  -3   2   1  396.84   13.09
   3  -2   1  395.15   15.26
  -3   2  -1  390.39   15.56
  -3  -2  -1  381.76   14.80
   3  -2   1  382.51   15.00
   3  -2  -1  376.82   15.32
  -3  -2  -1  393.17   14.14
  -3   2  -1  403.44   13.85
  -3  -2   1  386.08   15.25
  -3   2   1  380.66   15.38
  -3  -2  -1  404.65   15.44
   3  -2  -1  398.65   15.69
  -3  -2   1  407.13   14.06
  -4   2  -1   30.81    3.57
   4  -2   1   54.25    6.84
  -4  -2   1   35.96    5.45
  -4  -2  -1   38.77    4.90
  -4   2   1   34.80    5.07
   4  -2   1   55.32    6.47
  -4  -2  -1   38.20    4.59
  -4   2  -1   36.09    5.35
   4  -2  -1   46.61    6.79
  -4  -2  -1   43.65    5.49
  -4  -2   1   33.09    4.40
   4  -2  -1   36.91    6.21
  -4   2   1   32.32    3.40
  -4  -2   1   43.72    4.69
   5  -2   1  504.83   20.75
  -5  -2  -1  506.61   19.62
   5  -2  -1  501.87   20.88
  -5  -2   1  490.30   19.33
  -5   2   1  484.40   17.92
  -5  -2  -1  485.71   20.19
  -5   2   1  515.76   21.14
   5  -2  -1  509.79   21.30
  -5  -2   1  476.96   20.28
  -5   2  -1  512.71   21.20
  -5  -2  -1  506.42   20.28
  -5   2  -1  467.57   18.29
   5  -2   1  472.98   20.11
  -6  -2  -1   18.09    4.37
  -6   2  -1   19.73    5.21
   6  -2  -1   26.72    7.77
   6   2  -1   21.78    5.00
  -6  -2   1   19.65    5.78
   6  -2   1   22.79    6.89
  -6  -2  -1   24.01    5.66
   6  -2   1   27.30    6.94
  -6  -2   1   23.60    4.95
  -6  -2  -1   20.72    5.00
   6  -2  -1   16.04    7.19
  -6   2   1   19.24    5.13
  -6   2  -1   17.58    3.70
  -6   2   1   16.10    3.43
   7  -2   1    5.51    6.52
  -7  -2  -1    3.73    4.98
   7   2  -1    2.38    3.17
  -7   2   1    3.41    2.34
  -7  -2   1   -0.51    3.41
   7  -2  -1    1.44    6.67
  -7  -2  -1    4.31    3.97
  -7   2  -1    3.84    2.53
   7  -2   1    3.32    6.32
  -7  -2   1    8.01    5.59
  -7   2   1    2.96    5.08
  -7  -2  -1    4.86    3.35
   7  -2  -1    9.92    7.37
  -7   2  -1   -2.81    4.42
  -8  -2   1   38.77    7.86
   8   2  -1   37.72    7.17
   8  -2   1   49.40   10.85
  -8   2  -1   41.33    6.14
  -8  -2  -1   54.45    9.73
  -8   2  -1   31.21    8.49
  -8  -2  -1   46.53    8.62
   8  -2  -1   50.46   11.14
   8  -2  -1   42.59   10.35
  -8  -2   1   59.06   10.67
   8  -2   1   46.87   11.48
  -8   2   1   42.62    8.76
  -9  -2  -1    0.91    6.10
  -9   2   1   -0.01    5.79
   9   2   1    0.94    4.27
   9  -2   1    5.54    9.10
  -9  -2   1    9.85    7.20
  -9   2  -1    7.72    6.78
   9  -2  -1   11.42    9.21
   9  -2   1    5.96    8.46
  -9  -2   1    2.80    5.71
  -9  -2  -1    4.90    6.05
   9  -2  -1   12.86    8.82
   9   2  -1    3.16    4.30
 -10   2  -1   -1.99    7.42
  10  -2  -1   13.20    9.31
 -10  -2   1    2.91    7.39
  10  -2   1   12.56    8.99
  10  -2  -1  -14.88    8.94
 -10  -2  -1   -6.57    6.54
 -10   2   1    5.98    7.19
  11   2   1   -0.21   13.09
  11   2  -1    5.24   10.09
  11   2   1   13.14   10.56
 -11   2  -1   10.65    9.84
  11  -2  -1   10.27    9.10
 -11   2   1   15.06    8.84
  11   2  -1    9.03   13.23
  11  -2   1   11.19    9.35
   0  -3  -1    0.58    1.53
   0   3   1    0.72    0.94
   0  -3   1    1.93    1.48
   0   3  -1   -0.17    0.84
   0   3  -1    0.41    0.89
   0   3   1   -0.31    0.89
  -1   3  -1  857.05   25.44
  -1  -3  -1  810.56   25.45
  -1   3  -1  867.45   24.63
   1   3   1  789.14   23.84
  -1  -3  -1  811.97   25.23
  -1   3   1  834.43   25.40
   1  -3   1  813.35   25.22
   1   3  -1  825.41   25.73
   1  -3  -1  834.17   25.64
  -1  -3   1  822.25   25.42
  -1   3   1  850.15   23.94
   2   3   1  202.62    7.83
  -2  -3  -1  202.77    9.37
  -2  -3   1  211.87    7.26
  -2  -3  -1  206.05    9.06
  -2   3  -1  206.98    9.52
  -2   3  -1  209.26    7.79
   2   3  -1  218.13    9.75
  -2   3   1  216.79    6.97
   2  -3   1  212.73    9.47
  -2  -3   1  218.23    9.55
   2  -3  -1  223.85   10.03
  -2   3   1  213.99    9.52
   3  -3  -1  348.24   14.62
   3   3  -1  358.68   14.70
   3  -3   1  359.02   14.39
  -3  -3  -1  359.46   12.62
  -3   3  -1  340.14   14.54
  -3   3   1  357.13   14.78
  -3  -3  -1  339.97   14.37
  -3   3  -1  335.44   12.20
  -3  -3  -1  340.94   13.95
  -3   3   1  357.67   11.59
  -3  -3   1  330.64   14.13
  -3  -3   1  344.30   12.24
  -4  -3   1   77.68    7.66
   4  -3  -1   63.01    6.11
   4  -3  -1   82.49    8.15
  -4  -3  -1   72.21    6.13
   4  -3   1   66.54    6.42
  -4   3  -1   70.20    4.72
  -4  -3  -1   62.33    5.06
  -4   3  -1   71.49    6.44
  -4   3   1   67.67    6.28
   4   3  -1   71.96    6.28
  -4   3   1   67.92    4.28
  -4  -3  -1   74.55    7.07
  -4  -3   1   63.45    4.85
  -5  -3   1   44.86    6.71
  -5   3   1   43.94    6.38
  -5   3   1   37.68    3.91
   5   3  -1   45.11    6.22
  -5   3  -1   39.60    4.35
   5  -3  -1   48.79    7.81
   5  -3   1   60.99    8.02
  -5   3  -1   42.60    6.33
  -5  -3  -1   41.10    6.40
   5  -3   1   52.08    7.56
  -5  -3  -1   50.73    5.68
  -5  -3  -1   40.94    5.73
  -5  -3   1   36.47    4.86
   5  -3  -1   54.52    7.92
  -6   3  -1  209.29   13.33
   6  -3   1  204.35   13.32
  -6  -3  -1  204.15   11.66
  -6  -3   1  195.22   12.66
   6  -3  -1  214.73   13.31
   6  -3   1  189.84   12.52
  -6   3  -1  200.43   10.47
  -6  -3  -1  212.23   12.70
  -6   3   1  213.35   13.47
  -6  -3  -1  208.03   12.56
   6  -3  -1  206.53   13.70
   6   3  -1  205.93   12.99
  -6  -3   1  220.82   11.79
  -6   3   1  187.87    9.86
  -7   3  -1  208.69   14.62
  -7  -3   1  198.38   14.05
  -7  -3  -1  222.43   14.03
   7  -3   1  216.16   14.76
  -7  -3  -1  191.04   12.85
   7  -3   1  192.96   13.54
   7  -3  -1  192.40   14.09
   7   3  -1  195.53   13.42
  -7  -3  -1  199.95   12.72
  -7  -3   1  199.89   12.39
  -7   3  -1  201.09   11.20
  -7   3   1  197.61   14.50
   7  -3  -1  220.97   15.42
  -7   3   1  190.63   10.45
  -8   3  -1   10.57    6.62
  -8   3   1    4.05    6.39
   8   3  -1    4.49    3.57
   8  -3  -1   21.27    9.46
  -8  -3   1   10.70    7.29
   8  -3  -1   10.54    7.58
  -8  -3  -1    5.85    5.08
  -8  -3  -1   21.49    7.73
   8  -3   1   19.73    9.30
   8   3   1    8.36    4.70
  -8  -3   1   15.51    5.15
   9   3   1   69.48   10.57
  -9   3   1   50.34   11.04
  -9  -3   1   69.44   10.63
   9   3  -1   71.50   10.06
  -9  -3  -1   90.32   12.95
   9  -3   1   53.71   11.47
  -9   3  -1   65.71   11.35
  -9  -3   1   93.92   13.59
   9  -3  -1   55.96   10.29
  -9  -3  -1   71.81   10.53
  10   3   1   37.85    8.11
  10  -3   1   29.77    9.88
 -10  -3  -1   48.78   11.48
  10  -3  -1   21.94   10.20
 -10   3   1   21.43    9.58
 -10   3  -1   34.82    9.97
 -10  -3   1   35.87   10.73
  11  -3  -1   14.49   11.14
 -11   3  -1   28.58   10.63
  11  -3   1    8.06   11.34
 -11   3   1   28.29   10.96
   0   4  -1   33.13    3.20
   0  -4  -1   41.97    4.46
   0  -4   1   38.37    4.17
   0   4  -1   34.23    2.64
   0   4   1   36.89    2.85
   0   4   1   35.81    3.10
  -1   4  -1   26.33    2.72
   1  -4   1   31.63    4.27
   1   4   1   26.70    3.39
   1   4  -1   28.07    3.48
  -1   4  -1   33.40    3.59
  -1  -4  -1   31.57    3.92
   1  -4  -1   38.34    4.86
   1   4   1   23.92    2.31
  -1   4   1   25.00    2.38
  -1  -4   1   36.27    4.15
  -1   4   1   36.34    3.79
   2   4   1  782.84   23.91
  -2   4   1  792.70   23.47
   2  -4  -1  800.01   26.69
  -2  -4  -1  837.34   27.00
   2  -4   1  806.28   26.39
   2   4  -1  832.75   27.22
  -2   4  -1  812.47   24.50
  -2  -4   1  814.57   26.54
   2   4  -1  793.54   23.32
  -2  -4  -1  826.45   26.29
  -2   4   1  820.05   26.82
  -2   4  -1  841.78   26.94
  -3   4   1 1071.47   30.80
  -3  -4   1 1051.61   31.23
   3  -4  -1 1101.15   34.98
   3  -4   1 1082.08   34.38
  -3  -4  -1 1085.90   34.98
  -3   4   1 1044.03   34.94
   3   4   1 1025.89   31.71
  -3   4  -1 1046.40   31.68
  -3  -4  -1 1081.22   34.17
   3   4  -1 1087.45   35.25
  -3  -4   1 1061.52   34.44
  -3   4  -1 1056.91   34.95
  -4  -4   1 2048.60   59.83
  -4  -4  -1 2056.34   62.68
  -4  -4  -1 2110.16   63.66
  -4   4  -1 2065.32   59.78
  -4   4   1 2036.78   58.78
  -4  -4   1 2067.09   63.06
  -4  -4  -1 2050.68   60.22
  -4   4   1 2076.23   63.95
   4  -4  -1 2080.26   63.53
  -4   4  -1 2042.20   63.75
   4   4  -1 2153.28   64.16
   4  -4   1 2117.36   63.13
  -5  -4  -1  717.08   26.41
  -5   4   1  677.16   22.16
  -5  -4  -1  660.46   23.73
  -5   4  -1  668.43   27.01
  -5  -4   1  668.10   26.28
  -5   4  -1  673.26   23.06
   5  -4  -1  673.10   26.59
   5  -4   1  693.91   26.51
   5   4  -1  692.50   27.06
  -5   4   1  673.10   26.97
  -5  -4   1  669.55   23.64
  -5  -4  -1  699.95   26.71
  -6  -4   1   55.27    8.31
   6  -4  -1   54.18    9.06
  -6   4   1   43.87    4.47
  -6  -4  -1   53.96    6.35
   6  -4   1   51.36    8.75
  -6  -4  -1   49.24    7.66
  -6   4   1   47.70    7.42
  -6   4  -1   39.34    7.31
  -6   4  -1   42.13    4.78
   6   4  -1   47.51    7.27
  -6  -4  -1   39.51    6.48
  -6  -4   1   58.28    6.48
  -7  -4   1  102.79    8.76
  -7  -4  -1   99.69    9.65
  -7  -4  -1  105.51   11.48
   7  -4  -1  138.86   13.85
  -7   4  -1  118.49   12.74
  -7  -4   1  113.16   10.95
  -7   4  -1  103.90    7.69
   7   4  -1  109.73   11.08
  -7   4   1  107.40   12.40
   7  -4   1  131.11   13.44
  -8   4   1   11.26    6.59
   8   4   1    7.07    4.58
  -8  -4   1    7.71    4.41
  -8   4  -1    1.79    5.98
  -8  -4  -1    4.29    4.27
   8  -4   1    9.54    8.33
   8  -4  -1   10.52    8.48
  -8  -4  -1   10.65    6.71
   8   4  -1    4.01    4.30
  -8  -4   1   17.79    7.66
   9  -4  -1   43.68   10.77
   9   4  -1   51.34    9.12
   9   4   1   62.46   10.27
  -9  -4   1   81.27   12.70
  -9   4   1   51.23   10.90
   9  -4   1   53.53   11.45
  -9  -4  -1   71.73   12.08
  -9  -4  -1   56.72    9.49
  -9   4  -1   48.08   10.65
  10  -4  -1    2.00    9.53
 -10  -4   1   11.39    9.01
  10   4   1   10.30    5.88
 -10   4   1   10.01    8.03
 -10   4  -1    7.28    7.94
  10  -4   1    9.31    9.89
  10   4  -1   11.60    5.59
 -10  -4  -1   16.30    8.96
  11  -4   1   14.80   11.78
 -11   4   1   17.68    9.88
 -11   4  -1   27.17   11.37
 -11  -4  -1   25.95   10.92
 -11  -4   1   36.21   11.93
  11  -4  -1   25.08   11.64
   0   5   1   -1.48    1.37
   0  -5   1   -0.82    2.43
   0   5   1    1.47    1.63
   0   5  -1   -1.32    1.48
   0  -5  -1   -1.33    2.57
   0   5  -1    0.97    1.41
  -1   5  -1  342.81   12.10
   1  -5   1  309.86   12.92
  -1   5   1  323.64   11.30
   1   5   1  331.77   10.81
  -1  -5   1  298.65   12.80
  -1   5   1  322.29   12.56
   1   5  -1  317.68   13.07
  -1  -5  -1  319.51   12.94
   1   5  -1  337.62   10.08
   1  -5  -1  321.33   13.22
  -1   5  -1  324.68   12.38
   1   5   1  328.52   13.22
  -2   5   1  222.79    7.95
   2   5   1  203.31    7.76
  -2   5  -1  210.44   10.37
  -2  -5   1  223.53   10.62
   2   5   1  232.51   11.09
   2  -5  -1  222.35   10.92
   2   5  -1  224.47   10.99
  -2  -5  -1  213.83   10.32
  -2   5   1  226.67   10.61
   2  -5   1  213.64   10.52
  -2   5  -1  214.76    8.68
   3  -5  -1  154.88    9.39
  -3   5   1  166.64    9.56
  -3   5   1  143.96    5.80
   3   5   1  153.73    6.71
   3  -5   1  160.02    9.33
   3   5  -1  146.87    6.11
  -3  -5  -1  139.22    8.54
   3   5  -1  146.64    9.33
  -3  -5   1  143.61    8.93
  -3   5  -1  148.21    6.68
  -3  -5  -1  148.37    9.05
  -3   5  -1  162.18    9.38
   4   5  -1   14.47    4.20
   4  -5   1   23.89    5.53
   4   5   1   22.48    3.52
  -4   5  -1   18.40    4.61
  -4   5   1   15.25    4.23
  -4  -5  -1   17.73    4.10
  -4  -5   1   20.75    2.97
  -4   5   1   17.63    2.13
  -4   5  -1   16.39    2.50
   4  -5  -1   19.50    5.48
  -4  -5   1   28.64    5.46
  -4  -5  -1   21.74    4.98
   5   5  -1   54.75    7.42
  -5  -5  -1   78.87    8.67
   5   5   1   60.92    5.69
  -5   5   1   75.78    8.65
  -5  -5   1   52.99    5.24
  -5  -5   1   84.55    9.09
  -5   5   1   50.21    3.79
   5  -5  -1   61.92    8.54
  -5   5  -1   49.07    4.22
  -5   5  -1   52.30    7.39
   5  -5   1   64.64    8.57
   6  -5   1   27.22    7.13
   6   5   1   21.29    6.16
  -6   5  -1   13.97    5.76
  -6   5  -1   18.09    3.43
   6   5  -1   16.85    5.31
  -6   5   1   19.90    6.07
  -6  -5   1   24.79    4.72
  -6   5   1   16.73    2.91
  -6  -5   1   36.76    7.02
   6  -5  -1   30.52    7.82
  -6  -5  -1   39.40    7.02
  -7   5   1   69.33   10.88
  -7  -5   1   68.59    7.79
   7   5   1   73.44   10.10
   7  -5  -1   90.92   11.97
   7  -5   1   78.64   11.39
  -7  -5  -1   80.84   10.71
   7   5  -1   73.40    9.72
  -7   5  -1   60.32   10.33
  -7  -5   1   84.22   11.03
  -8  -5  -1  112.78   13.30
   8  -5   1  112.56   14.08
  -8   5   1  107.18   13.75
   8  -5  -1   87.91   12.89
  -8  -5   1  112.78   13.63
   8   5  -1   99.14   11.78
  -8   5  -1   85.36   12.41
   8   5   1   92.31   11.75
  -9  -5   1   11.69    7.96
  -9  -5  -1    7.54    7.86
   9   5   1    4.22    4.90
  -9   5   1   10.94    8.41
   9  -5   1    8.18    9.00
  -9   5  -1   -0.98    6.89
   9   5  -1    8.68    4.92
   9  -5  -1    6.35    8.77
  10   5  -1    8.99    6.26
 -10  -5   1   13.63    9.23
 -10   5  -1   14.41    9.92
  10  -5   1   -2.49    9.39
  10   5   1   15.85    6.76
  10  -5  -1   21.64   10.82
 -10   5   1    6.83    7.51
 -10  -5  -1   16.62    9.86
 -11  -5  -1    9.31    9.78
 -11   5   1    7.93    8.82
 -11   5  -1   15.13   11.40
  11  -5  -1   20.16   13.08
  11  -5   1   -3.46   13.00
 -11  -5   1   18.97   11.24
   0   6  -1  604.47   20.79
   0   6   1  634.82   19.83
   0  -6   1  606.14   21.38
   0   6  -1  618.08   19.37
   0  -6  -1  573.63   21.17
   0   6   1  591.18   20.49
  -1  -6   1   21.41    3.95
   1   6  -1   20.08    3.51
   1   6   1   13.16    3.23
  -1   6   1   21.69    2.80
   1  -6  -1   18.13    4.18
  -1  -6  -1   19.33    4.07
   1   6  -1   19.98    2.00
  -1   6  -1   19.23    2.90
  -1   6  -1   25.60    3.44
   1  -6   1   21.04    4.22
  -1   6   1   23.17    3.51
   1   6   1   24.09    2.60
  -2   6  -1  367.79   13.23
  -2   6   1  338.74   14.82
   2   6   1  350.75   11.76
  -2   6   1  378.38   12.51
  -2  -6   1  354.88   15.16
   2   6  -1  354.08   15.59
  -2  -6  -1  361.04   15.10
  -2   6  -1  351.61   14.89
   2   6   1  370.04   15.85
   2  -6   1  362.71   15.16
   2  -6  -1  360.80   15.45
  -3   6  -1 1172.63   36.30
   3  -6  -1 1276.55   40.60
  -3  -6  -1 1248.30   39.81
  -3   6   1 1166.73   35.20
  -3  -6   1 1206.68   39.86
   3  -6   1 1276.35   40.18
   3   6   1 1271.37   41.42
   3   6   1 1231.78   35.78
   3   6  -1 1199.63   34.85
  -3   6   1 1219.71   40.36
  -3   6  -1 1212.77   40.26
   3   6  -1 1251.30   41.11
  -4   6  -1  945.15   29.91
   4   6  -1  983.69   35.28
   4   6  -1  983.18   29.39
   4  -6  -1  968.81   34.49
   4  -6   1 1025.88   34.52
   4   6   1  983.15   35.35
  -4   6  -1  981.83   34.85
  -4  -6   1  974.43   34.22
  -4   6   1  939.98   28.74
  -4   6   1  960.10   34.77
  -4  -6  -1  990.10   34.02
   4   6   1  957.70   30.00
   5  -6  -1  916.88   32.77
   5   6  -1  843.46   32.71
  -5   6   1  822.45   25.81
   5   6   1  859.55   33.13
  -5   6  -1  820.95   32.38
  -5  -6   1  860.34   32.03
  -5   6  -1  817.04   26.94
  -5  -6  -1  844.22   31.48
   5   6  -1  811.91   26.97
  -5   6   1  849.16   32.61
   5  -6   1  852.00   31.76
   5   6   1  818.03   27.57
   6   6   1   58.22    9.03
   6   6  -1   59.81    8.75
  -6   6   1   71.30   10.00
  -6  -6  -1   83.59   10.06
  -6   6  -1   58.58    4.96
   6  -6  -1   80.66   11.01
  -6   6  -1  112.37   10.41
  -6  -6   1   90.45   10.62
   6   6   1   64.06    6.10
   6  -6   1   77.90   10.78
   7  -6  -1  109.74   13.51
   7  -6   1  107.69   13.14
   7   6   1   81.84    7.52
  -7  -6  -1  126.82   13.30
  -7   6   1   92.97   12.19
   7   6   1   93.62   11.56
  -7  -6   1  104.08   12.55
   7   6  -1   89.57   11.04
  -7   6  -1  101.16   12.55
  -8   6   1  236.70   17.88
  -8   6  -1  228.24   17.72
   8  -6   1  252.78   17.68
  -8  -6   1  214.84   16.34
   8   6   1  246.05   17.38
   8   6  -1  234.80   16.90
   8  -6  -1  244.70   17.78
  -8  -6  -1  241.23   16.72
   9  -6  -1   50.97   12.36
  -9  -6  -1   32.13    9.92
  -9  -6   1   43.88   10.56
   9   6  -1   38.71    9.16
   9   6   1   49.80   10.05
  -9   6  -1   27.15    9.60
  -9   6   1   26.40    9.70
   9  -6   1   48.76   12.42
 -10  -6  -1    7.95    8.11
  10   6  -1   13.32    6.29
  10  -6   1    8.14   11.41
 -10   6   1   15.05    9.60
 -10   6  -1   10.78    8.73
 -10  -6   1    4.62    8.50
  10   6   1   10.58    6.14
  10  -6  -1    3.02   11.46
 -11  -6  -1   23.53   12.31
  11  -6   1   22.52   13.58
 -11   6  -1   20.54   10.82
  11  -6  -1   12.82   14.05
 -11   6   1   18.73   10.06
 -11  -6   1   21.04   12.17
  11   6   1   26.51    8.42
   0   7   1   -0.73    1.43
   0   7  -1    0.03    1.52
   0  -7   1   -0.94    2.14
   0   7  -1    0.21    1.51
   0  -7  -1    1.08    2.83
   0   7   1    1.48    1.64
  -1   7  -1   28.01    3.58
   1   7   1   28.73    2.78
   1   7   1   27.16    4.33
  -1   7   1   29.07    3.46
   1  -7   1   33.08    5.11
  -1  -7   1   37.42    5.22
   1  -7  -1   31.36    5.31
   1   7  -1   30.86    2.49
   1   7  -1   30.64    4.50
  -1   7   1   35.03    4.42
  -1  -7  -1   30.52    4.86
  -1   7  -1   37.25    4.28
   2  -7   1    5.84    3.62
  -2   7  -1    0.10    2.59
   2   7  -1   -1.77    2.04
  -2  -7   1    4.31    2.94
   2   7   1   -0.95    1.91
   2  -7  -1    4.68    3.60
  -2  -7  -1    4.22    2.99
  -2   7   1    3.48    1.68
  -2   7   1    4.03    2.61
  -2   7  -1    3.29    1.94
   2   7   1    4.71    1.53
   3   7   1    2.07    1.57
   3   7   1   -3.35    2.34
  -3   7   1    0.55    2.95
  -3   7  -1    1.33    3.00
  -3  -7  -1    6.48    3.26
  -3   7   1    2.31    1.38
   3  -7   1    6.82    3.99
   3   7  -1    2.79    2.88
  -3   7  -1    6.86    1.96
  -3  -7   1    5.73    3.13
   3  -7  -1    5.00    4.26
  -4   7   1    2.24    2.97
   4   7   1    3.29    2.67
   4  -7   1    5.27    4.44
  -4   7   1    1.49    1.15
   4   7  -1    2.15    1.75
   4   7   1    1.44    1.86
   4  -7  -1   -4.14    3.85
  -4   7  -1    0.85    1.31
  -4  -7  -1    0.47    3.19
  -4  -7   1    1.84    3.66
   4   7  -1   -0.63    2.02
  -4   7  -1    0.15    2.65
   5  -7   1    5.74    5.16
   5   7   1   -0.42    2.86
  -5   7  -1    2.97    3.61
   5  -7  -1    2.55    5.00
   5   7  -1   -1.99    2.68
  -5  -7  -1    6.92    4.55
  -5   7   1    1.71    3.53
   5   7  -1   -0.04    2.30
  -5   7   1    3.85    1.34
  -5   7  -1    1.89    1.55
  -5  -7   1    2.37    4.22
   5   7   1    6.44    2.80
   6  -7   1   12.50    6.54
  -6   7   1    6.70    5.73
   6   7   1    9.51    5.35
   6   7  -1   10.42    5.12
   6   7   1    8.31    3.53
  -6  -7  -1   16.50    5.98
   6  -7  -1    9.11    6.60
  -6   7  -1   12.05    6.42
  -6  -7   1   23.27    7.31
  -7   7   1   -1.21    5.55
   7   7  -1    2.45    4.00
  -7  -7   1    8.13    6.43
  -7  -7  -1   12.11    6.35
   7  -7  -1    3.91    7.37
   7   7   1   -0.46    4.10
   7  -7   1    1.04    6.31
  -8  -7   1   27.70    9.11
   8  -7  -1   34.89   10.55
  -8   7   1   21.94    9.35
   8  -7   1   24.77    9.27
   8   7  -1   30.04    7.97
  -8   7  -1   55.75   11.65
  -8  -7  -1   30.71    9.31
   8   7   1   25.00    7.25
  -9  -7  -1    3.53    7.08
   9  -7  -1   16.04   10.52
  -9   7   1   -2.24    7.62
   9   7  -1    5.77    4.77
  -9  -7   1    8.52    8.16
   9   7   1   13.02    5.92
  -9   7  -1   10.18    9.12
   9  -7   1    4.07    8.44
 -10  -7   1   20.21    9.83
  10   7  -1    2.12    5.76
 -10   7   1    0.22    8.37
  10  -7  -1   17.59   11.11
 -10   7  -1   14.47    9.84
  10  -7   1   16.91   10.34
 -10  -7  -1    7.96    9.13
  10   7   1   19.72    6.94
  11  -7  -1   -5.21   10.10
 -11   7   1   -0.75    9.23
 -11  -7   1    7.52   10.04
  11  -7   1   -3.06    8.23
 -11   7  -1    5.76   11.18
  11   7  -1   12.28    6.47
  11   7   1    2.41    5.32
 -11  -7  -1    2.78    9.45
   0  -8  -1  756.26   27.80
   0   8   1  782.69   26.96
   0  -8   1  774.81   27.84
   0   8  -1  821.49   25.52
   0   8  -1  797.50   27.30
   0   8   1  820.22   25.89
  -1   8   1  859.73   28.42
   1  -8  -1  808.97   29.26
   1   8   1  870.63   26.17
  -1  -8  -1  836.65   29.43
  -1   8   1  844.53   27.43
   1   8  -1  840.58   29.49
  -1   8  -1  851.07   27.94
  -1  -8   1  790.81   29.11
   1   8   1  849.04   29.57
   1  -8   1  803.23   29.14
  -1   8  -1  875.99   28.27
   1   8  -1  862.44   25.41
  -2  -8   1   50.91    6.66
  -2   8   1   41.30    3.81
  -2   8  -1   46.10    4.33
  -2   8   1   49.33    5.94
   2   8   1   44.40    6.16
   2   8  -1   34.87    5.62
   2  -8   1   59.30    7.37
  -2  -8  -1   55.80    6.69
   2   8   1   42.48    3.26
   2  -8  -1   53.27    7.17
  -2   8  -1   52.81    5.95
   3   8  -1 1033.06   37.54
  -3   8   1 1051.15   36.71
   3   8   1 1013.17   30.79
   3  -8  -1 1087.52   37.09
  -3  -8   1 1080.35   36.81
  -3  -8  -1 1077.94   36.61
   3   8   1 1101.51   38.13
  -3   8  -1 1020.92   32.76
  -3   8  -1 1079.65   36.77
  -3   8   1 1003.51   31.63
   3  -8   1 1044.23   36.28
  -4  -8   1  788.06   30.24
   4   8  -1  820.73   31.64
   4  -8   1  813.68   30.31
  -4   8   1  742.50   23.83
  -4  -8  -1  792.17   29.93
   4   8   1  742.86   24.15
  -4   8   1  776.06   30.42
  -4   8  -1  760.64   25.18
   4  -8  -1  829.25   30.93
  -4   8  -1  799.05   30.52
   4   8  -1  775.11   23.11
   4   8   1  803.89   31.47
   5   8  -1  380.01   19.91
   5  -8  -1  374.32   19.39
   5  -8   1  360.50   18.86
   5   8   1  353.54   13.64
  -5   8  -1  330.03   18.29
  -5   8   1  337.46   18.61
  -5   8  -1  348.27   13.61
  -5  -8   1  368.64   18.95
   5   8   1  353.53   19.39
  -5  -8  -1  384.64   18.74
  -6  -8  -1   53.94    9.43
   6   8   1   40.12    8.42
   6   8  -1   41.97    8.30
   6  -8   1   67.58   10.39
   6  -8  -1   41.19    9.30
  -6   8  -1   47.89    8.47
  -6  -8   1   53.90    9.80
  -6   8   1   40.94    8.00
  -7  -8   1   23.48    8.91
  -7   8  -1   11.25    7.52
  -7   8   1   19.86    8.13
   7   8  -1   17.56    6.39
   7  -8  -1   16.66    8.32
   7  -8   1   15.80    7.97
  -7  -8  -1   22.70    8.64
   7   8   1   15.23    6.18
   8   8   1  140.89   15.35
   8   8  -1  137.17   13.27
  -8   8  -1  171.05   18.13
   8  -8  -1   90.62   12.10
   8  -8   1   93.55   11.52
  -8  -8  -1  181.35   17.29
  -8  -8   1  169.20   17.30
  -8   8   1  135.23   16.22
   9  -8   1   16.36    8.66
   9   8  -1   14.19    7.09
   9  -8  -1    8.27    8.81
   9   8   1   20.59    7.09
  -9   8   1   19.73   10.90
  -9   8  -1    3.50    9.21
  -9  -8  -1   15.06    8.50
  -9  -8   1   16.36    8.61
  10   8  -1    6.71    5.63
  10  -8  -1    7.47    8.55
 -10   8   1   -3.34    8.87
 -10  -8  -1   -1.11    7.84
 -10   8  -1    0.16    8.47
  10  -8   1   -9.84    7.12
 -10  -8   1    5.74    8.88
  10   8   1   11.51    6.49
  11  -8  -1   23.22    9.12
  11   8  -1   34.95   10.26
 -11  -8  -1   27.82   12.14
  11  -8   1    7.36    7.98
  11   8   1   39.76   10.32
 -11   8   1   36.64   13.38
 -11   8  -1   36.37   14.05
 -11  -8   1   32.26   12.84
   0  -9  -1   -1.33    2.88
   0   9   1   -0.66    1.91
   0   9  -1    4.32    2.13
   0  -9   1   -0.56    2.62
   0   9  -1    0.84    1.77
   0   9   1    0.62    1.69
  -1   9   1    4.67    2.85
   1   9   1    5.41    2.19
   1   9  -1    6.29    1.93
   1   9   1    0.13    2.46
   1   9  -1    2.20    2.48
   1  -9   1    1.70    3.50
  -1   9  -1    2.60    2.25
  -1  -9  -1    7.22    4.05
  -1   9  -1    5.40    2.74
  -1   9   1    4.72    2.55
   1  -9  -1   10.50    4.49
  -1  -9   1    0.85    2.93
   2   9   1  323.09   11.46
  -2  -9  -1  346.16   16.18
  -2   9  -1  317.32   15.04
   2   9  -1  301.96   15.88
  -2   9  -1  319.07   13.56
   2  -9  -1  319.69   15.94
   2   9   1  315.59   15.99
   2  -9   1  305.39   15.65
  -2   9   1  337.95   15.41
  -2   9   1  310.66   12.83
  -2  -9   1  316.97   15.75
   3  -9   1  170.60   11.49
  -3  -9  -1  156.32   10.96
   3  -9  -1  168.22   11.80
  -3  -9   1  154.03   11.13
  -3   9  -1  168.91    8.73
   3   9   1  166.83    6.84
   3   9  -1  156.56   11.20
  -3   9   1  163.98   10.96
  -3   9  -1  161.80   10.74
  -3   9   1  169.92    8.03
   3   9   1  167.17   11.67
  -4  -9  -1    5.28    3.86
   4   9  -1   -1.71    2.66
   4  -9  -1    3.13    5.27
   4   9   1   -1.15    2.43
  -4   9  -1    3.98    3.47
  -4   9   1    1.26    1.25
   4  -9   1   -1.10    4.63
  -4   9   1    1.40    3.05
   4   9   1    2.16    1.75
  -4  -9   1    1.62    3.86
  -4   9  -1    3.04    1.63
   5   9  -1    7.50    4.22
  -5  -9   1    1.33    4.81
   5   9   1    2.32    3.76
  -5  -9  -1    2.70    4.11
   5  -9  -1   -6.38    5.03
  -5   9   1    5.17    4.47
  -5   9  -1    3.76    4.11
   5  -9   1    2.23    5.56
  -5   9  -1    3.69    1.83
   6  -9  -1   17.28    7.61
   6   9  -1    7.94    4.91
   6   9   1    0.60    3.68
   6  -9   1    4.04    6.68
  -6   9  -1    9.17    5.56
  -6   9   1    8.65    5.70
  -6  -9   1   14.82    7.12
  -6  -9  -1   10.76    6.43
  -7  -9  -1   22.15    9.13
  -7  -9   1   23.43    9.46
   7  -9   1   16.97    7.64
  -7   9  -1   20.89    7.96
   7   9   1   17.78    6.37
   7  -9  -1   14.59    7.71
   7   9  -1   12.52    5.62
  -7   9   1   16.84    7.26
   8   9  -1    4.03    4.95
  -8  -9  -1    5.95    7.85
   8  -9  -1   -3.82    6.75
  -8  -9   1    8.67    8.38
   8  -9   1    0.89    6.91
   8   9   1    3.19    4.87
  -8   9   1    4.33    7.90
  -8   9  -1   -2.88    7.15
  -9   9  -1   50.44   12.84
  -9  -9   1   47.83   12.15
   9   9   1   51.97   11.39
   9  -9  -1   31.00    9.06
   9   9  -1   40.14    9.41
   9  -9   1   26.42    7.99
  -9  -9  -1   45.21   11.98
  10   9  -1   27.31    8.45
  10  -9  -1   17.76    7.91
  10   9   1   28.86    8.93
 -10  -9  -1   20.24   10.46
 -10   9  -1   35.04   12.80
 -10   9   1   22.84   12.71
  10  -9   1   25.36    8.74
 -10  -9   1   27.06   11.44
   0  10   1  109.79    8.31
   0  10   1  139.37    7.98
   0  10  -1  125.85    8.70
   0 -10  -1  127.82   10.15
   0  10  -1  133.76    7.57
   0 -10   1  126.73    9.55
  -1 -10  -1   15.96    5.36
   1  10  -1   29.41    3.44
  -1  10  -1   20.90    4.07
  -1 -10   1   23.25    5.44
   1 -10   1   28.14    6.28
  -1  10   1   24.85    4.74
  -1  10   1   26.45    4.23
   1 -10  -1   21.44    5.95
  -1  10  -1   17.78    3.95
   1  10   1   30.24    3.82
   1  10   1   22.87    4.88
   1  10  -1   18.34    4.30
   2  10   1   23.41    5.45
  -2  10   1   30.05    4.03
   2  10  -1   21.48    5.19
  -2  10  -1   27.16    4.27
   2 -10   1   26.54    6.28
  -2  10   1   27.19    5.11
   2  10  -1   28.88    2.53
   2 -10  -1   30.32    6.79
  -2 -10  -1   29.89    6.41
  -2  10  -1   26.23    5.18
   2  10   1   30.71    3.41
  -2 -10   1   31.57    6.37
  -3  10  -1  692.13   24.83
  -3  10   1  702.14   23.98
   3  10  -1  767.49   30.19
   3 -10   1  725.60   28.59
  -3 -10  -1  701.21   28.43
  -3  10  -1  674.87   27.81
  -3  10   1  747.05   28.85
   3  10   1  711.50   29.49
  -3 -10   1  732.02   28.90
   3  10   1  729.73   22.01
   3 -10  -1  711.77   28.83
   4 -10   1  448.95   21.14
   4 -10  -1  446.02   21.32
   4  10   1  362.53   20.91
  -4  10  -1  385.32   15.63
   4  10  -1  385.98   20.95
  -4 -10  -1  409.61   20.30
  -4  10   1  402.35   14.68
  -4  10  -1  440.56   20.78
  -4 -10   1  436.58   20.91
  -4  10   1  430.30   20.82
   5  10   1  117.18   12.57
  -5 -10   1  136.17   13.93
   5 -10  -1  136.73   13.77
   5 -10   1  106.56   12.54
  -5  10  -1  112.35   10.45
   5  10  -1  109.48   12.03
  -5  10   1  115.70   10.81
  -5 -10  -1  113.87   10.98
   6  10  -1   11.27    5.46
  -6  10  -1    7.36    5.97
  -6  10   1   17.96    6.62
   6 -10   1   16.23    8.08
  -6 -10  -1   16.89    8.06
  -6 -10   1   11.26    7.77
   6  10   1    4.89    4.96
   6 -10  -1   19.80    8.23
   7 -10   1   56.38    9.94
   7 -10  -1   51.29   10.16
   7  10   1   48.56    9.81
  -7  10   1   53.58   10.87
  -7  10  -1   65.40   11.33
  -7 -10  -1   50.36   11.22
  -7 -10   1   59.27   11.76
   7  10  -1   55.28   10.34
  -8 -10   1   47.13   12.36
   8  10   1   46.19   10.42
  -8 -10  -1   52.84   12.25
   8  10  -1   42.67   10.01
  -8  10  -1   37.41   11.30
  -8  10   1   40.65   11.65
   8 -10  -1   31.31    8.51
   8 -10   1   27.86    8.81
  -9 -10  -1   56.47   12.64
  -9  10  -1   44.40   12.47
   9  10   1   44.34   10.06
   9 -10  -1   17.59    7.75
   9  10  -1   37.41   10.01
  -9 -10   1   40.33   12.46
   9 -10   1   18.78    8.34
  -9  10   1   42.73   13.07
 -10 -10  -1   23.21   10.78
  10 -10  -1    6.97    6.66
 -10  10  -1   10.50   11.42
  10  10   1   11.00    7.10
  10 -10   1    6.55    7.16
  10  10  -1   20.48    8.80
 -10 -10   1   14.58    9.47
 -10  10   1   10.69   11.92
   0  11  -1    1.02    2.06
   0  11   1    0.13    1.87
   0  11   1   -1.44    2.27
   0  11  -1   -0.84    2.00
   0 -11   1   -2.64    3.16
   0 -11  -1   -2.14    3.62
  -1 -11   1  407.50   19.75
  -1  11   1  434.43   18.09
   1  11  -1  413.33   19.60
   1  11   1  456.10   16.53
   1  11   1  429.47   19.80
  -1  11   1  431.75   18.40
   1 -11   1  431.27   20.25
  -1  11  -1  439.12   18.50
   1  11  -1  443.91   15.68
   1 -11  -1  433.99   20.32
  -1  11  -1  448.96   18.37
  -1 -11  -1  449.01   20.56
  -2 -11  -1  666.30   27.35
   2  11   1  678.20   21.50
  -2  11   1  659.05   26.00
  -2  11  -1  668.69   26.00
  -2  11   1  671.13   23.77
   2 -11  -1  650.04   27.08
  -2  11  -1  654.44   24.37
   2  11   1  654.83   27.52
   2 -11   1  628.74   26.71
   2  11  -1  618.96   26.81
  -2 -11   1  651.27   27.06
   2  11  -1  671.69   20.23
   3  11   1  383.72   20.39
  -3  11  -1  406.09   16.73
  -3  11   1  416.72   15.97
  -3 -11  -1  411.30   20.25
  -3 -11   1  400.56   20.02
  -3  11  -1  406.99   19.42
   3 -11   1  372.96   19.66
   3 -11  -1  395.71   20.18
  -3  11   1  408.83   19.65
   3  11  -1  405.24   20.68
  -4  11  -1   25.15    3.94
   4 -11   1   42.67    8.64
   4  11   1   23.51    6.71
   4 -11  -1   27.96    8.33
  -4 -11  -1   27.29    7.46
   4  11  -1   34.46    7.84
  -4  11  -1   27.02    6.31
  -4  11   1   32.47    6.74
  -4 -11   1   34.77    7.96
  -5  11   1    6.41    5.32
   5 -11  -1   14.62    7.39
   5  11   1    7.74    4.66
  -5 -11  -1   11.72    6.13
   5 -11   1   12.93    7.34
  -5  11  -1   11.88    5.37
   5  11  -1   10.21    5.20
  -5 -11   1    9.30    6.20
  -6 -11  -1  170.27   14.63
   6 -11   1  174.32   14.50
  -6  11   1  158.85   13.85
  -6  11  -1  178.25   14.45
  -6 -11   1  162.25   14.78
   6  11   1  168.64   14.85
   6 -11  -1  170.39   14.71
  -7  11  -1   53.58   11.01
   7 -11  -1   35.13    9.29
  -7 -11   1   37.75   10.82
  -7  11   1   49.07   10.67
   7 -11   1   36.83    8.91
   7  11  -1   37.86    8.89
  -7 -11  -1   36.73   10.51
   7  11   1   53.06   10.56
   8  11   1    3.98    5.70
   8 -11   1    1.44    6.87
  -8  11  -1   25.35   10.75
  -8 -11   1   19.35   11.00
   8  11  -1   10.57    5.94
   8 -11  -1    3.79    7.47
  -8 -11  -1   14.95    9.88
  -8  11   1   18.53    8.22
   9 -11  -1   20.45    8.50
  -9  11   1   47.76   14.04
   9  11  -1   43.87   10.65
  -9 -11  -1   45.50   13.30
  -9  11  -1   40.24   11.88
   9  11   1   34.85    9.54
  -9 -11   1   42.92   13.12
   9 -11   1   14.09    7.47
 -10 -11  -1   48.12   13.15
  10 -11  -1   18.30    8.27
  10  11  -1   44.01   11.93
 -10  11   1   34.14   14.04
 -10  11  -1   29.29   12.72
  10 -11   1   20.45    7.69
 -10 -11   1   42.89   13.67
  10  11   1   51.02   11.66
   0 -12   1  122.19   10.39
   0  12  -1  110.81    7.77
   0  12  -1  107.88    9.00
   0  12   1  103.47    8.60
   0  12   1  128.02    8.15
   0 -12  -1  128.80   10.81
   1  12  -1   76.77    8.65
  -1  12  -1   72.82    6.86
  -1  12   1   72.79    7.05
   1  12   1   71.92    8.30
   1  12  -1   78.15    5.42
   1  12   1   76.43    5.87
  -1 -12  -1   91.77   10.57
   1 -12  -1   98.90   11.16
  -1  12  -1   72.08    7.42
  -1  12   1   70.42    6.78
   1 -12   1   98.39   11.11
   2 -12  -1  180.35   13.39
   2  12   1  195.39    8.75
   2 -12   1  193.35   13.75
  -2  12   1  187.11   10.36
   2  12   1  171.60   12.62
  -2  12  -1  180.80   10.61
  -2  12   1  188.86   11.99
   2  12  -1  168.03   12.21
  -2 -12   1  169.11   12.81
  -2 -12  -1  176.51   13.26
  -2  12  -1  196.23   11.92
  -3  12  -1  105.51    9.38
  -3  12   1  106.17    7.49
  -3 -12   1  127.28   13.14
  -3  12  -1  118.12    8.10
  -3  12   1  106.66    9.74
   3 -12   1  120.17   11.45
  -3 -12  -1  128.84   13.08
   3  12  -1  113.71   10.84
   3  12   1  110.91   10.79
   3 -12  -1  145.84   14.13
  -4 -12   1   24.59    7.57
   4  12   1   11.74    5.42
   4  12  -1    9.68    5.81
  -4 -12  -1   18.73    6.72
   4 -12  -1   18.76    7.68
  -4  12  -1   18.72    6.01
   4 -12   1   23.05    7.52
  -4  12   1   21.87    6.22
  -5  12  -1  152.37   12.71
  -5 -12   1  140.61   13.13
   5  12   1  142.38   13.58
  -5 -12  -1  137.73   12.91
  -5  12   1  130.15   12.37
   5  12  -1  152.04   13.81
   5 -12   1  150.90   13.37
   5 -12  -1  148.77   13.84
  -6 -12  -1   73.17   12.22
  -6  12   1   55.45   10.28
   6 -12   1   51.28   10.61
  -6 -12   1   71.60   12.41
   6 -12  -1   66.25   10.81
   6  12   1   59.47   10.97
  -6  12  -1   67.58   10.93
   6  12  -1   58.82   10.75
  -7  12   1   17.96    8.42
   7 -12  -1   12.68    7.95
  -7  12  -1    8.61    7.82
   7 -12   1   16.02    7.94
  -7 -12  -1    8.19    9.21
   7  12   1   15.19    6.35
   7  12  -1   12.73    6.26
  -7 -12   1   11.85    9.35
  -8 -12  -1   20.42   10.39
  -8  12  -1   14.70   10.35
   8 -12  -1   12.10    7.43
   8 -12   1   15.96    7.77
   8  12   1   24.84    7.98
  -8  12   1   28.99   10.52
  -8 -12   1   19.64   11.21
   8  12  -1   12.89    6.41
   9 -12  -1   14.14    7.49
  -9 -12  -1   19.59   11.77
  -9  12  -1   25.45   10.71
   9  12   1   35.59    9.55
   9  12  -1   19.94    8.54
   9 -12   1   18.05    7.47
  -9  12   1   40.27   12.70
  -9 -12   1   31.08   13.43
 -10  12   1   11.37   12.98
  10  12   1   11.34    7.03
 -10 -12  -1   11.34   11.48
 -10  12  -1   -7.43   10.12
  10  12  -1   14.05    8.41
  10 -12   1    4.05    6.72
  10 -12  -1    5.08    6.93
 -10 -12   1    1.99   10.33
   0  13  -1   -0.87    2.32
   0  13   1    1.70    2.81
   0 -13   1    3.26    4.79
   0  13  -1    3.52    2.80
   0 -13  -1    2.73    5.26
   0  13   1    2.27    2.57
   1 -13  -1  356.80   19.50
  -1 -13  -1  355.39   19.48
   1 -13   1  342.94   19.08
  -1  13   1  338.35   16.60
   1  13  -1  368.19   14.37
  -1  13  -1  349.53   17.02
   1  13  -1  355.22   18.60
   1  13   1  344.78   18.11
  -1 -13   1  355.18   19.05
  -1  13   1  355.95   16.88
  -1  13  -1  361.84   16.72
   1  13   1  380.74   15.19
  -2 -13   1  462.36   22.85
  -2  13   1  484.70   21.50
  -2 -13  -1  473.56   23.43
  -2  13   1  450.51   18.91
   2 -13   1  479.26   22.92
  -2  13  -1  459.72   19.55
   2  13  -1  422.93   21.98
   2  13   1  387.03   21.49
   2 -13  -1  479.73   23.27
  -2  13  -1  446.25   20.69
   3  13  -1  222.83   15.37
  -3  13  -1  234.72   14.28
   3 -13  -1  230.61   16.14
  -3  13  -1  204.20   11.61
  -3 -13  -1  204.69   15.03
  -3 -13   1  213.83   15.36
   3  13   1  201.17   15.16
  -3  13   1  223.13   14.29
   3 -13   1  185.73   14.65
  -3  13   1  220.92   11.45
   4  13  -1    6.46    5.15
   4  13   1   -1.24    3.89
  -4  13   1    3.55    4.66
  -4 -13  -1    4.54    6.14
   4 -13   1    4.94    6.66
  -4 -13   1    2.79    5.63
   4 -13  -1    6.97    7.31
  -4  13  -1    8.01    4.89
  -5  13  -1  273.06   18.12
  -5 -13   1  267.23   18.59
  -5  13   1  280.27   18.31
   5  13  -1  289.18   20.05
   5 -13   1  286.81   18.63
   5 -13  -1  282.48   18.99
  -5 -13  -1  279.07   18.52
   6  13  -1  197.58   16.78
  -6 -13  -1  189.85   16.17
  -6 -13   1  201.58   17.05
   6 -13  -1  211.04   17.23
  -6  13  -1  194.79   15.97
   6  13   1  200.05   16.86
   6 -13   1  208.88   16.43
  -6  13   1  183.87   15.40
  -7 -13   1   46.39   11.80
   7  13  -1   47.60   11.26
  -7  13   1   52.36   11.97
   7 -13  -1   45.20    9.75
  -7  13  -1   58.62   11.96
   7 -13   1   41.96   10.12
   7  13   1   47.63   10.58
  -7 -13  -1   43.22   11.59
  -8  13   1    7.27    7.66
   8 -13  -1    2.89    7.47
   8 -13   1    6.30    7.95
   8  13  -1    8.12    6.72
   8  13   1    9.41    6.27
  -8 -13  -1    6.82    9.89
  -8 -13   1    2.03   10.27
  -8  13  -1    7.53    9.07
   9 -13   1   29.08    8.94
  -9 -13  -1   44.79   14.13
  -9  13   1   43.46   14.07
  -9  13  -1   46.56   12.32
   9 -13  -1   29.51    9.61
  -9 -13   1   41.39   14.66
   9  13   1   25.76    9.02
   9  13  -1   36.96   11.00
   0 -14   1  126.07   12.10
   0  14   1  137.70    9.19
   0  14   1  126.99   10.49
   0  14  -1  139.97    9.04
   0  14  -1  115.44   10.35
   0 -14  -1  141.08   14.17
  -1  14   1    4.94    3.94
  -1  14  -1    1.77    3.57
  -1  14  -1    6.87    3.65
   1 -14  -1    3.30    5.54
  -1 -14  -1    5.82    5.91
   1  14  -1    3.91    3.90
   1 -14   1   12.19    6.48
  -1  14   1    5.60    3.39
  -1 -14   1    9.12    5.59
   1  14   1    5.42    3.74
  -2  14  -1   84.70    9.19
  -2  14   1   76.57    7.22
   2 -14  -1   81.29   11.92
   2  14   1   75.19   10.07
  -2  14  -1   81.39    8.10
   2 -14   1   86.73   11.93
  -2 -14  -1   86.62   12.54
  -2 -14   1   90.60   12.29
  -2  14   1   86.14    9.47
   2  14  -1   69.76    9.96
  -3  14  -1    6.25    4.58
   3  14   1    2.49    4.18
   3 -14   1   -0.60    6.52
   3  14  -1    2.76    4.20
  -3  14  -1   10.29    3.67
  -3 -14  -1    3.01    5.93
  -3  14   1   -1.63    4.12
  -3 -14   1   11.87    7.33
   3 -14  -1   11.05    7.13
  -4 -14   1   67.01   11.42
  -4  14   1   56.40    9.40
  -4 -14  -1   60.61   11.04
   4 -14   1   56.03   11.34
  -4  14  -1   51.14    8.74
   4  14  -1   52.82   10.54
   4 -14  -1   78.31   13.04
   4  14   1   41.41    9.55
  -5 -14  -1   13.96    7.62
   5  14  -1    7.70    6.76
   5  14   1   13.03    6.92
  -5  14  -1   14.51    6.54
  -5 -14   1   28.41    9.77
   5 -14  -1   29.33   10.01
  -5  14   1   14.04    6.53
   5 -14   1   14.93    8.80
   6 -14   1   20.96    8.79
  -6 -14   1   13.42    8.96
  -6 -14  -1   18.41    9.65
  -6  14  -1   10.33    6.62
   6  14   1   16.23    7.47
   6 -14  -1   18.94    9.53
   6  14  -1   12.84    6.77
  -6  14   1   25.50    8.33
   7 -14   1   14.08    9.07
  -7  14  -1    8.25    7.35
  -7 -14  -1   11.64    9.22
  -7 -14   1   16.12   10.02
   7  14  -1   14.56    7.83
   7 -14  -1    2.95    8.49
  -7  14   1   11.01    8.28
   7  14   1    4.67    5.95
  -8  14   1   47.84   12.41
   8  14  -1   43.56   12.18
   8 -14   1   35.17    9.90
  -8 -14   1   36.66   12.59
  -8  14  -1   67.44   13.68
   8 -14  -1   36.22   10.07
   8  14   1   33.49   10.16
  -8 -14  -1   22.38   11.36
  -9 -14   1    4.76   12.12
   9  14   1    9.92    8.21
   9  14  -1    6.37    8.45
  -9  14   1    8.21   11.62
   9 -14  -1    3.44    8.07
  -9  14  -1   17.20    9.98
   9 -14   1    5.26    9.59
  -9 -14  -1   15.49   12.36
   0  15   1    1.74    3.04
   0 -15   1    5.03    5.32
   0 -15  -1    0.63    5.73
   0  15   1    5.15    3.41
   0  15  -1    1.36    3.15
   1 -15  -1  238.34   17.05
   1 -15   1  246.76   16.34
  -1  15   1  210.28   13.37
  -1  15  -1  240.03   13.52
  -1  15  -1  225.07   13.96
  -1 -15  -1  242.50   16.75
   1  15   1  224.32   15.25
  -1 -15   1  224.48   16.38
   1  15  -1  222.64   15.37
  -1  15   1  245.59   13.94
  -2  15   1  168.52   12.23
   2  15   1  171.90   13.80
  -2  15   1  172.60   11.03
  -2 -15  -1  186.81   15.82
   2  15  -1  156.57   13.40
  -2 -15   1  152.34   14.35
  -2  15  -1  157.15   11.04
   2 -15  -1  197.63   15.55
   2 -15   1  171.01   14.69
  -2  15  -1  168.44   11.85
   3 -15   1  207.11   16.59
   3 -15  -1  231.32   17.16
  -3  15  -1  219.34   14.58
  -3 -15  -1  217.63   16.64
  -3 -15   1  209.88   16.55
   3  15  -1  218.40   16.34
   3  15   1  194.52   15.67
  -3  15   1  227.32   15.33
  -4 -15   1  116.51   15.20
   4  15   1   94.91   13.13
   4 -15  -1  122.61   15.39
   4 -15   1  105.76   14.04
  -4  15   1  120.53   13.41
  -4  15  -1  118.53   12.99
  -4 -15  -1  115.49   15.08
   4  15  -1   89.06   13.01
  -5 -15   1  116.52   15.83
   5  15  -1   88.66   13.89
   5 -15   1  123.62   15.33
   5  15   1   98.63   14.40
  -5  15  -1  126.91   14.63
  -5  15   1  132.41   14.81
   5 -15  -1  116.05   15.54
  -5 -15  -1  113.48   15.28
   6  15  -1  144.54   17.58
  -6 -15  -1  189.77   19.52
  -6  15   1  158.16   16.84
   6 -15   1  144.38   15.71
  -6 -15   1  175.61   19.76
  -6  15  -1  152.02   14.77
   6 -15  -1  132.26   15.06
   6  15   1  159.26   18.13
  -7 -15   1   31.74   10.71
  -7  15   1   49.73   11.97
   7 -15  -1   40.75   10.92
  -7  15  -1   56.61   11.79
   7 -15   1   29.66   10.22
   7  15   1   36.10   10.41
   7  15  -1   56.92   12.79
  -7 -15  -1   25.84   10.73
  -8 -15  -1   30.82   12.00
   8  15   1   26.10    9.34
   8 -15   1   23.50    9.99
   8 -15  -1   20.54   10.08
  -8  15  -1   50.95   13.32
  -8  15   1   22.30   11.39
  -8 -15   1   11.57   11.38
   8  15  -1   20.87    9.41
  -9  15   1   90.77   17.41
  -9  15  -1   77.29   15.28
   9 -15   1   52.58   11.04
   9  15   1   79.91   16.13
  -9 -15  -1   48.66   14.50
  -9 -15   1   49.46   14.73
   9 -15  -1   49.51   12.26
   0 -16  -1   45.68   11.26
   0  16   1   33.03    7.05
   0  16  -1   36.47    7.39
   0 -16   1   50.03    9.82
  -1 -16  -1   29.15    8.97
   1 -16  -1   49.53   10.56
  -1 -16   1   28.99    9.05
  -1  16   1   28.35    6.12
   1 -16   1   41.83    9.10
   1  16   1   25.91    7.24
  -1  16  -1   31.73    6.42
  -1  16  -1   23.58    5.85
   1  16  -1   21.91    6.87
  -1  16   1   41.42    7.08
  -2 -16   1   89.64   13.53
   2 -16   1   80.44   12.75
  -2 -16  -1   85.40   14.07
  -2  16  -1   63.34    7.95
   2  16  -1   70.23   10.85
  -2  16  -1   65.36    9.02
   2 -16  -1   96.95   13.75
  -2  16   1   78.21    9.82
  -2  16   1   67.29    7.83
   2  16   1   59.90   10.15
   3 -16  -1   -0.08    7.47
  -3  16   1    5.06    5.26
  -3 -16   1    1.09    7.46
  -3  16  -1   11.50    5.16
   3 -16   1    8.86    7.91
   3  16  -1   -1.28    4.37
  -3 -16  -1    6.52    6.94
   3  16   1    4.11    4.85
   4  16   1   33.92    9.43
   4 -16  -1   49.42   11.93
  -4 -16  -1   38.48   10.95
   4  16  -1   25.30    8.83
  -4  16  -1   35.61    8.28
   4 -16   1   50.36   11.72
  -4  16   1   35.58    8.38
  -4 -16   1   31.97   10.56
   5  16   1   54.53   12.21
  -5  16  -1   56.00   10.52
   5 -16   1   63.40   12.54
  -5 -16  -1   73.37   13.56
  -5 -16   1   72.56   14.02
   5  16  -1   66.40   13.12
   5 -16  -1   70.56   13.51
  -5  16   1   74.00   11.48
   6  16  -1    6.01    7.41
  -6 -16  -1   11.40    8.60
  -6  16  -1    9.46    7.16
   6 -16  -1    2.07    9.85
   6  16   1    3.78    6.89
   6 -16   1    9.02    9.69
  -6  16   1   10.79    7.55
  -6 -16   1   16.20   10.52
  -7  16  -1   10.00    8.49
   7  16  -1    4.19    6.00
  -7  16   1   10.22    8.28
   7 -16  -1   14.93   10.22
  -7 -16   1    5.88   10.24
   7  16   1   12.69    7.67
   7 -16   1   19.50   10.08
  -7 -16  -1   10.28   10.29
   8  16  -1   11.50    8.22
  -8  16   1   26.94   11.68
   8 -16   1   17.49    9.66
   8  16   1   10.15    8.37
  -8 -16   1   27.33   12.52
  -8  16  -1    5.81    9.39
   8 -16  -1    8.44    9.28
  -8 -16  -1   21.21   10.61
   0  17   1    3.63    3.97
   0 -17  -1    5.84    7.32
   0 -17   1    4.49    6.75
   0  17  -1    5.33    4.39
  -1 -17  -1   43.29   11.07
  -1 -17   1   47.64   11.43
   1 -17   1   61.33   11.00
   1  17  -1   38.73    8.41
   1 -17  -1   45.40   10.71
  -1  17  -1   37.61    7.19
   1  17   1   34.24    8.21
  -1  17   1   32.98    6.83
  -2  17   1  107.96   11.81
   2 -17  -1  123.40   15.66
   2 -17   1  103.10   14.52
   2  17   1   69.43   11.32
  -2  17  -1   90.34   10.51
   2  17  -1   92.83   12.70
  -2 -17   1  100.29   15.41
  -2 -17  -1  106.38   16.14
   3  17  -1  206.14   17.07
  -3  17  -1  200.51   14.82
   3  17   1  163.01   15.28
  -3  17   1  188.16   14.48
  -3 -17   1  176.18   17.13
   3 -17  -1  217.70   17.80
   3 -17   1  228.26   18.02
  -4  17  -1    3.72    5.66
   4  17  -1   -4.83    5.08
  -4 -17  -1   -0.85    7.67
   4 -17   1   -8.68    8.41
  -4  17   1   -0.18    5.37
  -4 -17   1   -3.79    7.43
   4 -17  -1    2.24    8.92
   4  17   1    4.03    6.10
   5  17   1   13.95    7.84
  -5  17   1   26.25    8.30
   5 -17   1   39.72   11.22
  -5 -17  -1    8.68    8.74
   5 -17  -1   27.68   11.06
   5  17  -1   10.09    7.97
  -5  17  -1   22.42    8.02
  -5 -17   1   27.22   11.47
  -6  17   1   38.82   10.49
   6 -17   1   39.50   11.61
   6  17   1   18.82    9.46
  -6 -17  -1   32.60   12.62
   6  17  -1   21.03    9.81
   6 -17  -1   32.05   11.71
  -6  17  -1   51.14   11.16
  -6 -17   1   47.14   13.62
   7 -17  -1   39.46   12.33
   7  17  -1   20.33    9.58
  -7 -17   1   14.39   11.50
  -7  17  -1   16.47    9.96
   7  17   1   27.00   10.04
  -7  17   1   23.16    9.72
   7 -17   1   24.19   10.96
  -7 -17  -1   10.98   11.95
  -8  17   1    3.14    9.18
  -8  17  -1   19.92   10.09
  -8 -17  -1   14.25   11.42
   8  17   1    8.75    8.04
   8  17  -1   11.30    8.12
   8 -17  -1    6.85   10.04
   8 -17   1    3.83   10.15
  -8 -17   1   13.42   11.59
   0  18  -1  102.93   11.85
   0  18   1  106.77   11.92
   0 -18   1  154.21   16.58
   0 -18  -1  150.32   17.39
   1  18  -1   76.61   11.32
  -1 -18  -1   95.39   15.05
   1  18   1   82.50   11.54
  -1 -18   1   96.01   14.65
  -1  18  -1   69.12    9.44
   1 -18  -1   94.33   14.70
  -1  18   1   64.86    9.17
   2 -18   1    9.21    7.94
  -2 -18   1   -3.90    8.16
   2  18   1    4.53    5.58
  -2 -18  -1   11.26    9.61
   2 -18  -1   11.12    8.28
   2  18  -1   -2.71    4.32
   3 -18  -1  101.24   15.50
  -3  18  -1   76.71   11.05
  -3 -18  -1  103.22   16.12
  -3 -18   1   92.98   16.43
  -3  18   1   99.35   12.09
   3  18  -1   68.06   12.71
   3 -18   1  101.46   14.97
   3  18   1   64.58   12.23
  -4  18  -1   88.01   12.31
  -4 -18  -1  109.79   17.13
   4 -18   1  101.32   15.02
  -4 -18   1  115.64   17.39
   4  18   1   87.73   14.17
  -4  18   1   87.55   12.31
   4 -18  -1  103.33   15.94
   4  18  -1   84.53   14.05
   5 -18   1  129.29   17.55
   5  18   1  101.94   15.57
   5  18  -1   98.50   15.78
  -5 -18   1   84.21   15.21
  -5  18  -1  109.15   14.57
  -5 -18  -1  121.86   17.36
   5 -18  -1  114.60   16.09
  -5  18   1  121.15   15.08
  -6  18   1   17.70    8.48
   6  18   1   20.94    9.94
  -6 -18   1    6.45   11.37
  -6 -18  -1   10.94   10.94
  -6  18  -1   14.20    8.60
   6  18  -1   15.66    8.54
   6 -18  -1   30.26   11.16
  -7  18   1   10.41    9.94
   7  18   1   15.92    9.74
  -7 -18  -1   25.01   13.16
  -7 -18   1   10.46   11.88
   7 -18  -1   31.37   13.24
   7  18  -1    8.36    9.40
   7 -18   1   25.86   11.28
  -7  18  -1   21.12    9.55
   0  19   1    1.46    4.18
   0  19  -1   -0.73    3.53
   0 -19   1   13.47    6.61
   0 -19  -1   -2.55    8.28
   2  19  -1   39.66   10.03
  -2 -19  -1   62.50   14.74
   2 -19  -1   79.43   14.18
   2  19   1   40.12    9.96
   3  19  -1   10.35    7.07
   3  19   1    3.12    6.19
  -3 -19  -1   23.83   12.57
  -3 -19   1    6.04   11.52
   3 -19  -1   20.64   10.82
   3 -19   1   17.84    9.37
   4  19  -1   21.77    9.57
  -4 -19   1   34.66   13.37
  -4  19   1   19.69    7.98
   4 -19  -1   55.49   12.72
  -4 -19  -1   20.01   11.99
  -4  19  -1   13.27    7.91
   4  19   1   11.96    7.85
   4 -19   1   52.94   11.92
  -5 -19   1   20.57   11.96
  -5 -19  -1   19.82   11.88
   5 -19   1   38.55   12.79
   5  19  -1   19.05    9.27
   5 -19  -1   34.23   12.26
   5  19   1    7.96    8.68
  -5  19   1   20.05    9.06
  -5  19  -1   24.99    9.56
  -6  19  -1    8.04    9.11
   6  19  -1   -0.21    8.05
   6  19   1    1.58    8.29
  -6 -19  -1    8.12   11.01
   6 -19   1   12.55   11.34
  -6 -19   1    0.47   11.59
   6 -19  -1   19.17   11.73
  -6  19   1   10.97    7.96
   0  20  -1  151.08   13.89
   0 -20   1  188.27   16.71
   0 -20  -1  192.00   21.02
   0  20   1  153.97   14.04
   1  20  -1   39.65    9.53
   1  20   1   31.64    8.72
  -1 -20   1   62.49   15.11
   1 -20  -1   58.77   13.32
  -1 -20  -1   50.85   14.72
  -2 -20   1   12.23   12.11
   2  20  -1   12.99    7.33
  -2 -20  -1   27.94   13.55
   2  20   1   12.96    7.31
   2 -20   1   35.45   11.11
   2 -20  -1   35.22   10.97
  -3 -20   1  170.38   19.98
   3 -20  -1  225.71   19.88
   3 -20   1  242.15   19.35
  -3 -20  -1  236.03   21.28
   3  20   1  178.50   17.37
   3  20  -1  179.09   17.50
   4  20  -1   74.77   14.81
   4 -20  -1   81.95   15.10
  -4 -20   1   72.04   16.84
   4 -20   1   83.92   14.96
  -4 -20  -1   87.22   18.09
   4  20   1   48.45   13.01
   5  20   1   49.38   13.00
   5  20  -1   48.29   13.78
  -5  20  -1   69.83   13.24
  -5  20   1   76.28   13.15
  -5 -20  -1   44.68   14.74
  -5 -20   1   50.30   13.62
   5 -20   1   79.42   15.51
   5 -20  -1   68.97   14.94
  -6 -20   1    5.16   13.08
  -6 -20  -1   21.44   13.30
   6  20   1    8.43    9.68
   6  20  -1    4.73    9.65
  -6  20  -1   10.73    9.22
  -6  20   1   -3.84    7.82
   0  21  -1    2.97    4.60
   0 -21   1   12.53    8.69
   0 -21  -1    5.91   10.16
   2  21   1    1.19    6.18
  -2 -21  -1    1.46   10.03
  -2 -21   1   -4.23   11.01
   2 -21  -1   15.76    9.10
   2  21  -1    3.28    6.29
   2 -21   1   23.67   10.57
   3  21  -1   39.13   11.30
  -3 -21   1   39.48   15.64
   3 -21   1   70.71   13.48
   3 -21  -1   91.63   15.86
   3  21   1   23.65    9.56
  -3 -21  -1   58.48   16.88
   4  21   1    1.33    8.40
  -4 -21  -1   21.64   14.58
   4  21  -1   11.63    8.79
  -4 -21   1    6.78   12.67
   4 -21  -1   40.70   12.11
   4 -21   1   33.23   13.35
  -5 -21   1    5.07   11.93
   5  21   1   -4.75    8.19
  -5 -21  -1   25.26   12.91
   5 -21  -1   21.53   11.24
   5 -21   1   23.89   13.05
   5  21  -1    4.57    8.67
   0 -22   1   31.39   11.51
   0 -22  -1   33.72   13.28
   1  22  -1   10.29    7.19
  -1 -22   1   29.13   11.02
   1 -22   1   20.18   10.42
   1  22   1   12.90    7.37
   1 -22  -1   26.86   11.01
  -1 -22  -1    2.50   12.77
  -2 -22  -1    2.54   13.01
   2 -22  -1   15.20   11.33
   2  22  -1    2.45    5.62
   2 -22   1   20.73   10.14
  -2 -22   1   16.29   13.18
   2  22   1    6.13    6.81
  -3 -22  -1  129.26   20.77
   3  22   1  147.96   18.80
   3 -22  -1  169.12   20.12
   3  22  -1  121.89   17.69
  -3 -22   1  124.65   18.36
   0 -23   1   18.67    9.82
   0 -23  -1   -8.26   10.85
  -1 -23  -1   23.55   14.36
  -1 -23   1   25.57   12.21
   1  23  -1   14.82    6.94
   1 -23   1   31.07   11.18
   1 -23  -1   24.55   11.17
   0   0   2   50.20    2.43
   0   0  -2   53.01    2.76
   0   0   2   50.94    2.79
  -1   0   2 5508.74  156.66
  -1   0  -2 5617.22  158.56
  -1   0   2 5865.66  156.97
   1   0  -2 5847.03  157.75
  -1   0  -2 5744.03  156.76
  -1   0  -2 5845.59  156.97
   2   0  -2 1369.45   39.50
  -2   0  -2 1383.47   40.33
  -2   0  -2 1375.92   40.38
  -2   0   2 1388.00   40.14
  -2   0   2 1339.54   40.57
  -2   0  -2 1359.77   39.62
  -3   0   2  250.39   10.73
  -3   0  -2  253.91   10.54
  -3   0  -2  241.67   10.70
  -3   0   2  257.72   11.36
  -3   0  -2  246.11   10.54
   3   0  -2  240.84    9.83
  -4   0  -2  337.08   14.02
  -4   0  -2  309.89   13.66
  -4   0   2  340.38   14.94
  -4   0  -2  343.91   14.45
  -4   0   2  326.84   14.24
  -5   0  -2   34.56    5.66
  -5   0   2   30.61    4.88
  -5   0  -2   21.74    4.05
  -5   0  -2   35.28    5.28
  -5   0   2   35.83    6.05
  -6   0  -2  100.69    9.58
  -6   0   2   78.13    8.25
  -6   0   2   76.11    9.29
  -6   0  -2   83.44    8.89
  -6   0  -2   68.10    6.57
   6   0  -2   67.47    6.50
   7   0  -2  530.83   22.99
  -7   0  -2  540.23   23.44
  -7   0   2  565.00   24.84
  -7   0   2  630.64   26.27
  -7   0  -2  580.05   25.34
   8   0  -2   -4.24    2.43
  -8   0   2   -2.02    4.47
  -8   0  -2    2.98    5.20
  -8   0  -2    1.73    2.67
  -9   0   2  197.90   15.35
   9   0   2  188.29   15.56
   9   0  -2  210.59   17.97
   9   0   2  237.11   17.93
  -9   0  -2  181.60   15.12
  -9   0  -2  172.75   13.06
  10   0   2   25.39   10.67
 -10   0  -2   33.00   10.01
  10   0   2   24.49   10.55
  10   0  -2   11.45    9.51
  10   0  -2   12.43    8.89
 -10   0   2   29.39    9.50
  11   0  -2   31.05   10.78
  11   0   2   33.95   12.81
  11   0   2   38.24    9.83
  11   0  -2   15.68   10.64
 -11   0   2   82.97   13.73
 -11   0  -2   63.69   13.05
   0   1   2    0.73    1.29
   0  -1  -2   -1.72    1.14
   0  -1   2    0.65    1.16
   0   1  -2    0.34    1.22
   0  -1  -2    1.37    1.01
   0  -1   2   -1.15    1.09
   1  -1  -2  119.89    5.50
  -1  -1   2  124.18    4.46
   1  -1   2  119.64    4.65
   1  -1  -2  125.31    4.09
  -1  -1   2  116.35    5.32
  -1  -1  -2  120.33    5.34
   1  -1  -2  112.69    5.24
  -1   1   2  118.79    5.20
   1   1  -2  124.44    5.10
   1   1   2  123.63    4.99
  -1   1  -2  124.45    5.31
  -1  -1  -2  118.93    4.57
  -1   1  -2  111.45    4.81
  -2   1   2  352.35   12.89
  -2  -1  -2  345.69   12.13
  -2   1  -2  353.44   12.28
  -2   1  -2  355.13   13.03
  -2  -1   2  349.90   12.02
   2  -1   2  351.15   12.41
   2  -1  -2  346.46   11.26
  -2   1   2  360.13   13.23
  -2  -1   2  361.15   13.15
  -2  -1  -2  358.61   13.01
   2  -1   2  352.29   12.27
  -2  -1  -2  352.53   12.36
   2   1  -2  350.17   12.54
  -3  -1  -2  459.46   16.40
  -3  -1  -2  454.88   16.81
  -3   1   2  452.55   16.91
  -3   1  -2  457.62   16.08
  -3   1   2  427.92   14.76
  -3  -1  -2  454.06   16.24
   3   1  -2  463.54   16.42
  -3   1   2  456.36   17.09
  -3   1  -2  451.84   17.02
  -3  -1   2  466.32   16.18
  -3  -1   2  453.93   17.03
  -4  -1  -2   21.93    3.85
  -4   1  -2   21.03    3.35
  -4  -1   2   15.57    3.99
  -4   1   2   15.11    2.55
  -4  -1  -2   16.95    3.72
  -4   1   2   20.03    3.93
  -4  -1  -2   17.40    3.54
  -4  -1   2   19.42    3.49
   4   1  -2   17.86    3.42
  -4   1  -2   16.36    3.71
  -4   1   2   21.16    4.62
  -5  -1  -2   88.50    7.34
  -5  -1   2   83.11    6.91
  -5   1   2   80.05    7.07
  -5  -1   2   88.66    7.70
   5   1  -2   90.70    7.04
  -5   1  -2   77.82    6.24
  -5  -1  -2   75.48    6.58
  -5   1  -2   88.87    7.51
  -5   1   2   77.11    5.61
  -5   1   2  102.83    8.31
  -5  -1  -2   89.12    7.05
   6  -1   2  108.51   11.06
  -6  -1   2   75.04    7.35
  -6  -1  -2   80.12    7.70
  -6  -1  -2   82.86    7.40
  -6   1  -2   81.48    6.81
   6   1  -2   77.88    7.33
  -6   1   2   99.42    9.65
  -6  -1  -2   88.03    8.03
  -6  -1   2  111.49   10.87
  -6   1  -2   85.49    8.15
   7   1  -2   11.14    3.51
  -7  -1  -2   21.06    6.08
   7  -1  -2    7.46    7.70
  -7   1   2   13.14    5.10
  -7  -1   2    9.18    6.39
   7  -1   2   16.60    7.64
  -7  -1  -2   12.52    5.29
  -7  -1   2   14.49    5.16
  -7  -1  -2   10.73    3.89
  -7   1  -2   11.21    3.52
   7  -1   2   -0.07    7.07
  -7   1  -2   12.91    5.35
   7  -1  -2   15.29    4.23
   8   1  -2    7.49    4.05
  -8  -1  -2    7.07    5.77
   8  -1  -2    4.59    8.54
   8  -1  -2   -0.02    8.79
  -8  -1   2    9.12    6.79
   8  -1   2   -0.20    7.39
  -8   1  -2    9.68    6.24
  -8  -1  -2    4.51    3.70
  -8   1   2    6.92    5.49
  -8   1  -2    4.84    3.19
   8  -1  -2    8.14    3.56
  -8  -1   2    2.79    5.32
   8  -1   2    3.13    8.81
  -8  -1  -2    5.86    5.93
   9  -1  -2   19.10    9.01
   9  -1  -2   16.87    9.21
  -9  -1  -2    7.10    7.02
  -9  -1   2    8.35    6.20
  -9   1  -2    8.66    6.63
   9  -1   2   25.53    9.64
  -9   1   2    9.04    6.58
   9  -1   2    3.92    9.14
  -9  -1  -2    5.92    4.46
 -10  -1  -2   -4.77    7.04
  10  -1   2    3.05    8.95
  10   1   2   -3.73   11.31
  10   1   2   13.33   10.53
  10  -1  -2    3.07    7.75
 -10   1  -2    7.80    7.87
  10  -1   2    3.25    9.22
 -10   1   2    7.27    6.85
 -10  -1   2    7.64    7.56
  10  -1  -2   14.75    9.78
  11   1  -2    1.66    7.93
  11   1  -2   -2.94    9.68
  11   1   2    6.97   10.63
  11  -1  -2    6.45   10.31
  11  -1  -2    3.75    8.45
 -11  -1  -2   12.77    8.88
 -11   1   2    9.75    9.30
  11  -1   2   13.78   10.62
 -11   1  -2   14.78    9.79
  11   1   2   10.42   10.84
   0  -2   2  591.96   18.13
   0  -2  -2  597.84   18.22
   0   2   2  590.57   18.07
   0   2  -2  628.28   18.55
   0   2  -2  601.18   17.70
   0  -2  -2  618.02   18.05
  -1  -2  -2 2308.61   63.38
  -1   2  -2 2277.20   63.10
  -1  -2  -2 2199.15   62.45
   1   2  -2 2246.39   63.16
  -1  -2   2 2274.61   64.12
  -1   2  -2 2172.19   62.48
  -1  -2   2 2140.00   62.85
   1   2   2 2241.84   62.44
   1  -2   2 2234.69   62.54
  -1   2   2 2335.29   63.27
   1  -2  -2 2233.60   63.19
   2  -2  -2  101.24    6.11
  -2  -2  -2  108.94    6.10
  -2   2   2   95.99    5.82
  -2  -2   2  100.01    6.04
  -2  -2   2  100.69    4.58
   2  -2  -2  102.59    6.47
  -2   2   2   96.10    3.64
   2  -2   2  100.63    5.89
  -2   2  -2   99.67    4.93
  -2  -2  -2   95.46    5.34
   2   2  -2  109.20    6.00
  -2   2  -2   97.22    5.81
   2   2   2   98.85    5.31
  -3  -2  -2  825.08   26.32
  -3   2  -2  846.13   26.25
  -3   2   2  817.64   24.67
  -3  -2   2  844.08   27.73
   3  -2   2  816.94   26.90
  -3  -2  -2  841.97   26.81
   3  -2  -2  818.48   27.78
   3  -2  -2  835.91   28.00
  -3  -2  -2  832.63   27.72
   3  -2   2  833.35   27.06
  -3   2  -2  861.21   28.11
  -3  -2   2  832.93   25.96
  -3   2   2  845.45   27.84
   3   2  -2  832.01   27.38
  -4  -2   2   86.27    5.85
  -4   2  -2   87.47    7.01
  -4   2  -2   78.36    5.44
   4  -2   2   97.55    7.08
  -4  -2  -2   93.71    6.26
  -4   2   2   86.17    4.89
   4  -2  -2   89.28    7.18
  -4   2   2   83.86    6.70
  -4  -2  -2   80.51    6.37
   4  -2  -2   88.99    7.78
  -4  -2   2   83.33    7.11
  -4  -2  -2   92.98    6.80
   4   2  -2   87.71    6.56
   4  -2   2   81.57    6.42
   5  -2  -2  109.22    8.78
   5  -2  -2  124.90    9.97
  -5  -2  -2  114.35    8.33
   5   2  -2  106.54    8.12
  -5  -2  -2  115.07    8.37
   5  -2   2  114.75    8.56
   5  -2   2  121.40    9.12
  -5   2  -2  104.78    7.10
  -5  -2  -2  106.15    7.86
  -5   2   2  104.90    6.27
  -5  -2   2  108.81    8.57
  -5   2  -2  122.72    9.01
  -5  -2   2  108.42    7.62
  -5   2   2  104.70    8.48
  -6  -2   2    0.85    3.91
   6  -2  -2    2.19    5.47
  -6  -2  -2    7.10    4.02
  -6   2   2    4.62    3.55
  -6  -2   2    3.95    2.98
  -6   2   2    0.05    1.69
  -6  -2  -2    1.21    2.47
  -6   2  -2    2.83    2.31
  -6  -2  -2    4.74    3.44
  -6   2  -2    3.83    3.47
   6   2  -2    2.34    2.80
   6  -2   2    5.32    5.15
   6  -2   2    8.60    5.21
   6  -2  -2    5.76    5.55
  -7  -2  -2  321.72   17.02
   7  -2   2  357.27   18.76
   7  -2  -2  291.84   18.16
  -7  -2  -2  321.87   17.02
  -7   2  -2  333.51   15.90
   7  -2  -2  321.22   15.22
  -7   2   2  355.00   18.88
  -7   2  -2  327.91   18.45
  -7  -2  -2  333.51   17.64
   7  -2   2  335.11   17.92
   7  -2  -2  313.50   18.99
  -7  -2   2  353.96   17.28
   7   2  -2  319.95   17.07
  -7  -2   2  342.75   18.62
  -8   2   2   76.40   11.02
   8   2  -2   64.22    8.60
   8  -2   2   82.40   13.19
  -8   2  -2   61.14   10.19
   8  -2  -2   60.57   11.98
  -8  -2  -2   66.90    9.70
   8  -2   2   79.69   12.25
  -8   2  -2   60.96    7.33
   8  -2  -2   61.70   11.97
  -8  -2  -2   75.83   11.06
  -8  -2  -2   54.23    8.45
  -8  -2   2   68.63    9.15
  -8  -2   2   72.25   11.62
  -9  -2  -2  210.90   15.46
   9  -2  -2  230.85   18.05
   9   2  -2  184.33   13.83
  -9  -2   2  190.00   14.51
  -9  -2   2  203.02   16.20
  -9  -2  -2  206.62   15.63
  -9   2  -2  187.89   15.70
  -9   2   2  207.30   16.01
   9  -2   2  189.89   15.40
   9  -2  -2  176.72   15.37
   9  -2   2  226.41   17.13
  10   2   2    5.29    5.18
  10  -2  -2   -3.52    8.53
  10  -2   2   -0.45    9.93
  10  -2  -2    4.70    8.96
 -10   2   2   -0.99    6.31
 -10  -2  -2   -3.20    6.42
 -10   2  -2   -1.46    7.48
  11   2  -2   44.99   14.98
  11   2  -2   18.52    9.70
 -11   2   2   49.15   12.20
 -11   2  -2   49.52   11.96
  11   2   2   13.68   11.52
  11  -2   2   27.82   10.84
  11   2   2   20.51   10.97
  11  -2  -2   23.20    9.42
   0   3  -2   -0.17    0.87
   0   3  -2    0.25    0.92
   0   3   2   -0.59    1.07
   0  -3   2    0.26    1.37
   0  -3  -2    0.19    0.78
   0  -3  -2    1.87    1.81
  -1  -3   2 1859.27   53.76
  -1  -3  -2 1917.80   54.13
  -1   3   2 1902.03   53.85
  -1  -3  -2 1819.87   53.22
  -1   3  -2 1928.86   53.72
   1   3   2 1802.59   52.55
   1  -3  -2 1873.25   53.99
   1  -3   2 1840.24   53.27
  -1   3  -2 1963.25   53.36
  -1   3   2 1875.81   52.81
   1   3  -2 1867.25   54.03
  -2  -3  -2   79.67    5.40
   2  -3  -2   82.48    6.04
  -2  -3  -2   82.19    5.21
   2  -3   2   83.54    5.50
   2   3   2   80.46    4.43
   2   3  -2   75.79    5.45
  -2  -3   2   79.73    3.53
  -2   3  -2   70.86    4.16
  -2   3   2   72.41    5.35
  -2   3  -2   71.48    5.29
  -2  -3   2   74.67    5.49
   3  -3   2  414.59   15.76
   3  -3  -2  399.97   16.46
  -3  -3  -2  401.54   15.38
  -3   3  -2  398.96   14.20
   3   3  -2  413.24   16.23
  -3  -3  -2  411.00   16.36
   3   3   2  372.77   14.24
  -3   3   2  404.01   16.24
  -3   3  -2  396.75   16.27
  -3  -3   2  406.84   16.18
  -3  -3   2  423.33   13.91
  -3   3   2  407.12   12.65
   4  -3  -2   15.28    4.79
  -4  -3   2   13.49    4.20
  -4   3  -2   13.76    3.95
   4   3  -2   11.77    3.44
  -4  -3  -2   11.60    3.36
  -4  -3   2   14.75    2.97
  -4   3  -2   12.47    2.54
  -4   3   2   11.76    3.75
   4  -3  -2   19.14    5.13
  -4   3   2   11.57    1.96
  -4  -3  -2   20.51    4.23
   4  -3   2   14.51    4.23
  -4  -3  -2   15.54    3.12
   5  -3  -2  205.32   12.58
   5  -3   2  196.31   11.58
   5   3  -2  193.05   11.37
   5  -3  -2  168.11   11.26
  -5  -3  -2  183.18   11.03
  -5   3   2  187.81   11.74
  -5   3  -2  191.54    9.62
  -5   3   2  188.35    8.44
  -5  -3   2  184.87    9.84
  -5  -3  -2  179.77   11.11
  -5  -3   2  184.66   11.59
  -5   3  -2  197.25   11.96
  -5  -3  -2  189.99   10.18
  -6  -3  -2   11.80    3.92
   6   3  -2    9.96    3.92
  -6   3  -2   12.08    3.36
  -6   3   2    2.36    4.09
   6  -3  -2   14.61    6.29
  -6  -3  -2    8.48    3.59
  -6   3   2   11.46    2.63
  -6  -3   2    7.93    4.55
  -6  -3  -2   13.39    4.69
  -6  -3   2    8.08    3.67
   6  -3   2   13.46    5.68
   6  -3  -2   11.02    6.12
  -6   3  -2    9.84    4.64
   7   3  -2  123.84   10.53
  -7  -3   2  136.63   11.92
  -7  -3   2  134.98    9.92
  -7   3  -2  113.67    8.43
  -7   3  -2  125.50   12.98
   7  -3  -2  133.50    8.62
  -7  -3  -2  137.69   10.70
  -7  -3  -2  145.71   11.28
   7  -3  -2  121.19   11.58
  -7   3   2  128.56   13.20
   7  -3  -2  139.97   14.76
   7  -3   2  133.48   11.87
  -7  -3  -2  130.20   10.20
  -8  -3  -2   -0.83    3.38
  -8   3   2    1.16    6.00
   8  -3  -2   -0.45    7.14
   8  -3  -2   -5.53    7.72
  -8   3  -2   -0.73    2.67
  -8  -3   2    3.10    3.76
  -8  -3  -2    1.19    5.16
  -8  -3  -2   -4.30    4.56
  -8  -3   2    0.25    5.67
   8   3  -2    1.86    3.65
   8  -3   2   -3.28    6.84
  -8   3  -2    0.48    5.31
   9   3  -2    7.24    4.30
   9  -3  -2    4.32    8.59
  -9  -3   2   -0.23    7.17
  -9   3  -2    8.05    7.18
  -9  -3  -2    7.42    7.20
   9   3   2   -0.37    3.84
  -9   3   2    7.21    6.97
   9  -3   2    1.74    7.97
  -9  -3  -2    1.94    6.06
  -9  -3   2    0.66    5.28
   9  -3  -2    1.63    8.70
 -10  -3   2    1.30    7.86
  10   3   2   10.78    5.77
 -10  -3  -2   14.15    8.48
 -10   3  -2    8.87    8.41
  10  -3   2   -0.41    9.30
  10  -3  -2    5.29    8.61
 -10   3   2    1.11    7.08
 -11   3  -2   15.05    9.90
  11  -3   2    5.03   11.41
 -11   3   2   13.76    8.99
  11  -3  -2   -9.08    8.92
   0   4  -2   90.03    4.24
   0  -4  -2   80.46    5.72
   0  -4   2   81.56    5.47
   0   4   2   87.76    4.68
   0   4  -2   92.39    5.17
   0   4   2   88.02    4.87
   1   4  -2 1716.79   51.40
  -1  -4   2 1727.62   51.22
  -1   4   2 1749.65   49.31
   1  -4   2 1713.81   50.82
  -1  -4  -2 1733.69   50.92
   1  -4  -2 1768.32   51.53
  -1   4  -2 1883.29   50.81
   1   4   2 1706.12   49.53
  -1   4   2 1774.27   51.17
  -1   4  -2 1774.22   50.84
  -1  -4  -2 1791.83   51.40
   2  -4  -2  560.24   19.86
   2  -4   2  547.82   19.12
  -2   4  -2  546.31   19.48
  -2  -4  -2  536.68   18.88
   2   4   2  541.78   17.34
  -2   4  -2  559.80   17.91
  -2  -4  -2  540.80   19.74
   2   4  -2  559.66   19.91
  -2  -4   2  547.02   19.41
  -2   4   2  542.30   19.60
  -3   4  -2  290.27   13.41
  -3  -4   2  292.41   13.27
  -3   4  -2  278.59   11.00
   3   4   2  291.23   11.19
  -3  -4  -2  285.09   13.35
  -3   4   2  293.48   13.39
   3   4  -2  305.78   13.68
   3  -4  -2  303.35   13.75
  -3  -4   2  286.40   10.13
   3  -4   2  300.83   12.91
  -3   4   2  289.33    9.29
  -3  -4  -2  293.71   12.65
  -4  -4   2   14.62    2.95
  -4  -4  -2   14.60    3.90
  -4   4  -2   10.96    3.94
  -4   4  -2   12.84    2.49
   4   4   2   16.74    3.70
  -4  -4  -2   19.07    4.26
  -4   4   2   17.91    2.02
  -4  -4   2   15.41    4.51
  -4   4   2   15.48    4.42
   4  -4   2   18.43    4.87
   4  -4  -2   21.01    5.21
   4   4  -2   12.33    3.78
   5  -4   2  216.24   12.13
   5  -4  -2  191.71   12.36
   5   4  -2  196.57   11.99
  -5   4   2  183.94    8.08
  -5   4   2  183.58   11.99
  -5  -4  -2  199.14   11.71
  -5  -4  -2  187.24   11.66
  -5  -4   2  186.79   11.90
  -5   4  -2  187.22    9.40
  -5   4  -2  182.08   11.98
  -5  -4   2  173.93    9.33
   6   4  -2    9.50    4.08
  -6  -4   2   24.08    4.44
  -6  -4  -2   10.45    3.82
  -6  -4  -2   12.62    5.04
  -6  -4  -2   13.15    4.33
  -6   4   2   21.64    5.83
  -6   4  -2   25.56    5.91
  -6   4  -2   12.98    3.31
   6  -4  -2   24.89    7.23
   6  -4   2   17.84    6.27
  -6  -4   2   17.27    5.83
  -6   4   2   16.10    2.76
   7  -4   2  177.61   13.46
  -7  -4  -2  177.81   12.60
  -7  -4   2  171.89   10.99
  -7  -4  -2  159.97   12.34
   7   4  -2  164.90   12.64
  -7  -4  -2  168.87   11.38
  -7   4   2  157.54   13.32
  -7   4  -2  176.46   13.69
   7  -4  -2  173.04   14.16
  -7   4  -2  168.40   10.06
  -7  -4   2  155.10   12.83
  -8   4  -2    0.47    5.41
  -8  -4  -2   -1.79    4.04
  -8  -4   2    5.06    4.26
   8  -4  -2   17.41    8.91
  -8   4   2    5.04    6.36
  -8  -4   2    9.91    6.76
   8   4  -2    2.54    3.83
   8  -4   2   17.69    7.73
  -8  -4  -2    9.45    6.29
   9  -4   2   71.62   12.67
  -9   4   2   55.38   11.26
   9   4   2   60.23   10.44
  -9  -4  -2   85.11   12.65
   9   4  -2   69.73   10.06
  -9   4  -2   62.99   11.99
  -9  -4   2   93.95   13.56
   9  -4  -2   43.63   10.66
  10  -4   2   10.66    9.82
 -10  -4   2    4.73    8.70
 -10   4  -2    3.90    8.00
 -10   4   2    7.90    7.72
  10   4   2    3.06    5.29
 -10  -4  -2    9.58    8.63
  10  -4  -2    6.13    9.68
  10   4  -2    8.18    5.17
 -11   4  -2    5.65   10.51
 -11   4   2    9.74    8.62
 -11  -4  -2   17.02   10.08
  11  -4   2   15.25   12.99
  11  -4  -2    8.72    9.98
 -11  -4   2   16.03   10.54
   0   5  -2   -0.50    1.25
   0   5   2   -0.05    1.73
   0  -5   2   -2.64    2.13
   0   5  -2   -1.15    1.49
   0   5   2    1.30    1.67
   0  -5  -2   -0.52    2.53
  -1   5   2  285.20   11.24
   1   5   2  269.40    9.66
   1   5  -2  251.29   11.38
  -1  -5  -2  264.26   11.34
  -1   5   2  268.30    9.59
  -1   5  -2  286.19   10.82
   1  -5  -2  270.24   11.91
  -1  -5   2  262.02   11.51
   1  -5   2  252.75   11.30
  -1   5  -2  262.59   10.74
  -2  -5  -2  107.56    7.00
   2  -5  -2  120.06    7.85
  -2   5   2  114.12    7.21
   2   5  -2  114.09    7.51
  -2  -5   2  117.70    7.42
  -2   5  -2  110.75    7.02
   2  -5   2  110.58    7.24
  -2  -5  -2  103.38    7.05
  -2   5  -2  113.21    5.93
  -2   5   2  120.34    4.69
   2   5   2  111.68    5.34
  -3  -5   2  532.94   20.77
  -3  -5  -2  550.02   20.26
   3  -5   2  551.62   20.53
  -3  -5  -2  557.99   21.29
   3   5  -2  571.14   21.63
   3  -5  -2  556.13   21.27
   3   5   2  535.88   17.94
  -3   5   2  542.48   21.09
  -3   5  -2  552.82   21.12
  -3   5  -2  532.40   18.19
  -3   5   2  529.54   16.13
   4  -5   2    2.45    3.47
   4  -5  -2    4.50    4.10
  -4   5  -2   -0.67    2.56
  -4  -5   2    3.86    1.80
   4   5   2    2.79    2.35
  -4  -5   2    0.21    3.36
  -4  -5  -2    1.47    3.08
  -4   5  -2    3.41    1.69
  -4   5   2    2.61    3.06
  -4   5   2    3.65    1.14
   4   5  -2    2.62    2.53
  -4  -5  -2    1.08    2.22
  -5  -5   2  521.99   22.48
   5  -5   2  564.71   22.56
  -5   5   2  502.01   22.61
  -5  -5   2  526.83   18.74
   5   5   2  514.77   19.30
   5  -5  -2  533.92   22.86
   5   5  -2  514.15   22.64
  -5  -5  -2  529.76   21.81
  -5   5  -2  514.83   18.79
  -5   5   2  496.26   16.77
  -5   5  -2  479.56   22.25
  -5  -5  -2  515.75   22.44
  -6   5  -2   38.14    7.86
  -6  -5   2   41.85    5.61
   6   5  -2   40.58    7.30
  -6   5  -2   41.42    4.82
   6  -5   2   55.82    8.90
   6  -5  -2   54.38    9.25
  -6  -5  -2   37.90    6.88
  -6  -5  -2   52.29    7.95
  -6   5   2   38.30    7.50
  -6  -5   2   56.26    8.50
   6   5   2   41.09    6.30
  -6   5   2   39.35    3.64
   7  -5   2  480.01   23.85
   7   5   2  501.63   21.26
  -7   5  -2  460.49   19.51
  -7  -5   2  491.82   24.04
  -7   5  -2  513.44   25.27
  -7  -5   2  529.37   21.12
   7  -5  -2  510.35   25.02
   7   5  -2  489.98   24.19
  -7  -5  -2  575.70   24.58
  -7   5   2  478.96   24.65
   8   5   2    9.45    5.30
  -8   5  -2    7.04    6.81
   8  -5   2   23.39    8.31
   8   5  -2    7.80    5.43
   8   5   2   18.01    6.05
  -8   5   2   10.99    7.37
  -8  -5   2    4.97    6.34
   8  -5  -2   17.33    8.87
  -8  -5  -2    8.10    6.65
  -9   5   2   74.09   13.18
   9   5  -2  104.10   12.42
  -9  -5   2  134.16   15.90
   9  -5   2  109.41   14.90
  -9  -5  -2  111.25   14.22
  -9   5  -2   88.44   13.60
   9  -5  -2   93.20   13.58
   9   5   2  124.49   14.11
 -10  -5  -2    1.91    7.97
  10   5   2    5.22    5.45
  10   5  -2    6.01    5.28
 -10  -5   2    7.49    8.68
 -10   5  -2    0.10    7.93
  10  -5   2   -1.41    9.87
 -10   5   2    1.32    7.82
  10  -5  -2    9.47   10.06
 -11  -5   2   67.76   15.24
  11  -5  -2   53.59   14.43
 -11   5  -2   55.93   13.82
 -11  -5  -2   51.33   13.29
  11   5   2   43.56   10.45
  11  -5   2   75.55   16.79
 -11   5   2   20.67   10.57
   0  -6   2   23.65    4.13
   0   6   2   26.02    3.25
   0  -6  -2   24.19    4.41
   0   6  -2   21.31    3.37
   0   6   2   20.85    3.16
   0   6  -2   24.85    2.94
  -1   6   2  762.69   25.00
   1   6  -2  742.11   25.51
   1   6  -2  755.27   21.72
   1   6   2  778.17   23.11
  -1   6  -2  752.03   24.46
   1   6   2  740.02   25.55
   1  -6   2  725.79   25.07
  -1  -6   2  748.81   25.48
  -1   6  -2  761.21   24.45
   1  -6  -2  713.20   25.42
  -1   6   2  747.12   23.24
  -1  -6  -2  720.21   25.13
   2   6   2   53.68    3.74
  -2  -6   2   69.96    6.93
  -2   6  -2   55.09    4.38
   2  -6   2   59.60    5.88
  -2  -6  -2   67.50    6.46
  -2   6  -2   60.56    5.33
  -2   6   2   56.20    3.56
   2  -6  -2   82.24    7.75
  -2   6   2   61.94    6.10
   2   6  -2   49.66    5.78
   3  -6   2   15.46    4.48
   3   6  -2    6.28    2.98
   3  -6  -2   14.59    4.70
   3   6   2   11.93    2.49
  -3   6  -2   11.78    3.72
  -3  -6  -2   13.30    3.78
  -3   6   2    9.35    3.66
  -3  -6  -2    7.05    2.95
  -3  -6   2   12.29    4.02
  -3   6  -2    6.98    1.94
  -3   6   2    8.08    1.26
   4   6  -2    0.03    2.08
  -4  -6   2    2.72    3.34
   4   6  -2   -1.64    2.60
  -4   6   2   -4.39    3.06
  -4  -6  -2    1.76    2.61
   4  -6   2    3.49    3.80
   4  -6  -2    1.30    3.83
  -4  -6  -2    4.68    3.53
  -4   6  -2   -0.81    3.11
  -4   6  -2    3.27    1.74
  -4   6   2    2.97    1.01
   4   6   2    0.95    2.23
  -5  -6   2   36.41    7.01
  -5   6   2   27.79    2.62
  -5   6  -2   30.22    6.42
   5  -6  -2   35.16    7.47
  -5   6   2   26.41    6.12
  -5   6  -2   29.05    3.69
  -5  -6  -2   33.72    6.39
   5   6  -2   26.26    5.90
  -5  -6  -2   21.51    5.40
  -5  -6   2   27.97    3.83
   5   6   2   22.35    4.42
   5  -6   2   29.52    6.47
  -6   6  -2   31.92    4.15
   6  -6   2   29.90    7.39
  -6   6   2   38.15    7.97
   6   6   2   45.90    5.95
   6  -6  -2   30.46    8.09
  -6  -6   2   41.54    5.02
  -6  -6  -2   47.44    7.93
  -6   6  -2   43.47    8.18
   6   6  -2   30.56    6.54
  -6  -6   2   43.84    8.20
   7   6  -2   24.09    6.53
   7  -6   2   34.51    9.44
  -7  -6  -2   37.68    8.45
  -7   6   2   30.53    8.23
  -7  -6   2   34.90    8.56
   7  -6  -2   36.34    9.71
  -7   6  -2   23.88    7.77
   7   6   2   26.57    5.67
   7   6   2   34.17    7.74
   8   6  -2    6.18    4.91
  -8   6   2   13.82    8.20
   8  -6  -2    3.57    7.81
  -8   6  -2    1.07    6.65
  -8  -6  -2    8.52    6.35
   8  -6   2    6.53    7.14
   8   6   2   -0.53    4.23
  -8  -6   2   10.50    7.00
   9   6  -2    3.78    4.52
   9  -6  -2    1.17    9.63
   9  -6   2    9.58    8.80
   9   6   2    2.30    4.78
  -9  -6  -2   -1.70    6.08
  -9  -6   2    1.49    6.83
  -9   6   2    9.65    7.36
  10  -6  -2   20.65   12.66
 -10   6  -2   12.33    9.50
  10   6  -2   16.52    6.62
 -10  -6  -2   15.89    9.35
  10  -6   2   25.74   11.56
  10   6   2   17.63    7.32
 -10   6   2    9.85    7.93
 -10  -6   2    7.46    9.15
 -11  -6  -2    5.06   10.69
 -11   6   2    1.53    8.93
  11  -6   2   22.35   11.68
  11   6   2   12.93    6.74
  11  -6  -2    7.76   13.74
 -11   6  -2  -11.72    9.41
 -11  -6   2    9.39   11.57
   0  -7   2   -0.35    2.27
   0   7   2   -0.62    1.31
   0   7   2    1.03    1.84
   0   7  -2    0.64    1.62
   0  -7  -2   -1.59    2.67
   0   7  -2    0.38    1.50
   1  -7   2  330.11   14.40
   1   7  -2  337.22   10.86
  -1   7   2  342.72   13.88
   1   7   2  346.52   12.23
   1   7   2  350.54   14.84
  -1   7  -2  340.40   13.65
   1   7  -2  331.03   14.46
  -1  -7  -2  316.18   14.34
  -1  -7   2  327.12   14.49
  -1   7  -2  336.97   13.42
  -1   7   2  327.54   12.57
   1  -7  -2  314.69   14.47
  -2   7  -2   39.69    4.20
  -2  -7   2   37.38    5.81
   2   7  -2   32.48    5.20
  -2   7   2   38.03    5.21
   2   7   2   30.22    5.14
  -2   7  -2   39.75    5.17
   2  -7   2   42.98    5.99
  -2   7   2   33.89    3.22
   2  -7  -2   45.88    6.49
  -2  -7  -2   48.24    6.06
   2   7   2   38.51    3.19
   3   7  -2 1636.86   51.54
   3   7   2 1602.38   51.65
  -3  -7  -2 1600.51   50.01
  -3   7  -2 1542.46   47.04
  -3   7   2 1514.43   44.72
  -3   7   2 1550.66   50.51
   3   7   2 1492.10   45.52
  -3   7  -2 1606.68   50.61
   3  -7  -2 1655.29   51.13
  -3  -7   2 1572.73   50.54
   3  -7   2 1629.76   50.15
   4   7  -2   20.16    2.35
  -4   7   2   17.92    1.78
  -4  -7   2   23.05    5.60
   4   7   2   10.47    3.95
  -4  -7  -2   20.97    5.09
  -4   7  -2   14.21    4.45
  -4   7   2   20.86    5.12
   4  -7   2   26.42    6.05
   4   7  -2   19.79    5.02
   4   7   2   22.31    3.51
   4  -7  -2   23.66    6.63
  -4   7  -2   17.25    2.87
   5   7  -2  627.13   26.66
  -5  -7   2  602.52   25.68
   5   7   2  597.28   26.51
  -5  -7  -2  623.40   25.37
  -5   7  -2  614.10   26.25
   5  -7  -2  636.84   26.37
  -5   7   2  598.98   26.07
   5   7  -2  583.24   19.84
   5   7   2  577.90   21.04
  -5   7  -2  590.75   20.96
   5  -7   2  620.46   25.51
  -6   7   2  114.55   12.63
  -6  -7  -2  134.32   12.77
  -6   7  -2  105.20   12.05
  -6  -7   2  131.56   13.43
   6  -7  -2  115.83   12.69
   6  -7   2  110.58   10.53
   6   7   2  110.66   10.73
   6   7   2  107.90    7.60
  -6   7  -2  101.28    6.86
   6   7  -2  109.85   11.38
   7  -7   2  320.78   19.05
  -7  -7   2  315.00   19.56
  -7   7   2  314.22   19.85
   7   7  -2  369.49   20.64
   7  -7  -2  333.33   20.43
  -7  -7  -2  349.77   19.58
  -7   7  -2  325.51   20.34
   7   7   2  359.49   21.02
  -8   7   2   19.44    9.02
   8  -7   2    3.73    7.13
   8  -7  -2   13.72    9.17
   8   7  -2    9.79    5.16
   8   7   2   17.37    6.54
  -8  -7   2   10.86    7.15
  -8   7  -2    4.48    7.30
  -8  -7  -2    5.66    6.70
  -9   7  -2  185.01   17.18
  -9  -7  -2  179.97   15.70
   9  -7  -2  201.20   18.00
   9   7  -2  207.00   16.51
   9  -7   2  191.65   16.12
  -9   7   2  191.42   17.25
   9   7   2  184.32   16.58
  -9  -7   2  172.99   16.01
 -10   7  -2    2.93    9.44
 -10  -7  -2    6.65    8.42
  10  -7  -2    4.74   12.26
 -10   7   2    2.06    9.24
  10   7  -2   10.93    6.52
  10   7   2   14.92    6.78
  10  -7   2   16.21    9.19
 -10  -7   2   14.17    9.92
 -11  -7  -2   83.89   15.74
  11   7  -2   73.73   13.42
  11  -7  -2   66.63   13.49
  11   7   2   70.68   13.56
 -11   7  -2   51.80   15.48
 -11   7   2   21.70   11.44
 -11  -7   2   68.47   16.06
   0  -8   2   51.56    6.39
   0   8  -2   45.82    3.98
   0  -8  -2   50.89    6.67
   0   8  -2   45.07    5.29
   0   8   2   45.89    5.05
   0   8   2   47.94    4.49
  -1   8  -2   56.00    5.18
   1   8  -2   54.76    3.52
  -1   8   2   46.53    4.57
   1   8   2   49.36    5.92
  -1  -8   2   73.07    7.42
   1   8  -2   64.10    6.50
  -1  -8  -2   88.37    8.26
   1  -8  -2   75.83    7.88
   1  -8   2   76.07    7.64
  -1   8   2   64.24    6.29
   1   8   2   60.01    4.37
  -1   8  -2   59.66    5.34
  -2  -8   2  189.25   11.03
   2   8   2  188.54    7.87
   2   8  -2  162.02   10.54
   2   8   2  186.31   11.16
  -2   8   2  179.36   10.49
  -2   8  -2  185.61   10.32
  -2   8  -2  180.66    9.30
  -2   8   2  175.89    8.15
   2  -8  -2  182.97   11.18
   2  -8   2  156.54   10.35
  -2  -8  -2  209.53   11.40
   3  -8   2   33.81    6.42
  -3   8  -2   27.60    3.79
   3  -8  -2   42.80    7.32
   3   8   2   35.41    3.61
  -3  -8   2   37.17    6.37
  -3   8   2   33.93    5.77
  -3   8   2   29.69    2.73
   3   8   2   25.21    5.65
   3   8  -2   28.58    5.83
  -3   8  -2   29.73    5.46
  -3  -8  -2   33.74    5.90
  -4   8   2  189.69   12.77
  -4   8  -2  200.45    9.58
  -4  -8  -2  219.48   12.82
  -4  -8   2  211.65   13.22
  -4   8  -2  218.50   13.22
   4  -8  -2  228.45   14.05
  -4   8   2  191.18    7.51
   4   8   2  226.57   14.11
   4   8  -2  210.08   13.61
   4  -8   2  224.67   13.25
   4   8   2  204.55    9.01
   5   8  -2    5.82    3.81
  -5   8   2    8.07    4.66
   5  -8  -2   11.48    6.58
  -5  -8  -2    6.08    4.46
  -5   8  -2    0.85    3.68
  -5  -8   2   14.29    5.91
   5   8   2   13.21    3.30
   5  -8   2    1.13    5.34
  -5   8  -2    7.07    2.19
   5   8   2    8.23    4.33
   6  -8  -2   26.59    8.23
  -6   8  -2   43.94    8.33
  -6  -8  -2   36.91    8.34
   6   8  -2   29.76    7.15
  -6  -8   2   30.73    8.62
   6  -8   2   36.26    8.11
  -6   8   2   37.85    8.03
   6   8   2   21.40    6.55
   7  -8  -2   17.23    8.61
  -7  -8   2   36.59    9.78
   7   8   2   25.63    6.93
  -7   8   2   23.51    8.45
  -7  -8  -2   27.60    8.66
   7   8  -2   20.93    6.83
   7  -8   2   26.62    8.63
  -7   8  -2   15.06    7.85
   8   8  -2   19.54    6.91
   8  -8   2   19.37    8.46
  -8  -8  -2   39.95    9.67
  -8  -8   2   42.03   10.58
  -8   8   2   20.15    9.85
   8   8   2   22.76    7.68
   8  -8  -2   31.24    9.80
  -8   8  -2   25.20    9.64
  -9   8   2   27.52   11.49
   9   8   2   24.90    8.71
  -9  -8  -2   47.19   11.08
   9   8  -2   32.06    8.61
  -9   8  -2   39.26   11.88
   9  -8  -2   39.36   10.94
  -9  -8   2   37.22   11.20
   9  -8   2   32.83    8.75
 -10   8  -2    2.94    9.78
 -10   8   2    2.32    9.60
  10   8  -2   11.19    6.59
 -10  -8  -2    5.04    8.42
  10  -8   2   -1.09    7.64
 -10  -8   2    6.01    8.71
  10  -8  -2    5.75    8.40
  10   8   2    2.31    5.24
  11  -8  -2    5.35    9.09
 -11  -8  -2    8.30    9.83
 -11   8  -2   -0.12   11.81
  11   8  -2   15.90    8.06
 -11  -8   2   -0.74   10.11
  11   8   2    8.50    7.68
 -11   8   2   -2.92    9.79
   0   9   2    1.70    1.72
   0  -9   2   -1.17    2.65
   0   9  -2    4.40    2.01
   0  -9  -2    1.12    3.33
   0   9  -2    0.63    1.82
   0   9   2   -0.07    2.10
  -1   9   2 1668.14   49.78
   1  -9  -2 1535.45   51.85
   1   9   2 1700.55   48.70
  -1   9   2 1692.05   51.02
  -1   9  -2 1646.42   50.28
   1   9  -2 1652.96   47.17
   1  -9   2 1610.04   51.83
  -1  -9   2 1592.77   51.86
   1   9  -2 1657.48   52.43
  -1   9  -2 1626.05   50.60
  -1  -9  -2 1654.37   52.24
   1   9   2 1680.99   52.40
  -2   9   2   11.73    2.58
  -2  -9   2    9.77    4.25
  -2   9  -2    7.63    2.77
   2   9   2    8.62    2.51
  -2   9   2   13.43    3.99
   2   9   2   10.42    4.15
   2  -9   2    9.31    4.69
   2  -9  -2    6.74    4.82
  -2   9  -2    4.27    3.20
   2   9  -2    9.89    3.91
  -2  -9  -2   10.85    4.39
   3   9   2  231.12   14.01
  -3   9   2  209.80   12.55
  -3   9  -2  200.18   12.14
  -3   9  -2  200.00   10.20
   3   9   2  200.02    8.53
   3  -9  -2  210.30   13.27
  -3  -9   2  215.54   13.04
   3  -9   2  226.99   13.08
  -3   9   2  211.56    8.92
   3   9  -2  198.19   12.86
  -3  -9  -2  215.34   12.76
  -4   9  -2   78.79    8.84
  -4  -9  -2   83.72    9.52
  -4   9  -2   60.13    5.06
   4   9  -2   64.44    8.70
   4  -9  -2   72.03   10.20
   4   9   2   66.75    4.61
  -4   9   2   61.68    3.77
  -4   9   2   88.08    9.55
   4   9   2   59.62    8.67
   4  -9   2   91.87   10.19
  -4  -9   2   88.67    9.86
  -5  -9   2  189.99   13.78
  -5   9  -2  173.24    8.96
   5  -9  -2  178.92   13.82
  -5  -9  -2  178.56   12.76
   5   9  -2  192.86   13.88
   5   9   2  198.11   14.40
   5  -9   2  194.72   13.61
  -5   9   2  162.97   12.68
  -5   9  -2  185.42   13.15
   6  -9   2   23.60    8.07
   6   9  -2   18.53    5.99
   6   9   2   16.52    5.93
  -6  -9   2   30.00    8.79
  -6  -9  -2   19.09    7.62
  -6   9   2   16.90    6.78
  -6   9  -2   28.20    7.30
   6  -9  -2   29.07    8.96
   7  -9  -2  165.31   14.87
   7  -9   2  172.83   14.44
   7   9   2  188.76   15.69
  -7  -9  -2  166.57   14.75
  -7   9   2  186.17   15.67
  -7   9  -2  207.52   15.78
   7   9  -2  194.50   15.36
  -7  -9   2  171.69   15.45
   8  -9  -2   12.27    9.08
  -8   9  -2   32.75   10.72
   8  -9   2   18.37    8.12
  -8  -9   2   31.15   10.74
  -8  -9  -2   22.35    9.18
  -8   9   2   41.02   11.59
   8   9   2   23.72    7.79
   8   9  -2   20.09    7.04
  -9   9  -2  110.41   15.74
   9   9  -2  144.91   16.53
   9   9   2  178.36   18.51
  -9  -9  -2  207.05   19.65
  -9  -9   2  188.33   19.47
  -9   9   2  121.54   17.06
 -10   9   2    8.08   11.19
 -10  -9   2    5.27    9.38
 -10  -9  -2    5.24    9.18
  10   9  -2    9.18    7.29
  10  -9  -2    0.79    7.51
  10   9   2    8.31    6.65
  10  -9   2   -0.01    7.18
 -10   9  -2    0.37    9.68
   0  10   2 1406.71   42.33
   0 -10  -2 1329.81   44.82
   0  10  -2 1326.17   43.87
   0  10   2 1324.85   43.35
   0  10  -2 1342.95   41.13
   0 -10   2 1325.09   44.50
   1 -10  -2  523.52   23.11
   1  10   2  583.69   19.90
  -1  10   2  564.54   20.89
  -1  10  -2  552.66   21.10
   1  10   2  560.83   22.91
  -1  10  -2  553.98   21.65
   1 -10   2  552.76   22.98
   1  10  -2  561.52   18.39
  -1 -10   2  571.91   23.23
  -1  10   2  566.22   21.82
   1  10  -2  579.04   23.33
  -1 -10  -2  579.56   23.52
   2  10   2   -1.00    2.34
  -2 -10  -2   -0.15    3.26
  -2  10  -2    1.83    2.08
  -2  10  -2   -1.05    2.56
   2 -10  -2    1.66    4.07
  -2  10   2    1.85    3.03
  -2 -10   2    0.24    3.65
  -2  10   2    2.39    2.07
   2  10  -2    0.33    2.31
   2  10   2    2.80    1.94
   2 -10   2    3.68    4.08
  -3 -10   2  395.93   19.20
   3 -10   2  384.78   18.69
  -3  10   2  374.44   14.31
   3  10  -2  361.06   19.09
   3  10   2  393.19   13.62
   3  10   2  371.53   19.52
  -3  10  -2  391.20   18.47
  -3  10  -2  365.46   15.76
   3 -10  -2  384.45   19.25
  -3 -10  -2  381.72   18.77
  -3  10   2  381.82   18.53
  -4  10  -2   96.76    9.23
   4 -10  -2  119.02   11.06
  -4  10  -2   97.40    6.70
  -4  10   2   99.36    9.46
  -4 -10   2  113.16   10.32
   4 -10   2  110.32   11.70
   4  10  -2   87.87   10.58
  -4 -10  -2  110.78    9.91
   4  10   2   86.88   10.58
   5  10   2  127.70   12.10
  -5 -10   2  130.47   11.94
  -5  10   2  121.32   11.22
   5 -10  -2  141.45   12.90
   5  10  -2  147.20   12.57
   5 -10   2  118.71   11.37
  -5 -10  -2  118.08   11.19
  -5  10  -2  119.45   10.92
   6  10  -2    6.41    4.74
  -6  10  -2    5.75    5.49
  -6 -10  -2    0.86    6.09
   6  10   2   -2.54    3.39
   6 -10   2    5.11    6.36
  -6  10   2    2.96    4.70
  -6 -10   2    0.22    6.17
   6 -10  -2   -0.76    6.26
  -7 -10   2   13.33    9.00
   7 -10  -2   15.77    8.14
  -7 -10  -2   21.37    9.34
   7  10   2   15.65    6.89
   7  10  -2   15.83    6.02
   7 -10   2   17.27    8.51
  -7  10  -2   14.19    7.58
  -7  10   2   20.18    8.06
   8  10  -2   28.01    7.74
   8 -10   2   27.46    8.36
   8  10   2   26.87    8.44
  -8 -10  -2   28.43   10.58
   8 -10  -2   22.43    8.73
  -8 -10   2   36.74   11.62
  -8  10  -2   46.21   11.47
  -8  10   2   38.48   11.85
  -9 -10  -2  107.42   15.80
  -9  10  -2   81.80   14.54
  -9 -10   2  122.86   17.62
  -9  10   2   75.29   15.17
   9  10  -2  111.48   15.34
   9  10   2  111.17   15.40
  10 -10  -2   -3.97    6.71
 -10 -10  -2    5.12    8.95
 -10 -10   2   12.42    9.92
  10  10   2   11.96    7.44
 -10  10   2    8.91   12.04
  10  10  -2   18.90    8.10
  10 -10   2    7.59    7.57
 -10  10  -2    4.56   10.41
   0  11  -2    0.17    2.11
   0  11   2    1.58    2.41
   0  11  -2    0.36    2.07
   0 -11  -2    1.31    4.12
   0 -11   2    4.45    3.82
   0  11   2   -1.15    1.95
  -1  11   2  379.51   16.43
   1 -11  -2  386.89   19.08
  -1 -11   2  438.02   19.40
  -1  11  -2  370.12   17.02
  -1 -11  -2  384.73   18.86
   1  11  -2  349.76   17.97
   1  11   2  376.43   18.23
  -1  11  -2  393.06   16.72
  -1  11   2  415.13   17.58
   1  11  -2  371.85   13.93
   1 -11   2  397.82   18.98
   1  11   2  402.96   15.47
   2  11   2    7.66    2.53
  -2  11  -2    0.53    3.48
   2 -11   2    7.47    5.27
   2  11   2    4.65    3.56
  -2  11   2    4.18    2.72
   2  11  -2    1.40    3.12
  -2  11   2    6.68    4.07
  -2 -11   2    9.76    4.80
  -2  11  -2    7.26    3.08
  -2 -11  -2    9.14    5.04
   2 -11  -2    7.62    5.44
   3 -11   2   69.33    9.87
   3  11   2   56.90    8.79
   3  11  -2   64.99    8.84
  -3  11  -2   59.49    6.24
  -3 -11   2   81.57   10.03
  -3 -11  -2   67.41    9.22
  -3  11  -2   63.58    8.31
  -3  11   2   91.76    9.68
  -3  11   2   67.81    5.35
   3 -11  -2   67.84    9.91
   4  11  -2    4.67    4.41
   4  11   2    4.17    4.41
   4 -11  -2    6.08    6.59
  -4  11   2    4.18    3.87
  -4  11  -2    3.68    3.91
  -4  11  -2    5.21    2.34
  -4 -11  -2   -0.90    4.39
   4 -11   2    2.72    5.77
  -4 -11   2   10.21    6.21
   5  11  -2   48.18    9.22
  -5  11  -2   55.75    8.76
  -5 -11   2   80.30   11.66
   5 -11   2   50.86    9.99
   5 -11  -2   57.13   10.75
  -5  11   2   64.34    9.70
   5  11   2   56.29    9.97
  -5 -11  -2   73.36   10.49
  -6  11   2  122.94   13.68
   6  11   2  100.01   13.15
   6 -11   2   89.68   12.33
  -6 -11  -2  110.67   13.83
  -6 -11   2  110.09   14.06
   6 -11  -2   95.85   11.86
  -6  11  -2  114.76   13.23
   6  11  -2  101.77   12.92
  -7 -11   2   20.32   10.38
  -7  11   2   31.64    9.05
   7  11  -2   14.38    6.28
   7  11   2   24.19    7.56
   7 -11  -2   17.38    8.55
  -7 -11  -2   32.80   10.23
  -7  11  -2   25.80    9.04
   7 -11   2   23.55    8.19
  -8  11   2   -0.69    6.75
  -8 -11  -2   -6.51    8.20
   8  11  -2    2.97    5.25
   8 -11   2    1.93    6.80
   8 -11  -2    0.83    7.02
  -8  11  -2    7.42    7.79
   8  11   2    2.63    5.11
  -8 -11   2   -2.91    8.65
  -9  11   2    5.74   10.55
   9 -11  -2   13.17    7.89
  -9 -11   2    2.46    9.33
   9 -11   2    4.71    7.42
  -9  11  -2   17.95    9.71
   9  11  -2   10.91    6.62
   9  11   2   10.84    6.75
  -9 -11  -2   10.21    9.39
  10 -11   2    4.35    7.58
 -10  11  -2    4.53   10.23
 -10 -11   2    7.15   10.33
  10  11  -2    8.13    7.02
  10  11   2   10.00    7.47
 -10  11   2   31.23   15.79
 -10 -11  -2    6.20   10.02
  10 -11  -2    6.80    8.14
   0 -12  -2   -2.47    3.99
   0  12   2    6.46    3.12
   0  12  -2    4.54    2.88
   0  12   2    3.02    2.79
   0 -12   2    4.57    4.83
   0  12  -2    1.63    2.47
   1  12  -2  793.49   25.58
  -1  12   2  782.66   28.65
   1 -12  -2  774.57   31.37
  -1  12   2  824.38   29.68
  -1 -12   2  751.91   30.84
  -1  12  -2  835.46   29.91
   1  12   2  800.67   30.99
   1  12  -2  798.49   31.11
   1 -12   2  763.09   30.97
  -1  12  -2  776.00   28.48
   1  12   2  822.51   27.21
  -1 -12  -2  813.92   31.63
   2  12   2   50.63    4.46
  -2  12   2   47.57    5.46
  -2 -12   2   56.43    8.96
  -2  12   2   50.40    7.23
  -2  12  -2   44.13    5.89
   2 -12  -2   56.71    9.46
  -2 -12  -2   47.93    8.40
   2  12   2   43.82    7.58
   2  12  -2   43.16    7.47
   2 -12   2   53.80    8.99
  -2  12  -2   49.31    6.91
  -3  12  -2  381.54   19.04
  -3 -12  -2  369.51   19.99
  -3  12  -2  385.89   17.03
   3 -12  -2  380.73   20.48
   3 -12   2  403.35   20.30
  -3  12   2  380.72   19.49
  -3  12   2  384.80   15.52
   3  12   2  389.12   21.04
  -3 -12   2  371.28   20.02
   3  12  -2  379.20   20.63
   4  12   2   13.54    5.89
  -4 -12  -2   16.57    6.59
  -4 -12   2   10.89    6.52
   4 -12  -2   17.78    7.99
  -4  12  -2   16.16    5.72
   4 -12   2    8.27    6.61
  -4  12  -2    6.02    2.92
   4  12  -2    7.86    4.95
  -4  12   2   10.99    5.37
  -5  12   2  385.19   21.89
   5  12  -2  387.35   22.69
  -5 -12   2  400.86   22.47
  -5  12  -2  386.32   21.57
  -5 -12  -2  369.80   21.28
   5  12   2  384.68   23.15
   5 -12   2  415.84   22.15
   5 -12  -2  398.89   22.38
   6 -12  -2   65.50   11.02
  -6  12  -2   81.41   11.86
  -6  12   2   63.45   11.01
   6 -12   2   71.39   11.17
   6  12  -2   60.32   10.97
   6  12   2   52.69   10.94
  -6 -12   2   83.82   13.12
  -6 -12  -2   81.20   12.84
  -7 -12  -2   84.60   12.89
  -7 -12   2   88.70   13.20
  -7  12  -2  166.14   17.53
   7 -12   2  151.17   14.51
   7  12  -2  150.18   16.74
  -7  12   2  159.95   16.55
   7  12   2  150.27   16.61
  -8 -12   2   -0.22    9.77
  -8  12  -2    2.45    7.35
  -8 -12  -2   11.18    9.68
   8 -12   2    5.79    7.34
  -8  12   2   10.17    8.92
   8 -12  -2    3.23    7.32
   8  12   2    3.41    5.59
   8  12  -2    6.21    6.30
   9 -12   2   37.63    8.59
   9  12  -2   90.58   15.69
  -9 -12  -2   74.29   15.41
  -9 -12   2   78.20   16.66
  -9  12   2   74.25   14.13
  -9  12  -2   66.87   12.63
   9  12   2   82.83   14.64
  10  12  -2   12.02    8.36
  10 -12  -2    0.64    6.58
  10  12   2   16.23    8.46
 -10  12  -2   15.13    9.61
 -10 -12  -2   13.92   11.62
 -10 -12   2   14.11   12.05
  10 -12   2    7.28    7.86
 -10  12   2   22.54   14.23
   0  13   2    1.00    2.95
   0  13   2    1.09    2.43
   0 -13  -2    2.16    5.20
   0  13  -2    3.43    2.58
   0 -13   2   -1.14    4.32
   0  13  -2    0.11    2.64
  -1  13   2   11.20    3.53
  -1 -13   2   10.86    5.33
  -1  13  -2    4.99    3.32
   1 -13   2   15.10    6.38
   1  13   2    8.22    3.74
   1 -13  -2    7.07    6.01
   1  13  -2    4.14    3.60
  -1 -13  -2   12.59    6.30
  -1  13   2   14.69    4.38
  -1  13  -2    9.13    3.99
   1  13   2    7.36    3.15
  -2  13  -2    2.10    3.51
   2  13  -2    1.13    3.61
  -2 -13  -2   -1.04    5.30
   2  13   2    0.75    3.56
   2 -13   2    3.73    5.47
   2 -13  -2    4.68    5.29
  -2  13  -2    2.45    2.62
  -2 -13   2   -4.73    4.69
  -2  13   2   -1.45    2.18
  -2  13   2    2.97    3.28
   3  13  -2    6.99    4.49
   3  13   2   10.60    5.53
  -3 -13  -2   15.76    6.78
  -3  13  -2    7.00    4.25
  -3  13  -2    9.56    3.37
  -3  13   2   12.07    5.37
   3 -13  -2    5.86    6.56
  -3 -13   2    7.14    6.18
   3 -13   2   15.31    6.99
   4  13   2    1.78    4.65
  -4  13  -2    2.12    3.89
  -4  13   2    1.58    3.88
   4  13  -2   -0.77    4.31
  -4 -13  -2    1.74    5.14
   4 -13   2    7.96    6.65
   4 -13  -2    3.21    7.33
  -4 -13   2   -2.09    5.65
  -5  13  -2   18.00    7.05
  -5 -13   2   37.04    9.46
   5  13  -2   15.52    7.62
  -5  13   2   25.11    7.64
  -5 -13  -2   27.20    8.21
   5  13   2   19.48    7.80
   5 -13   2   37.06    9.24
   6  13  -2    4.32    5.45
   6  13   2    3.83    5.33
  -6 -13   2    7.86    8.31
  -6  13   2    6.15    6.59
  -6  13  -2    6.20    6.97
   6 -13  -2   22.95    9.34
  -6 -13  -2    9.70    8.14
   6 -13   2   11.28    7.54
   7 -13   2   13.77    8.45
  -7 -13  -2    5.98    9.40
  -7 -13   2    7.56    9.71
   7  13  -2   14.68    7.26
   7  13   2    6.71    5.47
  -7  13   2   19.09    8.84
  -7  13  -2   12.40    7.81
   7 -13  -2    7.43    8.39
   8 -13  -2    7.92    7.86
  -8  13  -2   11.94    8.81
  -8 -13   2    7.24   11.02
   8  13   2    7.37    6.06
   8  13  -2   11.64    6.94
   8 -13   2   -5.10    7.00
  -8 -13  -2    0.67    9.35
  -8  13   2    1.94    6.92
  -9 -13   2    7.98   12.23
   9 -13  -2    3.02    7.20
  -9  13   2    6.02    8.91
   9 -13   2    4.89    8.14
   9  13  -2   16.54    8.54
  -9 -13  -2    4.00   10.28
  -9  13  -2    4.40    8.87
   9  13   2    1.16    6.00
   0  14   2  114.75    8.54
   0 -14   2  116.99   11.25
   0  14   2   94.41    8.74
   0 -14  -2  122.50   13.50
   0  14  -2   94.92    9.14
   0  14  -2   97.26    7.39
  -1  14   2  395.21   18.57
  -1 -14  -2  389.51   21.57
   1 -14  -2  405.80   21.72
  -1  14   2  409.21   19.00
   1  14  -2  363.47   20.09
   1 -14   2  407.81   21.10
   1  14   2  408.95   20.43
  -1 -14   2  386.67   20.93
  -1  14  -2  403.44   18.17
  -1  14  -2  401.61   19.16
   2  14   2  146.38   12.59
  -2  14  -2  136.28   10.12
  -2 -14  -2  153.39   13.85
   2 -14   2  167.77   13.88
   2  14  -2  144.70   12.60
   2 -14  -2  148.59   13.71
  -2 -14   2  139.13   13.50
  -2  14   2  161.72   10.05
  -2  14   2  148.45   11.31
  -2  14  -2  156.56   10.98
   3 -14   2  180.31   14.73
   3  14   2  147.94   13.35
   3  14  -2  165.67   13.79
  -3  14  -2  123.95   10.97
  -3 -14   2  137.89   13.43
  -3  14   2  153.66   11.99
  -3 -14  -2  145.07   13.68
   3 -14  -2  151.70   13.74
  -3  14  -2  149.83   10.20
  -4 -14   2   11.75    7.73
   4  14  -2    2.45    5.38
  -4  14   2    7.42    5.75
   4 -14   2    0.09    6.48
   4 -14  -2    0.91    6.94
  -4 -14  -2    1.50    5.47
  -4  14  -2    9.89    5.65
   4  14   2    4.08    5.38
   5 -14   2  402.64   22.25
   5  14   2  305.00   21.06
  -5 -14  -2  302.24   19.80
  -5 -14   2  265.37   19.31
   5 -14  -2  293.62   20.09
   5  14  -2  229.56   18.46
  -5  14   2  292.12   19.30
  -5  14  -2  291.22   18.98
  -6  14   2   22.39    8.37
   6 -14   2   23.84    9.07
   6  14   2   22.74    8.45
  -6 -14   2   33.05   10.82
  -6 -14  -2   23.21    9.69
   6 -14  -2   23.27    9.98
   6  14  -2   27.88    8.53
  -6  14  -2   28.47    8.10
   7  14   2  192.59   17.89
  -7  14  -2  218.91   18.28
  -7 -14  -2  200.80   17.96
   7  14  -2  199.91   18.04
   7 -14  -2  229.11   19.22
   7 -14   2  217.26   17.86
  -7  14   2  204.74   17.53
  -8 -14   2   24.64   12.35
  -8 -14  -2    6.23   10.35
  -8  14   2   19.60    9.17
   8  14  -2   12.13    7.81
   8 -14   2   15.91    9.56
   8 -14  -2   20.71    9.51
  -8  14  -2   20.23    9.70
   8  14   2    7.09    5.81
  -9  14   2   82.28   15.08
   9  14  -2   79.08   14.38
   9 -14  -2   34.18    9.78
  -9 -14  -2   52.34   14.67
  -9  14  -2  101.33   15.12
   9 -14   2   41.04   10.36
   9  14   2   78.63   14.94
  -9 -14   2   58.86   16.20
   0 -15   2    4.12    5.25
   0  15   2    1.91    3.07
   0  15   2    1.72    3.12
   0 -15  -2   -0.67    5.86
   0  15  -2    2.11    3.25
  -1  15  -2   39.80    6.23
   1 -15  -2   41.27   10.09
  -1 -15   2   49.49    9.88
  -1  15   2   24.71    5.62
  -1 -15  -2   53.11   10.42
  -1  15  -2   29.52    6.32
   1  15  -2   33.40    7.49
   1  15   2   30.80    7.21
  -1  15   2   36.25    6.54
   1 -15   2   48.89    9.39
  -2  15   2    2.75    3.05
  -2  15   2    4.52    4.24
  -2 -15   2   -4.00    5.72
   2  15   2   -2.37    3.89
   2 -15   2    4.59    6.31
  -2  15  -2    2.42    2.75
   2  15  -2   -4.69    3.71
   2 -15  -2   -0.99    6.46
  -2  15  -2    4.90    4.05
  -2 -15  -2   -2.86    5.90
   3 -15  -2    1.02    6.91
  -3 -15  -2   -4.73    5.92
   3  15   2    0.19    4.36
   3 -15   2   -1.25    6.60
   3  15  -2    0.26    4.04
  -3  15  -2    0.17    4.38
  -3  15   2    6.63    4.94
  -3 -15   2    1.50    6.33
   4 -15  -2   -0.08    7.60
  -4  15   2   -1.23    4.40
   4  15   2   -2.60    4.64
  -4 -15   2    7.19    6.96
   4 -15   2   10.49    7.78
  -4  15  -2    4.84    4.68
   4  15  -2   -3.42    4.59
  -5  15   2   81.98   11.99
   5 -15  -2   90.20   14.30
   5  15   2   64.72   12.48
  -5 -15  -2  104.25   14.92
   5  15  -2   77.84   13.40
   5 -15   2   90.82   13.64
  -5 -15   2   98.17   14.74
  -5  15  -2   75.22   11.57
  -6 -15  -2    5.07    7.79
   6  15  -2    2.94    6.33
   6 -15  -2    3.87    8.70
  -6  15   2    3.58    6.74
   6  15   2   11.06    7.22
   6 -15   2   12.17    8.94
  -6  15  -2    1.30    6.05
   7  15  -2   10.84    7.76
  -7  15  -2   20.54    8.78
   7 -15  -2   23.38   10.44
   7 -15   2   22.86    9.55
  -7 -15   2   24.35   11.20
  -7  15   2   20.64    8.90
   7  15   2   28.21    8.69
  -8  15   2   16.87    9.81
   8  15   2    6.92    6.69
  -8  15  -2    5.43    8.62
   8 -15  -2   18.73   10.10
   8  15  -2    2.95    7.39
  -8 -15  -2    5.50    9.58
  -8 -15   2   10.71   11.54
   8 -15   2   12.84    8.36
   9  15   2   -1.16    6.58
  -9 -15  -2   21.69   12.80
  -9  15  -2    2.88    9.68
  -9 -15   2   -0.14   11.70
  -9  15   2   14.25    9.75
   9  15  -2    9.47    8.26
   0  16   2  117.64   10.71
   0 -16   2  157.08   15.70
   0 -16  -2  138.44   15.81
   0  16  -2  129.48   11.45
   1 -16   2  329.06   19.78
  -1 -16  -2  316.12   20.19
   1 -16  -2  325.47   20.40
  -1  16   2  334.26   17.49
   1  16  -2  310.83   19.19
  -1 -16   2  345.78   20.37
  -1  16   2  308.18   16.88
  -1  16  -2  300.62   17.46
   1  16   2  305.70   18.67
  -2  16  -2    0.01    4.12
   2  16  -2   -2.02    4.39
  -2  16   2    7.32    5.16
   2 -16   2    1.57    6.50
  -2  16  -2    4.23    3.25
  -2 -16   2    1.74    6.75
  -2 -16  -2    3.09    7.59
   2 -16  -2    3.33    5.96
   2  16   2   -3.46    3.61
   3 -16   2   20.65    8.66
   3 -16  -2   28.87    9.88
   3  16   2    5.43    5.56
  -3 -16  -2   14.68    8.34
   3  16  -2    1.30    5.38
  -3 -16   2   10.82    8.48
  -3  16   2    8.09    5.96
  -3  16  -2   13.90    5.72
   4  16   2    3.20    5.80
   4 -16   2   14.43    9.45
  -4 -16  -2    9.39    8.00
  -4  16   2    8.19    6.28
   4  16  -2    1.42    5.70
  -4 -16   2    1.81    8.04
   4 -16  -2    7.03    9.00
  -4  16  -2    8.50    5.98
   5  16   2   49.89   11.46
  -5  16  -2   57.48   10.88
   5 -16   2   84.78   12.85
  -5  16   2   68.49   11.40
  -5 -16   2   84.24   14.51
  -5 -16  -2   85.94   14.21
   5  16  -2   51.90   11.80
   5 -16  -2   80.37   13.93
  -6  16   2    7.43    6.71
   6  16  -2   -4.89    5.83
   6  16   2    0.89    5.93
  -6 -16  -2   -7.15    6.77
  -6 -16   2    3.07    9.77
   6 -16  -2    4.55    9.88
   6 -16   2   10.59    9.12
  -6  16  -2   -6.79    6.17
   7 -16   2   65.16   12.90
  -7 -16   2   39.85   12.01
  -7  16  -2   81.49   14.21
   7  16  -2   84.58   14.51
   7  16   2   72.89   14.70
  -7  16   2  104.83   15.37
  -7 -16  -2   55.50   12.80
   7 -16  -2   70.45   13.48
   8 -16  -2   34.47   11.15
   8  16  -2   37.66   10.98
  -8 -16  -2   26.32   11.17
   8 -16   2   26.24   10.99
   8  16   2   19.53    9.21
  -8  16  -2   40.58   12.98
  -8 -16   2   15.42   11.75
  -8  16   2   39.58   11.74
   0 -17   2    7.52    6.23
   0 -17  -2    9.73    8.79
   0  17   2   -2.55    3.07
   0  17  -2   -2.76    3.44
   1 -17  -2  178.08   15.68
   1  17   2  172.48   13.97
   1  17  -2  169.73   14.09
  -1 -17  -2  177.96   16.04
  -1  17  -2  146.88   11.96
   1 -17   2  229.16   16.91
  -1 -17   2  174.96   15.55
  -1  17   2  159.15   12.23
   2  17   2    9.04    5.79
   2 -17  -2   19.73    9.76
   2 -17   2   27.27    8.31
  -2 -17   2   16.99    9.02
  -2  17  -2   22.64    6.30
  -2 -17  -2   15.28    9.88
  -2  17  -2    7.55    4.25
   2  17  -2    2.50    5.02
  -2  17   2   17.62    6.21
  -3  17  -2   26.35    6.96
  -3 -17  -2   20.91    9.96
   3 -17   2   57.29   12.48
   3  17  -2    1.03    5.87
   3 -17  -2   28.68   10.69
  -3 -17   2   27.56   11.16
   3  17   2   10.45    6.50
  -3  17   2   14.40    6.58
   4  17  -2   -4.71    4.88
  -4  17   2    2.89    5.38
   4 -17   2    7.34    8.63
  -4 -17   2   -0.52    8.44
  -4  17  -2   11.75    6.62
  -4 -17  -2    4.17    7.72
   4  17   2   -3.68    5.24
   4 -17  -2   -2.44    8.94
  -5  17   2   38.54    9.81
  -5 -17  -2   46.80   12.19
   5 -17   2   65.60   13.05
   5  17   2   47.95   11.95
   5 -17  -2   77.06   14.16
   5  17  -2   45.14   11.70
  -5  17  -2   61.78   10.93
   6 -17  -2   -2.40    9.13
   6  17  -2    3.12    6.75
   6 -17   2   11.22    9.35
   6  17   2    4.05    6.91
  -6  17  -2    0.10    7.62
  -6 -17   2    9.68   10.73
  -6  17   2    7.79    7.81
  -7  17  -2  101.28   15.24
   7 -17  -2   89.49   15.08
  -7  17   2  115.37   16.14
   7  17  -2   89.65   15.30
   7  17   2   99.18   17.43
   7 -17   2   92.16   14.46
  -7 -17  -2   89.32   15.69
  -7 -17   2   40.31   12.44
  -8 -17  -2   -0.78    9.99
   8  17  -2   12.89    7.47
   8  17   2   11.36    8.05
  -8  17   2    8.32    9.63
  -8  17  -2   11.84   10.07
   8 -17  -2   14.30   11.39
   8 -17   2   22.85   10.92
  -8 -17   2    4.41   11.08
   0 -18  -2    4.54    8.04
   0  18  -2    5.03    4.63
   0 -18   2    7.15    6.15
   0  18   2    3.19    5.00
   1  18   2  134.51   14.13
  -1 -18   2  194.84   19.30
  -1  18  -2  122.46   11.39
   1  18  -2  136.07   12.99
  -1  18   2  133.97   11.53
   1 -18  -2  166.19   15.39
   1 -18   2  149.58   14.44
  -1 -18  -2  179.04   18.56
  -2  18   2   51.32    8.66
   2  18   2   29.12    8.50
   2 -18   2   60.80   11.70
   2 -18  -2   44.89   12.09
   2  18  -2   34.26    9.25
  -2 -18   2   42.49   12.04
  -2 -18  -2   43.43   13.21
  -3 -18   2    3.52   10.16
   3 -18   2   34.31   10.44
  -3  18   2   14.96    7.19
   3  18  -2    8.55    7.25
  -3 -18  -2   13.70    9.78
  -3  18  -2   17.57    7.14
   3 -18  -2   17.69    9.85
   3  18   2    7.11    6.28
  -4  18  -2   41.51    8.97
  -4  18   2   27.84    8.62
   4 -18  -2   60.58   13.51
   4 -18   2   52.55   11.99
  -4 -18  -2   58.49   13.87
   4  18   2   35.53    9.68
  -4 -18   2   31.67   13.13
   5  18   2    5.81    7.80
  -5 -18  -2    8.24    9.16
  -5  18  -2   10.67    7.80
  -5  18   2   20.23    8.07
   5 -18   2   34.90   12.10
   5  18  -2   -2.36    6.26
  -5 -18   2   15.90   11.35
   5 -18  -2   32.22   11.20
  -6  18   2   36.12   10.04
   6  18   2   21.35   10.30
  -6 -18   2   43.85   14.30
  -6  18  -2   42.08   10.41
   6  18  -2   30.95   11.23
   6 -18   2   55.37   12.85
   6 -18  -2   47.21   12.73
  -6 -18  -2   54.61   13.69
  -7  18   2   47.14   12.19
  -7 -18   2   35.47   14.33
   7  18   2   24.77   10.58
   7 -18   2   44.87   12.33
  -7 -18  -2   37.63   14.34
   7 -18  -2   24.71   12.12
  -7  18  -2   44.86   11.32
   7  18  -2    7.01    9.27
   0 -19   2   16.14    7.84
   0  19  -2    3.00    4.01
   0  19   2    0.69    4.63
   0 -19  -2    1.14    8.62
   1  19   2  139.13   14.70
  -1 -19  -2  151.48   19.30
   1 -19  -2  216.69   20.94
   1 -19   2  176.08   18.33
  -1  19  -2  135.14   12.20
  -1 -19   2  213.00   20.82
   1  19  -2  133.38   14.70
  -2 -19   2    3.66    9.89
   2  19   2   -0.13    5.43
   2  19  -2   -1.09    5.09
   2 -19   2    8.02    7.95
  -2 -19  -2   -7.55    9.48
   2 -19  -2   10.20    9.64
   3 -19  -2  189.70   17.86
   3  19   2  167.44   17.93
  -3 -19   2  153.01   19.77
   3  19  -2  192.79   19.31
  -3  19   2  189.65   15.29
  -3 -19  -2  228.62   22.91
   3 -19   2  188.41   16.80
   4  19  -2    0.52    6.58
   4 -19   2   14.71   10.28
  -4 -19   2    2.29   10.45
   4  19   2   -4.31    5.82
  -4  19  -2    1.61    6.81
   4 -19  -2   13.10   10.14
  -4  19   2    7.06    7.05
   5  19   2  109.06   17.06
   5 -19   2  114.45   17.27
   5 -19  -2  110.77   17.49
   5  19  -2  116.73   17.15
  -5 -19   2   83.30   15.35
  -5 -19  -2  136.22   18.86
  -5  19  -2  166.98   17.67
   6 -19   2   40.73   14.60
   6 -19  -2   42.78   13.37
   6  19   2   16.03    9.68
   6  19  -2   18.23   10.71
  -6 -19   2   45.14   14.95
  -6 -19  -2   34.49   13.75
  -6  19  -2   28.99    9.69
  -6  19   2   22.87    9.87
   0  20  -2   30.24    7.94
   0 -20  -2   28.95   12.45
   0  20   2   31.56    7.97
   0 -20   2   44.66   11.10
   1  20   2    2.25    5.62
  -1 -20  -2    8.06   11.09
  -1 -20   2   21.70   10.25
   1 -20   2   16.45    9.58
   1  20  -2   10.50    6.34
   1 -20  -2   17.15   10.20
   3  20  -2   23.30    9.08
   3 -20  -2   45.50   12.27
  -3 -20  -2   26.52   14.27
   3  20   2    8.69    7.48
  -3 -20   2   39.36   14.44
   3 -20   2   42.02   10.77
  -4  20   2   24.16    9.00
   4  20   2   23.98    9.61
   4  20  -2   31.68   10.51
  -4 -20  -2   43.26   14.10
  -4 -20   2   27.40   14.14
   4 -20   2   53.17   13.04
   4 -20  -2   46.54   12.51
  -5  20  -2   17.33    8.61
  -5  20   2   11.02    7.94
   5  20  -2    9.22    8.91
  -5 -20   2   -1.86   10.50
   5 -20   2   26.29   11.05
   5 -20  -2   28.46   12.54
   5  20   2    5.00    8.12
  -5 -20  -2    3.86    9.94
   6  20  -2   -8.98    6.51
  -6 -20   2    6.23   11.94
  -6 -20  -2    7.72   10.30
  -6  20   2    5.72    7.87
  -6  20  -2    7.69    8.87
   6  20   2  -12.19    7.31
   0 -21   2   11.51    9.22
   0 -21  -2    1.67   10.11
   0  21  -2   -0.36    4.70
  -1 -21  -2  212.41   24.49
   1  21  -2  162.76   15.55
   1 -21   2  189.33   17.90
  -1 -21   2  210.59   18.79
   1  21   2  171.76   15.57
   1 -21  -2  194.64   18.26
   2  21   2   -0.83    5.72
   2 -21  -2   17.51    9.97
  -2 -21  -2   -9.91   10.78
  -2 -21   2   -6.43   11.02
   2  21  -2   -3.78    5.48
   2 -21   2   17.64    9.19
  -3 -21   2  110.05   18.59
   3  21   2   99.23   15.65
  -3 -21  -2  132.68   21.30
   3 -21  -2  104.08   16.33
   3  21  -2   78.33   14.52
   3 -21   2  131.38   17.82
   4  21  -2    9.87    9.27
  -4 -21  -2    5.51   12.15
   4 -21  -2   42.43   13.82
   4  21   2    8.42    7.97
  -4 -21   2   11.90   13.24
   4 -21   2   28.72   11.19
  -5 -21   2   45.77   13.52
   5  21   2  113.16   18.09
  -5  21   2  115.98   16.20
  -5 -21  -2  132.02   20.28
   5  21  -2   91.02   15.69
   0 -22   2    6.73    8.62
   0 -22  -2   -0.79   10.10
   1  22  -2    7.79    6.34
   1  22   2    4.28    6.94
   1 -22   2   40.85   11.53
   1 -22  -2   12.70    9.96
  -1 -22  -2   13.40   13.01
  -1 -22   2   27.04   11.11
  -2 -22   2   26.29   12.70
  -2 -22  -2    7.41   11.35
   2 -22   2   11.93    9.34
   2  22   2    4.12    6.74
   2  22  -2    1.41    5.98
   2 -22  -2   41.06   11.79
  -3 -22   2   43.61   15.59
  -3 -22  -2   26.24   16.70
   3  22   2    7.38    7.63
   3 -22  -2   44.52   13.17
   3 -22   2   39.08   11.59
   3  22  -2    6.43    7.41
   0 -23   2   18.25   11.27
   0 -23  -2   12.29   13.57
   1 -23  -2   99.94   16.61
  -1 -23   2   75.37   15.14
   1 -23   2   85.91   15.00
   1  23  -2   73.43   12.69
   0   0   3    0.84    0.98
   0   0  -3    0.04    0.67
   0   0   3   -0.27    0.78
  -1   0   3    0.42    1.36
  -1   0  -3   -0.57    0.71
  -1   0   3    0.17    1.10
   1   0   3    0.55    1.40
   1   0  -3    0.43    0.83
  -2   0   3    2.36    2.25
  -2   0  -3    0.97    1.63
  -2   0   3   -1.34    1.31
  -2   0  -3    1.65    1.80
  -2   0  -3   -0.49    1.12
   2   0  -3   -1.37    0.96
  -3   0  -3    0.90    1.40
  -3   0   3    2.03    1.85
  -3   0  -3   -1.46    1.93
  -3   0  -3   -1.99    1.89
  -3   0   3    1.28    2.31
   3   0  -3   -0.23    1.09
  -4   0  -3    5.64    2.85
  -4   0   3   -2.07    2.72
  -4   0   3    8.74    3.52
  -4   0  -3    9.85    3.09
  -4   0  -3   -0.66    1.63
  -5   0  -3   -1.94    1.53
   5   0  -3    0.00    1.51
  -5   0   3    0.59    3.25
  -5   0   3   -1.18    2.04
  -5   0  -3   -2.40    2.66
  -5   0  -3   -1.55    2.23
  -6   0  -3   -0.99    1.94
  -6   0   3    0.73    2.92
  -6   0   3   -1.66    3.62
  -6   0  -3    1.44    3.53
   6   0  -3   -0.55    2.10
  -6   0  -3   -0.63    3.34
  -7   0  -3    2.65    4.72
  -7   0  -3    2.71    2.65
  -7   0   3    2.51    5.27
   7   0  -3    1.74    2.84
  -7   0   3    4.59    3.85
   8   0   3   -7.59    7.36
  -8   0  -3    0.49    2.42
   8   0  -3    1.37    2.49
  -8   0  -3   -0.12    5.34
  -8   0   3    2.03    5.32
   8   0   3   10.22    7.84
   9   0  -3    0.00    8.82
  -9   0  -3   -0.84    6.37
   9   0   3    3.67    8.48
   9   0   3    9.19    8.76
  -9   0   3   -0.56    5.73
   9   0  -3    2.17    9.78
  -9   0  -3   -0.41    3.68
  10   0  -3   -6.04    8.89
  10   0  -3    6.45    9.20
 -10   0   3   11.64    7.26
  10   0   3    1.38    9.72
  10   0   3   11.87   10.11
 -10   0  -3   -7.45    6.32
 -11   0  -3    0.72    8.08
  11   0  -3    2.24    9.62
  11   0  -3   10.14    9.69
 -11   0   3    5.63    9.06
   0  -1   3   -0.31    0.75
   0   1  -3    1.18    0.77
   0   1   3   -0.41    0.80
   0  -1  -3   -0.43    0.82
   0  -1  -3    1.10    0.65
   0  -1   3   -0.13    0.77
   1   1  -3  857.58   24.62
  -1   1   3  832.87   24.72
  -1  -1  -3  804.76   23.62
  -1  -1   3  804.10   24.62
   1  -1  -3  834.12   23.72
   1   1   3  824.34   24.58
  -1  -1  -3  835.98   24.99
   1  -1  -3  791.38   24.72
   1  -1  -3  832.32   24.91
  -1   1  -3  793.80   24.47
  -1   1  -3  827.32   24.75
  -1  -1   3  848.94   23.94
   2  -1  -3 3649.46   99.47
   2   1  -3 3705.39  100.42
  -2   1  -3 3559.46  100.35
   2  -1   3 3527.64   99.70
  -2   1  -3 3685.53  101.06
  -2  -1   3 3670.91   99.91
  -2   1   3 3541.16  100.94
  -2  -1  -3 3660.85  101.14
  -2   1   3 3734.59  100.96
   2  -1   3 3636.91   99.82
  -2  -1   3 3459.34  100.78
  -2  -1  -3 3479.02   99.51
  -3  -1   3  597.42   21.61
  -3   1   3  615.76   21.81
  -3  -1  -3  608.22   20.96
   3   1  -3  619.47   20.81
   3  -1  -3  609.18   19.44
  -3  -1  -3  612.42   21.52
   3  -1   3  631.63   20.73
  -3  -1  -3  623.70   20.43
  -3   1  -3  615.67   21.67
  -3  -1   3  623.53   20.61
  -3   1   3  622.75   21.57
   3  -1   3  607.36   20.46
  -3   1  -3  627.54   20.95
  -4   1  -3   20.31    3.45
  -4  -1   3   25.93    4.98
   4   1  -3   22.71    3.64
  -4  -1   3   21.92    3.74
  -4  -1  -3   24.10    4.19
  -4  -1  -3   25.82    4.18
  -4   1   3   27.50    5.20
  -4  -1  -3   29.39    4.32
  -4   1   3   25.32    4.47
   4  -1  -3   23.76    3.07
  -4   1  -3   25.24    4.38
  -5  -1  -3  440.78   18.38
  -5   1   3  419.65   18.91
  -5  -1   3  418.78   18.74
   5  -1   3  420.80   18.10
  -5   1  -3  425.33   17.48
   5   1  -3  432.23   17.63
  -5  -1  -3  416.28   18.00
  -5  -1  -3  412.19   17.54
  -5   1  -3  438.71   18.91
  -5   1   3  440.76   18.78
  -5  -1   3  410.50   17.50
   5  -1  -3  429.57   16.46
   6  -1   3  418.40   19.55
  -6  -1  -3  439.89   19.11
  -6  -1   3  445.87   19.38
  -6   1  -3  418.24   19.91
  -6  -1  -3  444.30   19.70
  -6  -1   3  420.25   20.12
   6  -1  -3  426.12   17.42
  -6   1  -3  422.26   18.35
   6   1  -3  432.41   18.71
  -6  -1  -3  403.59   18.93
  -6   1   3  417.35   19.57
   6  -1   3  427.24   19.24
  -7  -1  -3  112.17    9.35
  -7  -1   3  123.35   11.82
  -7   1  -3  100.90    9.87
  -7   1  -3  102.66    8.52
  -7  -1   3  105.84    9.23
   7  -1  -3  113.65    8.54
   7  -1   3  122.34   11.43
  -7   1   3  115.51   10.03
   7  -1   3  117.47   10.20
   7   1  -3  114.61    9.18
  -7  -1  -3  113.15    9.89
  -7  -1  -3  110.24    9.97
  -8  -1  -3   -5.82    4.64
   8  -1  -3   -6.88    8.77
  -8  -1  -3   -0.47    2.72
  -8   1   3    2.08    5.08
  -8   1  -3   -0.03    4.96
  -8  -1   3    2.25    5.89
  -8  -1  -3    0.41    5.56
   8  -1   3   -5.74    7.88
   8   1  -3    0.55    2.97
   8  -1  -3   -1.78    7.76
   8  -1   3    1.30    6.62
  -8  -1   3   -3.06    4.26
  -8   1  -3    1.67    3.08
  -9  -1   3   11.62    8.23
  -9   1  -3    4.45    4.24
   9  -1   3    9.48    9.41
  -9  -1  -3    4.16    4.31
  -9  -1  -3    5.40    6.54
   9  -1  -3    7.60    8.98
   9  -1  -3   15.12    9.11
  -9  -1   3    6.16    6.05
  -9   1   3   12.93    6.85
  -9   1  -3    5.95    7.33
   9  -1   3   36.71    9.80
  10   1   3   73.53   13.45
 -10  -1   3  160.14   14.38
  10   1   3   95.67   15.36
  10  -1   3  188.37   16.84
 -10   1  -3  115.21   15.47
  10   1  -3  124.81   19.88
 -10  -1  -3  116.49   14.65
  10  -1   3  153.35   14.63
 -10   1   3  110.54   14.34
  11  -1  -3    2.38    8.73
  11   1  -3    6.47    9.22
  11   1  -3    4.91    8.83
 -11   1  -3    6.33    8.70
 -11   1   3   18.92    8.81
 -11  -1  -3   18.23   10.12
  11  -1  -3   18.59   10.31
   0  -2   3  887.70   26.14
   0  -2   3  881.68   25.95
   0   2   3  882.97   26.45
   0  -2  -3  881.76   26.28
   0  -2  -3  915.42   26.25
   0   2  -3  944.46   27.00
   1   2   3    4.34    1.70
   1  -2  -3    3.14    0.60
  -1   2   3    2.37    1.61
  -1  -2   3    4.04    1.80
   1   2  -3    2.01    1.32
   1  -2  -3    1.97    2.03
   1  -2   3    4.50    1.69
  -1  -2   3    3.72    0.99
  -1   2  -3    2.33    1.20
  -1  -2  -3    2.81    1.43
  -1  -2  -3    3.56    1.48
  -1   2  -3    5.00    1.72
  -2  -2  -3   36.27    3.47
   2  -2  -3   51.01    5.83
   2  -2  -3   58.57    5.72
   2   2  -3   42.09    3.85
  -2  -2  -3   38.95    3.79
  -2   2  -3   37.18    3.17
   2  -2  -3   37.71    1.98
   2   2   3   39.67    3.62
  -2  -2   3   50.43    4.95
  -2  -2   3   38.55    2.86
  -2   2  -3   42.52    3.96
  -2   2   3   41.22    3.90
   2  -2   3   47.41    4.41
  -3   2  -3    3.69    1.57
  -3   2  -3    6.05    2.62
  -3  -2  -3    5.54    2.18
   3  -2  -3    4.30    3.66
   3  -2   3    5.95    3.03
   3  -2  -3    7.74    1.51
   3  -2  -3   13.06    4.14
  -3   2   3    8.25    2.88
  -3  -2   3    7.78    3.01
  -3  -2   3    7.37    2.02
  -3  -2  -3   10.51    2.74
   3   2  -3    3.76    2.05
  -4  -2   3   74.74    5.52
  -4  -2   3   76.25    6.92
  -4   2  -3   82.62    6.74
  -4  -2  -3   70.86    6.11
   4  -2  -3   75.90    4.66
  -4   2   3   68.83    6.26
   4  -2  -3   99.23    9.23
   4   2  -3   77.07    6.10
   4  -2  -3   65.27    6.41
   4  -2   3   73.82    5.87
  -4   2  -3   70.56    5.31
  -4  -2  -3   83.67    6.21
   4  -2   3   73.45    6.33
  -4  -2  -3   71.78    5.68
  -5   2   3  250.85   13.59
  -5   2  -3  247.27   12.12
  -5  -2  -3  252.39   12.67
  -5  -2   3  250.46   12.29
  -5   2  -3  270.01   14.10
   5  -2   3  258.54   13.19
  -5  -2  -3  260.40   12.90
   5  -2   3  241.83   12.68
   5  -2  -3  250.74   13.94
  -5  -2  -3  261.69   13.52
   5   2  -3  285.35   13.56
   5  -2  -3  263.12   14.67
   5  -2  -3  253.93   10.99
  -5  -2   3  265.81   13.97
  -6  -2  -3   12.18    4.04
   6  -2  -3    8.82    6.69
   6  -2   3   13.72    5.79
  -6  -2   3   10.96    4.04
  -6  -2  -3   12.47    4.53
  -6  -2  -3    9.24    3.42
  -6   2   3   17.36    5.13
   6  -2  -3   12.43    3.16
  -6   2  -3   10.84    3.43
   6  -2  -3   14.20    6.72
   6   2  -3   12.36    4.05
  -6   2  -3   12.24    4.76
  -6  -2   3    4.81    4.91
   6  -2   3   12.08    6.07
  -7  -2  -3  104.95   10.64
  -7  -2  -3  107.93   10.31
   7  -2  -3   90.90    7.27
   7  -2  -3  114.47   13.63
   7   2  -3   89.56    8.52
  -7   2  -3   93.10   11.28
   7  -2  -3   82.01   12.85
  -7   2  -3   72.73    7.06
  -7  -2  -3   87.43    9.36
   7  -2   3  107.76   12.03
  -7   2   3   95.57   11.32
   7  -2   3  108.50   12.84
  -7  -2   3  102.15   12.24
  -7  -2   3   94.97    8.63
  -8   2   3    2.40    5.74
  -8   2  -3    0.56    5.50
  -8  -2  -3    5.03    4.77
   8  -2   3    5.08    6.39
   8   2  -3    1.44    3.26
  -8  -2  -3    6.34    4.14
   8  -2   3    4.91    7.83
   8  -2  -3   13.86    8.60
  -8  -2  -3   10.40    6.21
  -8  -2   3    3.21    4.86
  -8  -2   3   20.04    7.75
   8  -2  -3   11.85    9.14
  -8   2  -3    3.76    2.66
   9  -2   3   -0.79    7.89
   9   2  -3   -0.10    3.57
  -9  -2  -3    3.67    6.63
  -9  -2   3   -1.67    5.27
   9  -2   3    6.90    8.29
  -9  -2  -3   -3.39    5.40
   9  -2  -3   -0.98    8.47
  -9   2   3    3.78    6.15
  -9  -2  -3    2.92    3.95
  -9  -2   3    2.01    6.91
  -9   2  -3   -6.06    5.57
   9  -2  -3   12.67    9.27
 -10   2   3   11.79    7.82
  10  -2  -3   13.32   10.39
  10  -2  -3    9.62    9.85
  10   2   3   10.02    5.88
 -10  -2  -3   13.06    7.73
  10  -2   3   11.78    9.89
 -10   2  -3   12.38    8.67
  11  -2  -3   -1.02    8.47
 -11   2   3    3.29    8.33
 -11   2  -3    7.07    8.70
  11   2  -3    5.91    9.72
  11   2  -3   -3.48   14.22
   0   3  -3   -1.01    0.96
   0   3  -3   -0.18    1.20
   0  -3   3   -0.36    1.50
   0   3   3   -0.65    1.17
   0  -3  -3   -1.65    1.80
   0  -3  -3   -0.92    0.75
   1   3   3   37.14    3.12
  -1   3  -3   33.79    3.21
   1  -3   3   39.38    3.79
   1  -3  -3   38.28    2.00
  -1   3   3   41.04    3.64
  -1  -3  -3   38.19    3.71
   1  -3  -3   49.40    4.76
  -1  -3   3   37.99    1.99
  -1   3  -3   39.84    3.31
  -1  -3   3   39.58    3.79
  -1  -3  -3   40.36    3.52
   1   3  -3   37.77    3.51
  -2   3  -3  735.56   23.51
  -2   3   3  773.67   25.09
  -2  -3  -3  778.33   25.24
  -2  -3   3  714.37   24.53
   2   3  -3  771.92   24.98
   2  -3  -3  777.41   25.27
   2  -3   3  761.68   23.90
  -2  -3  -3  728.04   23.62
   2   3   3  741.42   23.36
  -2  -3   3  755.99   22.06
  -2   3  -3  759.33   24.89
  -3  -3  -3    7.12    2.85
  -3   3  -3    7.60    1.97
  -3  -3  -3    9.72    2.74
   3   3  -3    8.08    2.61
  -3   3   3    6.70    2.79
  -3  -3   3   11.54    2.20
   3  -3  -3    8.11    1.20
  -3   3  -3   10.88    3.29
  -3  -3   3    9.85    3.39
   3  -3  -3   10.94    3.84
   3  -3   3    8.80    3.35
   3   3   3   10.26    2.76
   4  -3   3   80.78    6.77
   4  -3  -3   96.92    8.98
  -4   3   3   69.81    6.33
  -4  -3  -3   76.99    6.33
  -4   3  -3   71.61    6.47
  -4  -3   3   79.65    7.14
   4  -3  -3   73.67    4.21
   4  -3  -3   75.44    6.72
  -4  -3  -3   74.84    6.42
  -4  -3   3   72.39    5.14
   4   3  -3   73.91    6.30
  -4   3  -3   73.79    5.33
  -5  -3  -3   40.28    6.06
  -5  -3  -3   34.54    5.65
   5  -3  -3   47.92    7.80
   5   3  -3   35.92    5.65
   5  -3  -3   36.48    3.66
   5  -3   3   40.17    6.45
  -5   3   3   47.26    6.68
  -5  -3  -3   39.86    5.35
   5  -3  -3   50.53    8.31
  -5   3  -3   30.08    4.25
  -5  -3   3   44.62    6.96
  -5   3  -3   43.07    6.64
  -5  -3   3   36.91    5.17
  -6   3   3  339.38   17.79
   6  -3  -3  333.96   18.17
   6  -3  -3  325.20   17.60
   6  -3   3  334.63   17.00
  -6  -3  -3  341.06   16.02
  -6  -3  -3  329.40   16.97
  -6  -3   3  342.84   15.66
   6  -3  -3  334.13   13.70
  -6   3  -3  305.97   17.22
  -6  -3  -3  328.54   16.28
  -6  -3   3  322.70   17.19
   6   3  -3  344.71   17.10
  -6   3  -3  336.52   15.12
  -7  -3  -3  283.49   16.41
   7  -3   3  288.38   16.91
  -7  -3   3  281.07   17.34
  -7   3  -3  299.58   17.94
   7   3  -3  297.62   16.64
  -7  -3   3  299.74   15.38
   7  -3  -3  286.74   18.07
  -7   3   3  280.07   17.20
   7  -3  -3  273.06   17.27
  -7  -3  -3  307.22   16.04
  -7   3  -3  297.93   14.74
  -7  -3  -3  296.20   16.25
  -8  -3   3   26.22    6.01
  -8   3   3   22.82    8.13
  -8   3  -3   25.20    8.02
  -8  -3   3   24.80    8.73
   8  -3  -3   26.46    9.83
  -8  -3  -3   10.63    6.50
   8   3  -3   22.84    6.32
  -8  -3  -3   20.28    6.06
   8  -3   3   26.53    9.52
   8  -3  -3   26.32    9.85
  -8   3  -3   27.96    5.37
  -8  -3  -3   31.95    8.10
   9  -3   3    1.91    8.03
  -9  -3  -3    0.60    6.40
  -9  -3   3   -3.40    6.51
  -9  -3  -3    3.97    6.12
   9  -3  -3    1.69    8.76
  -9   3   3    2.92    6.55
  -9   3  -3   -1.18    6.86
   9  -3  -3   -2.09    8.72
   9   3  -3    5.25    3.87
  -9  -3   3    3.33    5.51
 -10   3   3   87.15   14.09
  10   3   3  182.77   15.26
 -10  -3   3  181.25   18.97
  10  -3   3  109.19   14.84
 -10   3  -3  118.97   16.42
 -10  -3  -3  156.29   14.99
 -11   3  -3    7.83    9.21
  11  -3  -3   -2.14    8.53
 -11   3   3    4.33    7.53
   0  -4  -3  229.13   10.10
   0   4   3  244.82    9.43
   0  -4  -3  245.88    9.23
   0   4  -3  246.41    8.54
   0  -4  -3  229.39   10.11
   0   4  -3  240.11    9.94
   0  -4   3  230.65    9.75
   1   4  -3   21.93    3.17
  -1  -4   3   22.76    3.50
   1   4   3   18.75    2.73
  -1   4  -3   19.19    3.07
  -1   4   3   19.48    1.92
   1  -4  -3   21.70    4.14
  -1  -4  -3   15.98    2.76
   1  -4   3   22.28    3.63
  -1  -4  -3   21.80    3.44
  -1   4  -3   22.54    2.94
  -1   4   3   17.19    3.01
  -2  -4  -3 1808.27   51.98
  -2   4  -3 1801.01   52.94
   2   4   3 1763.17   50.85
  -2   4  -3 1729.95   51.28
   2   4  -3 1772.81   53.10
  -2  -4  -3 1849.59   53.49
   2  -4  -3 1770.46   53.07
  -2   4   3 1841.22   53.23
  -2  -4   3 1626.29   52.35
   2  -4   3 1771.00   51.89
   3  -4  -3  106.44    7.82
  -3  -4   3  108.52    7.65
   3  -4   3  110.33    7.11
  -3  -4  -3  107.05    7.41
  -3  -4   3  105.38    4.94
  -3   4   3  104.20    7.25
   3   4   3  103.73    5.93
   3   4  -3  112.60    7.57
  -3   4  -3  103.04    7.41
  -3  -4  -3  106.73    6.88
  -3   4  -3  102.81    5.83
  -4  -4  -3  634.52   23.45
  -4   4  -3  656.28   25.09
  -4  -4  -3  638.83   24.84
  -4  -4   3  641.06   24.47
   4   4  -3  670.93   24.82
   4  -4   3  673.70   23.94
  -4   4   3  649.36   24.92
   4   4   3  620.21   22.25
  -4  -4   3  654.27   21.36
  -4   4  -3  650.05   22.19
   4  -4  -3  630.95   24.84
  -5  -4  -3   61.66    7.38
  -5   4  -3   64.23    8.00
  -5  -4   3   64.89    5.27
  -5   4  -3   54.25    5.02
   5  -4  -3   69.09    9.10
  -5  -4   3   79.57    8.83
   5   4  -3   60.62    7.19
   5  -4  -3   45.67    3.83
  -5  -4  -3   62.60    7.45
   5  -4   3   73.76    8.45
  -5   4   3   80.87    8.66
   5   4   3   71.70    7.19
  -6  -4  -3   44.28    6.98
   6  -4  -3   47.42    4.41
  -6   4   3   65.41    8.74
   6  -4  -3   69.63   10.28
   6   4  -3   53.47    7.39
   6   4   3   54.91    7.31
  -6  -4   3   59.17    8.65
   6  -4   3   58.47    8.62
  -6   4  -3   48.20    5.55
  -6  -4   3   71.79    6.91
  -6   4  -3   70.53    9.03
  -6  -4  -3   64.95    8.29
   7  -4   3  131.96   11.52
  -7  -4  -3  107.08   10.27
  -7  -4   3  139.86   13.85
   7   4  -3  107.45    9.99
  -7   4  -3  130.63   13.50
  -7  -4   3  116.97    8.91
  -7  -4  -3  121.33   10.29
   7  -4  -3  128.89   12.35
  -7   4  -3  118.46    8.41
  -7   4   3  137.86   13.56
  -8   4   3  256.89   17.99
  -8  -4   3  278.77   18.23
  -8  -4  -3  225.93   16.03
   8   4  -3  263.99   16.74
  -8  -4   3  261.38   14.82
  -8  -4  -3  263.68   16.70
   8  -4   3  266.60   17.29
   8  -4  -3  292.89   19.18
   8   4   3  254.31   15.03
  -8   4  -3  245.90   17.63
  -9  -4   3   72.94   12.71
  -9  -4  -3   72.37   11.86
   9  -4  -3   41.81   10.78
   9   4  -3   60.64    9.64
   9   4   3   54.01    9.99
  -9   4  -3   43.55   11.19
   9   4   3   81.86   10.85
   9  -4   3   58.47   11.77
  -9   4   3   45.49   10.60
 -10   4   3   -2.26    6.61
  10  -4   3   -6.54    9.31
  10   4   3   -0.74    4.90
 -10  -4   3    3.74    8.84
 -10  -4  -3    2.94    7.85
  10  -4  -3   -9.37    9.16
 -10   4  -3    6.51    8.52
  11  -4  -3   18.86   11.97
 -11   4  -3    8.74   10.24
 -11   4   3    8.75    7.84
 -11  -4   3   24.89   11.38
   0  -5   3   -0.75    2.18
   0   5  -3    0.44    1.65
   0   5  -3    1.55    1.42
   0   5   3    0.56    1.67
   0  -5  -3   -0.69    2.33
  -1  -5  -3 1148.98   36.01
  -1  -5  -3 1102.01   35.50
  -1   5  -3 1209.02   35.53
  -1   5  -3 1207.49   35.71
   1  -5   3 1124.41   35.55
  -1   5   3 1176.95   33.92
   1  -5  -3 1172.09   36.40
  -1  -5   3 1152.94   36.12
  -1   5   3 1178.49   35.93
   1   5  -3 1156.56   36.43
   1   5   3 1166.58   34.39
  -2  -5   3  273.40   12.76
  -2   5   3  287.48   12.94
   2  -5   3  300.42   12.65
  -2   5   3  307.85    9.43
  -2  -5  -3  295.13   13.19
  -2  -5  -3  288.81   12.44
  -2   5  -3  299.89   12.87
  -2   5  -3  301.99   11.77
   2   5  -3  308.37   13.48
   2  -5  -3  304.93   13.53
   2   5   3  290.77   10.95
  -3  -5  -3   27.11    4.57
  -3  -5   3   23.08    4.55
  -3  -5   3   24.15    2.02
   3   5   3   26.84    3.48
   3  -5  -3   31.96    5.44
   3  -5   3   34.73    5.22
  -3   5  -3   26.73    3.17
  -3  -5  -3   26.64    4.33
  -3   5   3   33.20    5.15
   3   5  -3   28.68    4.76
  -3   5  -3   27.13    4.74
  -4  -5  -3   31.33    5.27
   4  -5  -3   32.42    6.34
  -4  -5   3   34.92    3.37
  -4  -5   3   18.60    5.12
  -4   5  -3   26.28    3.53
  -4  -5  -3   30.96    5.28
   4   5  -3   35.20    5.60
   4  -5   3   29.51    5.60
  -4   5  -3   30.38    5.54
  -4   5   3   27.63    5.26
   4   5   3   31.38    4.13
  -5  -5   3  139.95   10.60
   5  -5   3  144.57   10.18
   5   5   3  125.85    8.17
   5  -5  -3  152.81   11.26
  -5  -5  -3  126.81    9.95
  -5  -5  -3  144.41    9.91
  -5   5   3  137.41   10.32
  -5  -5   3  129.94    7.32
  -5   5  -3  129.37   10.35
   5   5  -3  133.94   10.03
  -5   5  -3  120.04    7.56
   6   5   3  141.84    9.43
  -6  -5   3  152.14   11.85
  -6   5  -3  123.41    8.13
   6  -5   3  145.42   11.63
   6  -5  -3  134.10   11.76
  -6   5  -3  117.82   10.91
  -6   5   3  118.54   11.01
  -6  -5  -3  162.95   11.07
  -6  -5  -3  136.78   10.81
  -6  -5   3  127.17    8.41
   6   5  -3  126.35   10.53
   7   5  -3   35.90    7.52
  -7  -5   3   46.53    6.42
  -7   5   3   44.56    9.25
  -7  -5  -3   37.40    7.79
  -7   5  -3   33.28    8.49
  -7  -5   3   46.44    9.29
  -7  -5  -3   35.81    7.64
  -7   5  -3   37.20    5.20
   7  -5   3   51.98    9.73
   7   5   3   50.12    7.37
   7  -5  -3   47.09   10.44
   8   5  -3   45.10    8.57
   8   5   3   45.43    7.74
  -8   5  -3   47.04   10.18
  -8   5   3   50.74   10.66
   8  -5  -3   47.91   11.45
  -8  -5  -3   58.42   10.16
  -8  -5   3   54.40   10.50
   8  -5   3   57.10   10.88
   9   5  -3   25.40    7.23
   9  -5  -3   42.68   11.48
  -9  -5   3   29.45   10.37
   9   5   3   22.11    7.41
   9  -5   3   39.16   10.93
  -9   5  -3   21.82    9.38
  -9  -5  -3   31.61    9.40
  -9   5   3   17.03    9.16
  10  -5  -3   23.48   11.21
  10  -5   3   42.96   13.24
 -10  -5  -3   25.64    9.94
 -10   5  -3   25.51   10.84
  10   5  -3   33.24    8.20
  10   5   3   22.59    8.03
 -10  -5   3   23.10   10.91
 -10   5   3   21.97    9.88
 -11  -5   3    8.71   10.69
 -11   5  -3   -0.04   10.91
 -11   5   3   -1.74    7.61
  11   5   3   11.60    6.31
  11  -5  -3    3.37   11.88
   0   6  -3   18.92    3.29
   0   6   3   14.51    2.81
   0   6  -3   22.49    2.81
   0  -6  -3   14.78    3.97
   0   6   3   18.70    3.05
   0  -6   3   19.81    3.76
  -1   6  -3  659.46   22.11
  -1  -6   3  658.22   23.08
   1   6  -3  623.56   23.08
  -1   6   3  677.05   22.79
   1  -6  -3  667.20   23.36
  -1  -6  -3  645.87   22.74
  -1   6  -3  685.28   22.59
   1   6  -3  659.48   19.27
   1   6   3  670.35   21.09
  -1   6   3  672.15   20.94
  -1  -6  -3  649.49   22.82
   1  -6   3  629.32   22.55
   2   6   3   42.10    3.54
  -2   6   3   43.77    2.93
  -2   6   3   50.42    5.57
  -2   6  -3   44.26    5.29
   2   6  -3   34.03    4.83
   2  -6   3   45.49    5.57
   2  -6  -3   45.93    6.31
  -2  -6   3   42.20    5.54
  -2  -6  -3   40.82    5.01
  -2   6  -3   42.29    4.22
  -2  -6  -3   52.89    5.70
   3   6  -3  294.37   14.35
   3  -6  -3  297.92   14.47
  -3  -6  -3  280.10   13.97
   3  -6   3  300.66   13.67
   3   6   3  287.93   11.20
  -3  -6  -3  286.54   13.28
  -3   6   3  307.91   14.37
  -3   6  -3  279.60   13.79
  -3   6  -3  262.66   11.50
  -3  -6   3  266.11   13.64
  -4  -6   3 2474.31   70.48
   4   6   3 2461.86   72.45
  -4  -6  -3 2542.64   75.64
  -4  -6  -3 2528.05   77.33
  -4  -6   3 2523.17   76.78
   4   6  -3 2479.44   77.15
  -4   6  -3 2560.11   77.33
   4  -6  -3 2517.78   77.01
  -4   6  -3 2471.91   72.85
  -4   6   3 2589.05   77.54
   4  -6   3 2624.77   76.07
  -5  -6   3  125.43   11.82
   5  -6   3  111.90    9.25
  -5  -6  -3   93.32    8.75
  -5  -6  -3  104.97    8.72
   5   6  -3   92.55    8.88
  -5   6  -3   98.19    6.57
   5   6   3  100.98    6.99
   5  -6  -3  107.73   10.08
  -5   6  -3  106.35    9.39
  -5  -6   3  105.51    6.04
  -5   6   3  100.53    9.15
  -6  -6  -3   22.23    5.97
  -6   6  -3   11.88    5.84
  -6   6  -3   13.49    3.30
   6  -6   3   17.16    6.28
  -6  -6   3   18.13    6.77
  -6  -6  -3    8.79    4.41
  -6  -6   3   12.57    3.24
  -6   6   3   20.09    6.50
   6   6  -3   10.13    4.54
   6   6   3   13.41    4.12
   6  -6  -3   17.82    7.41
   7  -6   3  131.49   12.02
  -7  -6   3  157.65   13.39
   7  -6  -3  148.59   13.94
   7   6  -3  125.53   11.79
  -7   6   3  141.01   12.64
  -7  -6  -3  153.20   12.53
  -7   6  -3  147.89   14.76
   7   6   3  140.98    9.98
   8  -6   3  306.61   18.83
   8   6  -3  293.55   18.72
   8   6   3  277.74   19.13
  -8  -6   3  301.40   19.37
  -8  -6  -3  257.58   17.45
   8  -6  -3  312.78   20.39
  -8   6   3  305.74   20.35
  -8   6  -3  290.11   19.68
  -9   6   3   27.00   10.12
   9  -6   3   38.83   11.35
  -9  -6   3   37.47   10.63
   9   6   3   24.49    8.36
  -9   6  -3   35.82   10.90
   9   6  -3   36.07    8.14
  -9  -6  -3   26.32    9.03
   9  -6  -3   48.02   12.43
  10   6  -3    3.14    5.23
  10  -6   3   -4.98    8.73
  10   6   3    7.50    5.81
 -10  -6  -3   -0.42    7.46
 -10  -6   3    5.48    8.28
 -10   6   3    5.58    8.22
 -10   6  -3    0.18   10.39
  10  -6  -3   -4.18   10.17
  11   6   3    7.84    6.66
 -11   6  -3  -10.59   10.05
  11  -6  -3  -11.25   12.99
 -11  -6   3   -1.32   10.35
 -11   6   3   -0.18    7.88
   0  -7  -3   -1.66    2.57
   0   7  -3    1.09    1.66
   0   7   3    0.45    1.79
   0   7   3    0.73    1.72
   0   7  -3   -0.24    1.33
   0  -7   3   -0.84    2.01
  -1   7   3   -0.09    1.23
   1   7  -3    0.57    1.07
   1   7   3    0.60    1.84
  -1  -7   3    1.86    2.82
   1  -7  -3    1.58    2.99
  -1   7  -3    0.48    1.80
   1  -7   3    1.19    2.68
  -1  -7  -3   -3.04    2.18
  -1   7  -3    0.83    1.51
  -1   7   3   -1.39    1.63
   1   7  -3    1.55    1.83
   1   7   3    0.81    1.70
  -2   7  -3   28.15    3.84
  -2   7   3   23.96    4.79
  -2  -7  -3   32.21    5.21
  -2  -7   3   26.93    4.94
   2   7  -3   21.01    4.36
   2  -7   3   25.94    4.99
  -2   7  -3   23.68    4.29
  -2   7   3   22.76    2.73
   2  -7  -3   29.90    5.71
   2   7   3   30.64    3.48
  -3   7   3   52.40    6.63
   3   7   3   44.71    3.91
  -3   7  -3   33.67    5.86
  -3  -7  -3   39.48    5.94
   3   7  -3   34.18    5.84
  -3   7  -3   39.07    4.29
   3  -7  -3   50.74    7.57
   3  -7   3   49.87    6.85
  -3  -7  -3   50.01    6.34
  -3  -7   3   53.16    6.87
  -3   7   3   35.94    2.31
  -4  -7  -3    2.72    3.43
   4  -7  -3   -2.28    4.00
   4   7  -3    3.20    2.88
  -4   7   3    3.54    3.09
  -4  -7  -3    0.26    2.01
  -4   7  -3    0.85    1.38
  -4   7  -3    4.82    3.55
  -4  -7   3    3.81    3.43
   4  -7   3   -3.02    3.91
   4   7   3    0.72    2.12
  -5  -7  -3    5.71    2.93
  -5   7  -3    3.82    2.11
   5   7   3    4.19    3.03
   5  -7  -3    2.01    5.32
   5  -7   3    7.54    5.09
  -5   7   3    4.14    4.01
  -5  -7  -3    7.01    4.29
   5   7  -3    7.70    4.10
   5   7  -3    6.12    2.63
  -5   7  -3    9.56    4.82
  -5  -7   3    2.74    4.41
   6   7   3    8.63    3.62
   6  -7  -3    5.00    6.28
  -6  -7  -3    5.05    4.83
   6   7  -3    7.35    4.33
  -6   7   3    6.66    5.55
   6  -7   3    7.80    5.81
  -6  -7   3   10.93    6.42
  -6   7  -3    2.83    1.96
  -6   7  -3   11.05    5.79
   7   7  -3    2.60    4.03
  -7   7  -3   -4.91    4.99
  -7   7   3    6.66    6.59
   7  -7   3    2.87    6.30
   7  -7  -3    7.30    7.47
   7   7   3    0.50    3.17
  -7  -7  -3    2.25    5.37
   8   7   3    5.96    5.41
   8   7  -3   13.55    6.06
  -8  -7   3   14.44    7.90
  -8   7  -3   10.57    8.33
  -8   7   3   10.85    8.26
   8  -7   3   17.05    7.86
   8  -7  -3   27.91   10.07
  -8  -7  -3   13.25    7.46
   9  -7   3    6.50    7.69
   9   7  -3    1.37    4.80
   9   7   3    3.28    4.93
  -9   7  -3    1.50    8.46
  -9  -7   3    4.25    7.66
  -9  -7  -3    2.33    6.94
  -9   7   3   -0.10    7.50
   9  -7  -3    0.73    9.53
 -10   7   3   -4.82    9.11
 -10  -7   3   14.69    9.62
 -10   7  -3    2.57    9.55
  10   7  -3   -2.10    5.86
  10  -7   3    9.99    8.94
  10   7   3    4.71    5.59
 -10  -7  -3    8.78    8.42
 -11   7  -3    4.79   11.11
 -11  -7   3   14.36   10.99
  11  -7  -3   18.33   13.40
  11   7   3    7.86    6.37
 -11   7   3   -7.30    8.35
   0  -8   3 1402.59   45.42
   0   8  -3 1449.68   45.54
   0   8   3 1468.45   44.84
   0  -8  -3 1424.46   45.82
   0   8   3 1466.34   44.06
   0   8  -3 1459.48   42.87
  -1   8  -3 1622.70   48.29
   1   8   3 1584.93   46.90
  -1  -8   3 1547.12   49.69
   1  -8   3 1606.40   49.57
   1   8   3 1602.98   50.00
  -1   8   3 1655.21   49.22
   1   8  -3 1594.06   45.00
  -1   8  -3 1560.95   48.59
  -1  -8  -3 1548.91   49.56
  -1   8   3 1560.71   47.15
   1  -8  -3 1548.82   49.90
   1   8  -3 1591.53   50.17
   2   8   3  100.17    8.31
  -2   8   3  105.05    7.96
  -2  -8   3  108.15    8.49
   2  -8  -3   90.96    8.52
  -2   8   3  110.94    5.74
   2   8  -3   96.61    7.88
  -2  -8  -3   99.27    8.01
  -2   8  -3   99.66    7.34
   2   8   3   99.72    5.72
  -2   8  -3  103.19    6.98
   2  -8   3  105.56    8.37
   3   8  -3   83.79    7.90
  -3   8  -3   74.92    7.08
  -3  -8   3  100.52    9.68
   3   8   3   82.91    8.06
  -3   8  -3   75.48    5.80
  -3  -8  -3   87.69    7.82
  -3   8   3   80.46    7.52
   3  -8   3   96.16    8.22
  -3   8   3   77.43    4.15
   3   8   3   87.70    5.23
   3  -8  -3  100.29    9.02
   4   8  -3 1099.85   40.19
  -4   8   3 1106.29   39.83
   4   8   3 1141.87   40.86
  -4   8  -3 1097.06   39.50
   4  -8   3 1130.83   38.82
  -4  -8  -3 1119.04   38.66
   4   8   3 1034.48   33.91
   4  -8  -3 1147.89   40.09
  -4  -8   3 1174.33   39.96
  -4   8  -3 1041.80   34.96
  -5  -8  -3   13.88    5.29
   5   8   3   10.09    3.20
   5  -8  -3   13.48    6.59
   5  -8   3    6.76    5.61
  -5   8   3    9.71    4.73
   5   8  -3    8.11    4.00
   5   8   3    8.20    4.54
  -5   8  -3    6.03    4.61
  -5  -8   3   12.96    5.84
  -5   8  -3    8.09    2.53
  -6   8   3  145.78   12.69
   6   8   3  148.82   13.14
  -6  -8  -3  126.42   11.35
  -6  -8   3  161.04   13.78
   6  -8  -3  161.78   13.51
   6  -8   3  162.04   12.83
   6   8  -3  163.94   13.27
  -6   8  -3  171.22   13.34
   7  -8  -3   73.92   12.15
  -7  -8  -3   69.77   11.30
  -7   8   3   74.84   11.76
   7   8   3   72.29   11.41
   7  -8   3   64.82   10.46
  -7  -8   3   87.83   13.29
  -7   8  -3   73.17   11.42
   7   8  -3   75.98   10.88
   8   8   3  268.26   19.45
  -8  -8   3  266.13   18.92
  -8   8  -3  236.20   18.66
   8  -8  -3  271.53   19.36
   8  -8   3  257.64   17.67
   8   8  -3  244.84   18.02
  -8   8   3  254.03   19.33
  -8  -8  -3  258.97   18.04
  -9  -8  -3   29.90    9.76
   9  -8  -3   23.21   10.42
   9   8   3   28.79    8.91
  -9   8  -3   33.85   11.08
   9   8  -3   35.38    9.30
  -9  -8   3   43.04   11.56
  -9   8   3   35.93   11.59
   9  -8   3   22.27    8.61
 -10   8   3   16.75   11.78
 -10  -8  -3    5.36    7.69
  10  -8   3    9.51    8.24
  10   8  -3   12.54    7.15
  10  -8  -3    6.18    9.22
  10   8   3    6.59    6.33
 -10  -8   3   10.08    9.68
  11  -8  -3    7.33    9.24
 -11   8   3    2.29   10.67
  11   8   3   16.86    7.60
 -11  -8   3   15.30   11.78
 -11   8  -3    6.34   12.34
  11   8  -3   20.32    8.95
   0   9   3   -1.25    2.06
   0  -9   3   -1.72    2.57
   0   9  -3    0.43    1.87
   0   9   3    0.21    1.61
   0  -9  -3   -1.51    3.26
   0   9  -3   -0.01    1.69
   1  -9   3   83.09    8.69
  -1   9   3   68.22    6.10
   1   9  -3   55.05    3.90
  -1   9   3   54.25    4.81
   1   9  -3   61.53    6.96
  -1  -9   3   81.37    8.36
   1   9   3   64.03    4.96
  -1  -9  -3   75.25    8.01
  -1   9  -3   63.43    6.06
  -1   9  -3   55.45    5.41
   1   9   3   56.30    6.58
   1  -9  -3   91.22    9.17
  -2   9  -3  285.79   13.18
  -2   9   3  282.75   11.49
   2  -9   3  293.21   14.59
   2   9   3  283.05   11.29
   2  -9  -3  304.16   15.49
  -2   9   3  288.66   14.37
  -2   9  -3  270.36   13.56
  -2  -9   3  280.27   14.58
  -2  -9  -3  282.47   14.51
   2   9  -3  267.65   14.44
   2   9   3  259.98   14.66
   3  -9   3   73.01    8.83
  -3   9  -3   77.94    8.24
   3  -9  -3   79.71    9.78
  -3   9  -3   59.31    5.32
  -3  -9   3   69.73    8.66
  -3  -9  -3   77.65    8.80
   3   9   3   56.87    4.48
  -3   9   3   60.10    4.13
  -3   9   3   79.95    8.73
   3   9   3   60.50    8.22
   3   9  -3   68.06    8.25
   4   9   3    4.05    3.48
  -4   9  -3    1.62    1.92
   4   9  -3    4.14    3.31
  -4  -9  -3    2.08    3.49
   4  -9  -3   -1.90    5.02
   4  -9   3    1.16    4.48
  -4   9   3    3.21    3.22
  -4   9  -3    2.82    3.34
   4   9   3    3.28    2.40
  -4  -9   3   -1.19    3.51
  -5  -9   3   11.18    5.93
   5  -9   3    2.30    5.46
   5  -9  -3    3.81    6.31
   5   9   3    2.51    3.73
  -5  -9  -3    0.70    4.01
   5   9  -3   -0.17    2.73
  -5   9   3    1.33    3.86
  -5   9  -3    2.17    4.30
  -5   9  -3    4.96    2.08
   6   9   3  116.84   13.26
   6   9  -3  110.78   12.41
   6  -9  -3  112.11   13.31
  -6   9   3  119.28   13.15
  -6  -9   3  123.76   13.90
   6  -9   3   95.96   11.97
  -6   9  -3  123.46   13.10
  -6  -9  -3  114.87   13.25
   7   9  -3   14.80    5.89
  -7   9  -3   25.12    8.03
  -7  -9   3   17.41    8.82
   7   9   3   15.20    6.21
  -7   9   3   16.74    8.47
   7  -9   3   31.56    8.41
   7  -9  -3   18.62    8.90
  -7  -9  -3   30.17    9.05
  -8  -9  -3    6.08    8.07
   8  -9  -3   -4.22    7.52
   8   9   3    8.26    5.99
  -8   9   3    1.63    7.62
  -8   9  -3   10.09    8.12
   8  -9   3    1.76    6.58
  -8  -9   3    5.85    8.65
  -9  -9   3    6.41    8.05
  -9  -9  -3    4.39    8.02
   9  -9  -3   14.53    8.41
   9  -9   3    8.02    8.07
   9   9  -3    9.34    6.49
   9   9   3   11.61    6.68
  -9   9  -3    4.84    9.70
  -9   9   3   13.38   10.10
  10  -9  -3   24.08    8.75
 -10   9  -3   31.86   13.64
 -10  -9  -3   34.01   11.41
 -10   9   3   44.95   14.09
 -10  -9   3   53.29   13.73
  10  -9   3   26.71    8.93
  10   9  -3   53.56   12.00
  10   9   3   41.11   10.48
   0 -10  -3 1220.37   41.15
   0  10   3 1213.70   38.49
   0  10   3 1182.11   39.43
   0  10  -3 1203.40   37.11
   0  10  -3 1163.27   40.00
   0 -10   3 1187.27   40.47
   1 -10   3  224.42   12.97
   1 -10  -3  216.64   13.20
  -1  10   3  211.04   10.72
   1  10  -3  225.40    8.88
   1  10  -3  229.70   12.93
  -1  10  -3  212.29   11.69
  -1 -10   3  197.13   12.53
  -1  10  -3  213.00   11.05
  -1  10   3  228.86   11.88
   1  10   3  217.38   10.22
   1  10   3  226.37   12.61
  -1 -10  -3  212.28   12.80
   2 -10  -3  244.73   14.42
  -2 -10  -3  225.06   13.55
   2  10   3  252.53   10.59
   2  10  -3  233.31   13.91
  -2  10  -3  243.20   12.94
  -2  10   3  269.42   13.89
   2 -10   3  248.52   14.14
  -2  10  -3  256.03   12.67
   2  10   3  246.33   14.39
  -2 -10   3  256.65   14.50
  -2  10   3  237.21   10.80
  -3 -10  -3   34.95    6.77
   3  10   3   46.93    4.41
   3  10   3   30.96    6.53
   3  10  -3   26.53    6.10
   3 -10   3   44.41    7.82
  -3  10  -3   30.11    4.55
   3 -10  -3   52.94    8.71
  -3 -10   3   39.56    7.31
  -3  10  -3   33.45    6.36
  -3  10   3   35.26    3.59
  -3  10   3   35.44    6.37
  -4  10   3  371.82   19.06
  -4  10  -3  330.06   14.75
   4 -10   3  364.17   18.43
   4  10  -3  386.85   19.92
  -4 -10   3  293.37   17.75
  -4 -10  -3  358.89   18.28
  -4  10  -3  373.37   18.82
   4  10   3  344.28   13.16
   4  10   3  376.86   20.26
   4 -10  -3  311.55   18.52
  -5  10  -3    4.47    4.76
  -5  10  -3   10.81    2.92
   5 -10   3   14.33    6.93
  -5 -10  -3    8.27    5.70
  -5  10   3   10.31    5.41
  -5 -10   3   14.44    6.39
   5  10   3    4.23    4.03
   5  10  -3   14.34    5.54
   5 -10  -3    1.67    6.77
   6 -10   3  114.38   13.22
   6 -10  -3  100.95   13.13
  -6  10   3  123.15   13.56
  -6  10  -3  114.05   13.01
   6  10   3  106.89   12.92
  -6 -10   3  120.31   14.51
  -6 -10  -3  108.41   13.12
   6  10  -3  106.44   12.91
   7 -10  -3   55.54   10.41
  -7  10   3   70.05   11.87
   7 -10   3   67.47   10.35
   7  10   3   52.71   10.11
  -7 -10  -3   64.72   11.91
  -7  10  -3   66.81   11.58
  -7 -10   3   78.00   12.90
   7  10  -3   60.36   11.00
   8  10  -3   73.81   12.86
  -8 -10   3   94.36   15.40
  -8  10   3   85.72   14.30
   8 -10   3   55.56    9.53
  -8 -10  -3   84.47   13.65
  -8  10  -3   71.57   12.81
   8  10   3   86.60   13.66
   8 -10  -3   58.87   10.16
  -9 -10  -3   41.32   11.67
   9 -10  -3   16.67    7.62
   9  10   3   29.59    9.09
   9 -10   3   31.02    8.64
  -9  10   3   40.99   12.75
  -9  10  -3   36.58   11.94
  -9 -10   3   47.49   13.08
   9  10  -3   53.60   11.38
  10 -10  -3    0.68    7.45
  10  10   3    6.52    6.98
 -10 -10  -3   -0.66    8.74
  10 -10   3    4.12    7.72
 -10 -10   3    5.91    9.75
 -10  10  -3    2.19   11.46
 -10  10   3    1.31   10.99
  10  10  -3   15.65    7.90
   0 -11   3    4.08    4.53
   0  11  -3   -1.62    1.91
   0  11   3    1.59    2.28
   0 -11  -3    4.87    4.23
   0  11   3   -0.27    2.54
   0  11  -3   -0.54    2.25
  -1 -11  -3  206.80   13.17
  -1  11   3  211.75   11.76
   1 -11  -3  190.36   13.15
  -1  11  -3  196.40   10.85
   1  11   3  185.33   12.04
   1 -11   3  196.43   12.80
  -1  11  -3  197.50   11.62
   1  11  -3  185.59   12.22
   1  11  -3  196.89    8.59
   1  11   3  208.90   10.14
  -1 -11   3  194.76   12.70
  -1  11   3  189.68   10.51
  -2 -11  -3 1069.16   38.54
  -2  11   3 1105.86   38.14
   2 -11   3 1054.58   38.26
  -2  11  -3 1075.83   36.48
  -2 -11   3 1121.35   39.32
  -2  11  -3 1089.12   37.36
   2  11   3 1058.77   33.58
   2 -11  -3 1019.32   38.71
   2  11   3 1064.34   39.33
   2  11  -3 1086.39   39.48
  -2  11   3 1046.12   34.35
  -3  11  -3    6.73    4.12
  -3  11   3    5.94    2.19
  -3  11  -3    5.63    2.85
   3 -11  -3   10.46    6.07
  -3 -11  -3    6.14    4.76
   3  11   3   12.25    2.94
   3  11  -3    6.46    4.02
  -3 -11   3    9.46    5.68
  -3  11   3    6.63    4.10
   3  11   3    4.98    3.81
   3 -11   3    4.33    5.23
   4 -11  -3    3.94    6.13
  -4  11  -3    2.72    2.12
  -4  11   3    6.20    4.39
   4  11  -3   -2.08    3.03
  -4 -11  -3   -1.23    4.26
   4 -11   3    4.93    5.35
  -4  11  -3   -0.50    3.45
   4  11   3   -2.44    3.51
  -4 -11   3    0.40    4.91
  -5 -11   3   99.10   12.70
  -5 -11  -3   83.21   10.81
   5 -11   3   83.01   11.11
  -5  11  -3   76.42   10.29
   5 -11  -3   84.94   12.46
   5  11  -3   68.82   10.71
   5  11   3   70.92   10.99
  -5  11   3   99.44   11.38
   6 -11   3  176.84   14.11
  -6  11  -3  142.20   13.40
   6  11  -3  159.29   14.38
  -6 -11  -3  181.17   14.65
   6 -11  -3  189.97   15.98
  -6  11   3  165.41   14.29
   6  11   3  175.85   15.07
  -6 -11   3  144.58   15.68
  -7 -11   3   78.45   13.21
  -7  11  -3   57.31   11.30
   7  11   3   66.23   11.94
   7 -11  -3   52.29   10.00
   7 -11   3   48.52    9.57
   7  11  -3   60.58   11.37
  -7 -11  -3   67.82   11.88
  -7  11   3   77.14   12.38
   8  11   3    5.52    5.35
   8 -11   3    1.64    7.13
  -8  11  -3    7.88    7.69
   8  11  -3    3.56    5.88
  -8 -11  -3    3.80    8.93
   8 -11  -3    0.22    6.93
  -8 -11   3   11.90    9.66
  -8  11   3   14.62    8.17
  -9  11  -3   31.30   10.53
  -9 -11   3   32.09   12.53
  -9  11   3   18.61   11.03
   9  11  -3   24.59    9.04
   9 -11  -3   10.42    7.82
   9 -11   3    9.62    7.92
  -9 -11  -3   24.95   11.48
   9  11   3   19.20    7.91
 -10  11   3   86.59   17.33
 -10  11  -3   49.57   14.37
  10  11  -3   67.93   13.54
  10  11   3  111.49   16.81
 -10 -11  -3   94.09   16.03
 -10 -11   3  126.60   18.96
  10 -11   3   37.79    8.37
   0  12  -3   33.15    5.90
   0 -12   3   33.74    7.31
   0 -12  -3   26.08    7.24
   0  12   3   33.55    5.40
   0  12   3   28.21    5.20
   0  12  -3   33.76    4.67
  -1  12   3   -1.27    2.00
  -1 -12  -3    1.28    4.21
   1 -12   3   -0.23    4.06
   1  12  -3   -2.07    2.61
   1  12   3    4.49    2.76
  -1  12   3    6.33    3.24
  -1  12  -3   -2.29    2.79
  -1  12  -3    1.85    3.08
   1  12   3   -1.63    2.24
   1 -12  -3   -0.38    4.81
  -1 -12   3   -4.38    3.88
   1  12  -3   -2.04    2.16
   2  12   3   13.91    4.73
  -2  12   3   23.13    5.47
   2 -12  -3   12.71    6.47
   2 -12   3   30.73    7.53
  -2  12  -3   19.62    4.60
  -2 -12  -3   15.51    6.12
   2  12   3   19.92    3.77
   2  12  -3   12.82    4.85
  -2 -12   3   14.70    5.87
  -2  12  -3   19.05    4.52
  -2  12   3   19.43    3.72
  -3 -12   3    9.16    5.88
  -3 -12  -3    8.51    5.66
   3 -12  -3    5.91    6.36
   3  12   3   -0.59    3.82
   3  12  -3    0.30    3.90
  -3  12  -3    1.77    3.78
  -3  12   3    0.04    3.65
   3 -12   3    5.31    5.60
  -3  12   3    9.58    2.56
  -3  12  -3    4.86    2.89
  -4 -12   3  208.10   15.15
  -4  12   3  205.38   14.43
  -4 -12  -3  189.25   14.16
   4 -12   3  214.07   14.89
  -4  12  -3  182.68   10.87
   4 -12  -3  196.53   15.20
   4  12   3  182.95   15.10
   4  12  -3  194.61   14.78
  -4  12  -3  188.32   13.46
   5  12  -3   45.67    9.68
  -5 -12   3   57.47   10.82
   5 -12   3   60.47   10.78
  -5  12   3   58.13    9.53
   5 -12  -3   65.80   11.37
  -5  12  -3   40.84    8.52
  -5 -12  -3   60.92   10.23
   5  12   3   48.77    9.96
   6  12   3   15.10    6.44
  -6  12  -3   13.69    6.99
   6 -12   3   12.29    7.53
  -6 -12   3   11.37    9.34
  -6  12   3   11.53    6.63
   6 -12  -3   17.62    8.86
   6  12  -3   13.01    6.12
  -6 -12  -3   17.01    7.87
   7 -12   3   25.12    8.93
  -7 -12  -3   19.45   10.04
  -7 -12   3   26.89   10.85
   7 -12  -3   16.35    8.83
  -7  12  -3   33.58    9.86
   7  12  -3   34.59    9.72
  -7  12   3   32.66    9.76
   7  12   3   18.87    7.24
  -8 -12   3    4.15   10.49
   8  12   3    1.84    4.39
   8 -12   3    7.08    7.66
   8  12  -3    4.22    6.46
   8 -12  -3   -1.06    7.04
  -8  12  -3    2.65    7.65
  -8 -12  -3    3.64    9.54
  -8  12   3    5.18    8.05
   9  12  -3   -0.08    6.99
  -9  12  -3   16.29    9.59
  -9  12   3   17.70   10.62
  -9 -12  -3   10.35   10.25
   9 -12   3   19.45    8.37
   9 -12  -3   -1.92    6.77
  -9 -12   3   13.13   12.82
   9  12   3   12.57    7.15
  10  12   3    4.56    6.97
  10 -12  -3   20.18    8.25
 -10  12  -3   11.61    9.95
 -10 -12   3    2.01   11.50
 -10  12   3   18.80   13.99
  10  12  -3   15.17    8.21
  10 -12   3   10.34    8.88
 -10 -12  -3    8.45   10.89
   0 -13  -3   -3.28    4.93
   0  13  -3    4.46    2.56
   0  13   3    0.49    2.21
   0 -13   3   -6.68    3.82
   0  13  -3    0.99    2.48
   0  13   3   -2.95    2.65
   1 -13  -3   30.99    8.39
   1  13  -3   26.11    6.18
  -1  13  -3   35.78    5.75
  -1  13  -3   25.16    5.44
   1  13   3   26.26    5.81
  -1  13   3   25.03    5.49
  -1 -13   3   28.70    6.99
   1 -13   3   33.37    7.68
  -1  13   3   27.32    5.10
  -1 -13  -3   39.74    8.65
   1  13   3   37.30    5.15
  -2  13  -3  485.54   21.46
   2  13  -3  472.58   23.59
  -2 -13   3  479.73   23.45
  -2 -13  -3  492.19   23.79
  -2  13   3  472.70   19.38
  -2  13   3  498.07   22.34
   2  13   3  415.70   22.33
   2 -13  -3  488.63   23.87
   2 -13   3  547.56   24.10
  -2  13  -3  472.81   20.86
  -3  13  -3  129.38    9.43
  -3 -13   3  140.76   12.66
   3 -13  -3  165.85   15.90
   3 -13   3  139.43   12.75
   3  13   3  139.98   12.59
  -3  13   3  107.76   10.08
  -3 -13  -3  127.75   12.36
  -3  13  -3  132.89   10.85
   3  13  -3  124.43   11.72
   4  13   3   12.06    6.19
  -4  13  -3   11.50    5.52
  -4 -13   3   10.43    6.87
  -4 -13  -3   14.52    6.53
   4 -13   3   11.38    7.38
   4 -13  -3   10.94    7.67
  -4  13   3    2.62    4.81
   4  13  -3   13.57    5.94
  -5 -13   3  468.34   25.77
   5  13  -3  468.73   26.12
   5 -13  -3  527.32   26.65
  -5  13   3  501.45   25.98
   5 -13   3  484.91   24.98
  -5  13  -3  482.71   25.19
   5  13   3  484.56   26.89
  -5 -13  -3  464.85   24.91
   6 -13  -3  267.55   19.65
   6 -13   3  296.47   19.30
  -6 -13  -3  294.63   19.82
  -6 -13   3  271.79   19.97
  -6  13   3  281.10   19.56
   6  13   3  254.85   19.96
   6  13  -3  276.67   19.64
  -6  13  -3  287.11   19.51
   7  13  -3   34.00    9.63
  -7 -13   3   24.54   10.47
   7  13   3   21.03    7.45
  -7  13  -3   38.31    9.94
   7 -13  -3   31.03   10.06
   7 -13   3   28.50    9.73
  -7  13   3   30.77   10.29
  -7 -13  -3   22.16   10.12
   8 -13   3    7.08    7.89
  -8  13  -3   10.50    8.51
  -8  13   3   14.77    9.69
  -8 -13  -3    2.98    9.81
   8  13   3   14.28    7.54
  -8 -13   3   10.65   10.89
   8 -13  -3    8.29    7.60
   8  13  -3   10.60    6.91
  -9 -13  -3    8.17   10.57
  -9  13  -3    9.42    9.66
   9 -13   3    8.82    8.36
  -9 -13   3    5.67   12.29
   9  13   3   15.71    7.56
   9 -13  -3    3.54    6.83
  -9  13   3    8.71    9.42
   9  13  -3    7.38    7.70
   0 -14   3   -2.10    5.00
   0  14  -3    0.80    3.00
   0  14   3    6.87    3.69
   0  14   3   -1.36    2.63
   0  14  -3    6.06    3.28
   0 -14  -3    3.94    6.40
  -1  14   3    3.15    3.65
  -1  14  -3    0.30    3.42
  -1 -14  -3    7.74    6.46
   1 -14   3    8.57    5.70
   1  14  -3   -0.14    3.40
  -1  14  -3    0.29    2.82
   1  14   3    5.65    3.41
   1  14   3   -0.99    2.61
  -1 -14   3    2.79    5.46
  -1  14   3    0.04    2.49
   1 -14  -3   -0.39    6.52
  -2  14   3   53.90    6.35
   2 -14  -3   81.97   12.65
   2 -14   3   73.61   11.33
  -2  14  -3   60.57    7.45
  -2 -14  -3   70.73   11.91
   2  14   3   57.57    9.30
  -2 -14   3   74.46   10.73
   2  14  -3   55.98    9.42
  -2  14  -3   72.49    8.46
  -2  14   3   78.82    9.48
   3  14  -3   19.42    6.71
  -3  14  -3   18.96    4.81
   3 -14  -3   17.02    8.27
  -3 -14   3   11.54    6.97
  -3  14   3   16.06    5.63
   3 -14   3   22.91    8.19
  -3 -14  -3   12.89    7.25
  -3  14  -3   12.29    5.34
   3  14   3   18.33    6.60
   4 -14   3   81.45   12.08
  -4 -14   3   72.54   12.36
  -4  14   3   82.59   11.02
   4  14  -3   57.19   10.72
  -4  14  -3   73.20   10.69
   4 -14  -3   99.65   13.72
   4  14   3   59.44   10.68
  -5 -14   3    3.30    7.52
   5  14  -3    0.28    5.76
  -5 -14  -3    1.34    6.26
  -5  14   3    5.96    5.90
  -5  14  -3    6.29    5.23
   5  14   3   -1.31    4.52
   5 -14  -3    4.81    7.87
   5 -14   3    6.93    7.23
   6 -14   3   14.95    8.44
   6 -14  -3   30.78   10.79
  -6 -14   3   29.93   10.67
  -6  14   3   13.22    7.77
  -6 -14  -3   21.19    8.99
   6  14   3   21.96    8.40
  -6  14  -3   18.62    8.19
   6  14  -3   18.71    7.56
  -7 -14  -3   12.92    9.54
   7  14  -3   10.40    7.09
   7 -14   3   10.44    7.76
  -7 -14   3   16.04   11.32
   7 -14  -3   14.36    9.40
  -7  14  -3   12.22    7.90
   7  14   3    5.07    6.06
  -7  14   3    4.17    7.31
  -8  14   3   14.33    8.65
   8 -14  -3    7.97    8.94
   8 -14   3   16.21    8.68
  -8  14  -3    4.60    7.44
   8  14  -3   12.95    7.29
   8  14   3    5.34    6.19
  -8 -14   3   12.27   10.93
  -8 -14  -3    3.79    9.64
  -9  14  -3   52.02   12.51
   9  14  -3    8.89    8.18
   9 -14  -3    6.23    7.64
   9 -14   3    3.39    9.23
  -9 -14   3   18.72   12.95
  -9  14   3   11.28    9.39
   9  14   3   10.20    7.83
  -9 -14  -3    4.19   11.06
   0  15   3    3.33    3.53
   0  15   3    0.89    2.97
   0 -15  -3   -1.64    5.87
   0 -15   3   -3.35    4.57
   0  15  -3    0.95    3.18
  -1 -15   3  160.35   13.59
   1 -15  -3  162.94   15.11
  -1  15  -3  175.99   11.05
   1  15  -3  143.70   12.47
   1  15   3  154.40   12.55
  -1  15   3  142.18   10.60
  -1 -15  -3  162.80   14.70
  -1  15  -3  150.55   11.37
  -1  15   3  144.37   10.88
   1 -15   3  195.48   14.43
  -2 -15   3  316.66   19.16
   2 -15   3  289.52   18.56
   2  15  -3  287.83   18.39
  -2  15   3  298.71   17.17
  -2  15  -3  280.27   15.86
   2  15   3  314.98   19.24
  -2  15  -3  293.82   16.33
  -2  15   3  283.52   14.74
   2 -15  -3  312.04   19.72
  -2 -15  -3  311.45   19.86
   3 -15  -3  109.54   14.12
   3 -15   3   87.59   13.04
   3  15  -3   68.76   11.37
   3  15   3   92.86   12.32
  -3  15  -3   83.43    8.69
  -3 -15   3   83.44   13.02
  -3  15   3   98.05   11.35
  -3  15  -3   89.09   10.42
  -3 -15  -3  108.13   14.30
   4  15   3    0.92    5.40
   4  15  -3    7.00    6.05
  -4  15  -3    6.90    5.65
   4 -15   3   11.44    7.81
  -4  15   3   17.53    6.69
  -4 -15  -3    5.05    7.02
   4 -15  -3   -0.45    8.37
  -4 -15   3   11.56    8.55
  -5 -15   3   49.40   12.40
  -5  15   3   55.04   10.75
   5  15  -3   44.18   11.11
  -5  15  -3   50.49   10.07
   5 -15  -3   66.06   13.26
   5 -15   3   67.41   11.78
  -5 -15  -3   64.60   12.30
   5  15   3   37.21    9.80
  -6 -15   3  165.11   19.43
   6 -15  -3  180.28   16.86
   6 -15   3  143.60   15.80
   6  15   3  128.37   16.45
  -6  15  -3  174.58   17.56
   6  15  -3  142.07   16.91
  -6  15   3  158.35   16.99
  -6 -15  -3  173.63   18.75
  -7  15   3   52.88   11.83
  -7 -15   3   25.51   11.94
   7  15   3   50.82   11.23
  -7  15  -3   62.61   12.17
   7 -15  -3   53.25   12.38
   7  15  -3   46.58   11.64
   7 -15   3   45.20   10.91
  -7 -15  -3   38.51   11.54
   8 -15  -3    1.26    8.65
   8  15  -3   -1.72    6.35
  -8 -15  -3   10.00   10.23
  -8  15  -3   12.58    8.59
  -8 -15   3   -0.76   10.53
   8 -15   3   18.21    9.77
   8  15   3    8.85    7.67
  -8  15   3    4.24    9.19
  -9  15  -3   10.55   10.57
   9  15   3   14.82    8.38
   9  15  -3    5.27    7.84
  -9  15   3   23.89   12.10
   0  16  -3  201.43   14.31
   0 -16   3  204.77   15.31
   0 -16  -3  188.86   16.13
   0  16   3  174.12   13.29
   1 -16   3   88.85   11.94
  -1 -16   3  108.26   13.85
  -1  16   3   75.91    9.05
   1  16   3   64.31    9.59
  -1 -16  -3   82.56   12.60
   1  16  -3   69.68   10.21
  -1  16  -3   66.89    8.76
  -1  16   3   62.07    7.92
   1 -16  -3   89.25   14.89
   2 -16   3   95.45   13.08
   2 -16  -3  103.81   14.37
  -2  16   3  105.62   11.29
  -2 -16   3   91.77   13.17
   2  16  -3   66.66   10.93
  -2  16  -3   72.74    8.84
   2  16   3   76.58   10.87
  -2 -16  -3   87.16   14.41
  -2  16  -3   87.70   10.01
   3  16   3   15.15    6.58
  -3  16  -3   16.36    6.37
  -3 -16  -3   12.47    8.75
   3  16  -3    7.20    5.89
  -3  16   3   16.75    6.31
   3 -16  -3   12.00    9.02
   3 -16   3   25.80    9.20
  -3 -16   3   15.81    8.96
  -4 -16  -3   90.30   14.90
  -4  16  -3   77.23   10.89
   4 -16   3  108.01   14.68
   4  16   3   67.98   12.47
   4 -16  -3   93.60   14.77
   4  16  -3   80.95   13.63
  -4 -16   3   88.92   15.07
  -4  16   3   83.44   11.79
   5 -16   3   21.44    9.84
  -5 -16  -3   13.58    8.44
  -5  16  -3    6.73    6.50
   5  16   3    0.48    5.34
   5  16  -3    9.49    7.37
  -5 -16   3   14.70    9.77
   5 -16  -3   14.16   10.25
  -5  16   3   11.04    7.55
   6  16  -3   -1.09    6.67
   6  16   3    4.27    6.99
  -6  16  -3    5.61    6.59
   6 -16   3   12.68    8.70
  -6  16   3    5.91    6.38
  -6 -16  -3    2.47    8.21
  -6 -16   3    8.07   10.39
   6 -16  -3   10.80    9.67
  -7 -16  -3   11.23    9.37
   7  16  -3    0.28    6.84
  -7  16  -3   -0.34    7.53
   7  16   3    5.25    7.67
   7 -16   3    5.73    8.49
   7 -16  -3    6.70    9.96
  -7 -16   3    0.86   10.01
  -7  16   3   11.49    8.53
   8  16  -3   35.80   10.84
  -8 -16  -3   31.71   11.75
  -8  16   3   70.46   14.83
   8 -16  -3   43.67   13.25
   8  16   3   62.95   13.72
   8 -16   3   32.19   11.44
  -8  16  -3   58.16   13.67
  -8 -16   3   24.10   12.30
   0  17  -3    3.92    4.38
   0 -17  -3    4.04    8.03
   0  17   3    0.68    4.05
   0 -17   3    5.64    5.32
   1 -17   3   13.58    6.74
  -1 -17   3    5.33    7.48
  -1  17   3   14.23    5.50
  -1 -17  -3   10.66    7.98
  -1  17  -3    8.12    4.70
   1 -17  -3   10.46    9.86
   1  17   3    7.10    5.11
  -1  17   3    7.12    4.03
   1  17  -3   10.00    5.73
  -2  17  -3  198.76   13.84
   2  17   3  206.63   16.21
  -2 -17   3  217.87   17.37
   2 -17   3  241.24   17.33
  -2  17   3  222.87   15.27
   2  17  -3  217.31   16.77
  -2 -17  -3  240.52   19.49
   3  17   3   95.98   13.33
  -3  17   3  108.74   12.80
   3 -17  -3  139.00   16.95
  -3 -17   3  101.98   15.78
   3 -17   3  123.78   15.27
  -3  17  -3  121.19   12.71
  -3 -17  -3  136.54   17.68
   3  17  -3   89.22   13.95
  -4  17   3   39.45    9.29
  -4 -17   3   23.85   11.80
   4  17  -3   26.62    9.48
  -4  17  -3   25.73    8.17
   4  17   3   24.96    9.09
   4 -17   3   53.07   11.66
  -4 -17  -3   46.44   12.21
   4 -17  -3   38.74   11.56
   5 -17  -3   51.39   13.04
  -5 -17  -3   33.83   11.38
  -5 -17   3   32.41   11.91
   5  17  -3   25.66    8.96
   5 -17   3   43.95   12.04
  -5  17  -3   39.29    9.15
   5  17   3   20.57    9.02
  -6 -17  -3   51.62   12.44
   6  17   3   40.50   10.98
   6 -17   3   71.25   12.90
   6  17  -3   34.52   10.88
  -6 -17   3   56.53   15.73
   6 -17  -3   37.82   12.84
  -6  17  -3   51.12   11.40
  -6  17   3   57.75   11.90
  -7 -17  -3   16.94   11.03
   7  17   3   13.46    8.85
   7  17  -3   11.93    8.27
   7 -17   3   23.97   10.58
   7 -17  -3   35.25   12.56
  -7  17   3   11.63    8.60
  -7  17  -3   22.91    9.42
  -8  17  -3    1.47    8.72
  -8  17   3   24.98   10.56
  -8 -17  -3    4.01   11.09
  -8 -17   3   36.66   13.38
   8  17  -3   17.14    9.16
   8  17   3   19.84    9.10
   0  18  -3  275.58   18.18
   0 -18   3  296.43   19.65
   0  18   3  268.95   17.46
   0 -18  -3  305.99   21.58
  -1 -18   3  145.69   17.00
  -1 -18  -3  107.63   16.07
  -1  18  -3  107.68   11.74
   1  18  -3  108.89   13.06
   1  18   3  109.60   12.80
   1 -18   3  144.44   15.95
   1 -18  -3  138.31   17.78
  -2 -18   3    8.43    7.55
  -2  18   3   10.44    5.47
  -2 -18  -3    1.83    9.11
   2 -18  -3    1.90    8.50
   2 -18   3   10.47    7.13
   2  18   3   -0.48    5.17
   2  18  -3    1.41    5.07
  -3  18  -3   13.07    6.13
  -3 -18  -3    3.19    9.96
   3  18  -3   -3.99    4.99
   3 -18   3   14.67    9.03
   3  18   3    5.10    5.80
  -3  18   3    9.23    6.15
  -3 -18   3   -2.12    8.83
   3 -18  -3   11.84    9.27
  -4 -18  -3  161.77   19.57
  -4 -18   3   97.07   16.66
   4  18   3  136.44   16.63
   4  18  -3  133.53   16.96
   4 -18   3  138.95   16.95
   4 -18  -3  142.67   18.01
  -4  18   3  157.74   16.45
  -4  18  -3  145.47   14.97
  -5  18  -3   33.14    9.32
  -5 -18   3   27.73   11.67
   5 -18  -3   28.78   11.94
   5  18   3   34.36   10.85
   5  18  -3   28.04   10.45
  -5 -18  -3   29.90   11.95
   5 -18   3   47.79   12.36
  -5  18   3   31.81    9.09
   6  18   3    8.14    8.96
   6  18  -3   -4.18    8.34
  -6 -18  -3    8.72    9.04
  -6  18   3   11.94    7.85
  -6 -18   3   -1.67   11.62
   6 -18  -3   19.92   11.95
  -6  18  -3    2.99    7.12
   6 -18   3   15.00   10.63
   7  18  -3    6.38    9.34
   7  18   3   16.69    9.28
  -7  18   3   31.26   10.99
  -7 -18   3   -1.11   11.05
   7 -18  -3   15.31   12.42
  -7  18  -3    5.93    8.12
  -7 -18  -3   15.80   11.63
   7 -18   3    8.98    9.25
   0  19  -3    3.27    4.30
   0 -19   3    6.98    6.60
   0 -19  -3    0.74    8.72
   0  19   3   -2.12    4.06
   1 -19  -3    2.28    9.44
   1  19  -3    3.07    4.73
   1 -19   3    9.49    8.39
  -1 -19  -3    3.15    8.26
  -1 -19   3   10.45    8.17
  -1  19  -3    0.23    3.65
   1  19   3    0.93    4.84
   2  19   3   77.71   12.59
  -2 -19  -3  104.74   17.40
   2  19  -3   64.18   12.07
  -2 -19   3  117.27   16.21
   2 -19  -3  110.29   16.35
   2 -19   3   96.67   14.23
  -3  19   3    4.54    6.61
   3 -19   3   20.88    9.01
   3 -19  -3   29.21   10.26
   3  19   3   -1.79    5.65
  -3 -19   3    5.88   10.26
   3  19  -3    3.84    6.72
  -3 -19  -3   -1.15    9.74
  -4 -19  -3    9.67   10.40
   4 -19  -3    3.85   10.27
  -4  19  -3    2.18    6.25
   4  19   3    0.01    6.49
   4 -19   3   23.33   10.57
   4  19  -3   -3.74    6.99
  -4 -19   3   -5.69   10.63
  -4  19   3    7.97    6.54
  -5  19  -3   24.81    8.91
  -5 -19  -3   17.74   11.38
  -5 -19   3   14.87   11.53
   5  19  -3   29.09   10.18
   5 -19   3   49.15   12.59
  -5  19   3   32.01    9.73
   5 -19  -3   40.12   12.52
   5  19   3   14.92    9.28
  -6  19   3   23.25    9.60
  -6 -19   3   35.34   14.41
   6  19  -3    7.86    8.69
   6 -19   3   30.22   12.07
  -6 -19  -3   31.00   12.57
   6  19   3   17.98   10.34
   6 -19  -3   28.06   12.60
  -6  19  -3   22.87    9.57
   0 -20  -3   85.93   16.62
   0  20  -3   97.01   12.62
   0 -20   3  130.94   16.68
  -1 -20   3   97.96   15.62
  -1  20  -3   80.34   11.05
   1  20  -3   94.83   13.03
   1 -20   3  106.94   15.19
   1  20   3   95.90   13.05
  -1 -20  -3  109.86   18.29
   1 -20  -3  133.34   19.91
  -2 -20   3    7.74    7.90
   2 -20  -3    9.34    9.00
   2 -20   3   11.65    8.47
   2  20  -3   -0.56    5.30
  -2 -20  -3    3.56   11.79
   2  20   3   -6.14    5.37
   3 -20   3   58.87   13.03
  -3 -20   3   34.34   14.80
   3  20  -3   42.70   11.45
   3  20   3   35.10   10.35
   3 -20  -3   66.51   14.39
   4  20   3  192.99   20.43
   4 -20  -3  266.38   20.95
  -4  20   3  204.21   17.27
   4  20  -3  194.33   20.18
   4 -20   3  244.83   20.26
  -4 -20  -3  237.34   24.31
   5 -20  -3   33.53   12.80
   5  20  -3   15.62    9.25
   5 -20   3   38.73   13.03
   5  20   3    0.67    7.13
  -5 -20  -3   17.22   12.32
  -5  20   3   20.80    9.28
  -5  20  -3    8.60    7.69
  -5 -20   3    6.40   11.11
   0 -21   3   19.15    8.78
   0 -21  -3   -6.60    8.67
   0  21  -3   -0.15    4.56
   1  21  -3   11.08    6.96
  -1 -21   3   23.23    9.94
   1  21   3    6.56    5.70
  -1 -21  -3   14.62   11.87
   1 -21  -3   12.20   12.77
   1 -21   3   15.42    8.63
  -2 -21  -3    9.68   12.16
   2  21  -3   -1.69    5.82
   2 -21   3   21.95   10.14
   2  21   3    6.21    7.17
   2 -21  -3   28.93   11.60
  -3 -21   3   21.71   13.95
   3 -21   3   38.47   11.79
   3  21   3   14.19    8.53
   3 -21  -3   16.85   12.10
   3  21  -3   27.78   10.28
  -3 -21  -3   32.28   15.25
   4  21   3    9.67    8.88
   4 -21   3   28.62   11.30
   4  21  -3    8.60    8.21
  -4 -21  -3   14.97   12.55
   4 -21  -3   13.16   11.88
  -4 -21   3   14.45   12.90
  -5  21   3   11.03    9.23
   5  21   3    6.13    8.95
  -5 -21  -3    8.60   12.39
  -5 -21   3    2.32   10.83
   5  21  -3    6.29    9.25
   0 -22  -3  172.03   21.78
   0 -22   3  168.04   20.40
   1 -22  -3   44.37   14.70
   1  22  -3   40.35   10.24
  -1 -22  -3   42.91   16.69
  -1 -22   3   45.00   13.16
   1 -22   3   60.07   12.85
   2 -22  -3   66.00   15.62
   2  22   3   36.21   10.65
   2 -22   3   42.41   13.00
   2  22  -3   26.21    9.58
  -2 -22  -3   39.98   15.98
  -2 -22   3   79.19   15.18
   3  22   3   22.24    9.84
   3  22  -3   16.88    9.01
   3 -22  -3   53.20   14.00
  -3 -22  -3   39.97   17.65
   3 -22   3   40.65   12.89
  -3 -22   3   34.47   14.28
   0 -23  -3    9.45   13.32
   0 -23   3   35.51   12.11
   1  23  -3    8.75    6.85
  -1 -23   3   29.43   12.21
   1 -23  -3   27.00   14.42
   1 -23   3   21.66   11.10
   0   0   4 9999.95  277.44
   0   0  -4 9815.69  267.80
   0   0   4 9762.94  279.66
  -1   0   4   93.07    4.69
  -1   0  -4   90.27    4.77
   1   0  -4   99.56    4.45
  -1   0   4   93.75    4.94
   1   0   4   94.20    4.88
  -2   0   4   33.27    3.40
  -2   0  -4   37.10    3.01
  -2   0   4   48.36    4.89
  -2   0  -4   31.46    3.27
   2   0  -4   34.75    3.01
  -2   0  -4   41.95    4.26
   3   0  -4   75.02    4.71
  -3   0  -4   71.34    4.91
  -3   0   4   70.38    5.91
  -3   0   4   72.58    5.21
  -3   0  -4   68.36    5.27
  -3   0  -4   71.68    5.33
  -4   0  -4 3859.27  111.59
  -4   0   4 3914.32  111.16
  -4   0  -4 3980.67  110.09
  -4   0   4 3873.48  112.12
  -4   0  -4 3853.15  111.27
   4   0  -4 3920.83  109.74
  -5   0  -4   18.94    4.08
  -5   0   4   26.01    5.60
  -5   0  -4   21.01    4.71
  -5   0   4   18.14    4.21
   5   0  -4   18.75    3.62
  -5   0  -4   24.80    4.74
  -6   0   4   35.71    6.16
  -6   0   4   33.41    7.05
  -6   0  -4   29.93    5.36
   6   0  -4   32.38    4.98
  -6   0  -4   35.37    6.27
  -6   0  -4   37.36    6.49
   7   0  -4   10.33    3.39
  -7   0  -4    5.83    5.05
  -7   0   4    9.76    4.64
  -7   0  -4   11.17    3.70
  -7   0   4    1.52    5.73
  -8   0  -4  180.04   14.00
   8   0   4  155.74   13.19
  -8   0   4  157.17   13.09
   8   0  -4  184.47   11.71
  -8   0  -4  159.71   11.99
   8   0   4  165.42   14.45
  -9   0   4  108.16   12.85
   9   0   4   90.49   13.64
  -9   0  -4  105.29   13.27
   9   0  -4  137.27   18.58
   9   0   4  110.65   14.82
  -9   0  -4   95.72   10.86
   9   0  -4   44.89   11.64
 -10   0  -4   -6.52    6.63
  10   0   4   -8.13    9.51
  10   0   4    7.26    9.81
 -10   0   4   -1.22    6.58
  10   0  -4    9.38   10.47
  10   0  -4    2.53    8.99
 -11   0  -4    5.33    9.55
 -11   0   4    7.19    8.10
  11   0  -4    5.06    9.91
  11   0  -4    7.87    8.19
   0  -1   4    1.33    1.22
   0  -1  -4    0.43    1.12
   0  -1  -4    0.41    0.81
   0  -1   4    0.13    0.97
   0   1   4   -0.12    1.22
   0   1  -4    1.02    0.91
  -1  -1   4  119.21    5.15
  -1   1  -4  117.12    5.59
   1  -1  -4  123.38    5.88
   1   1  -4  126.73    5.68
  -1   1   4  122.01    5.84
   1  -1   4  118.29    5.96
   1   1   4  116.38    5.68
  -1  -1   4  118.78    5.77
   1  -1  -4  128.53    6.22
  -1  -1  -4  124.31    5.92
   1  -1  -4  118.34    4.65
  -2   1  -4   17.69    3.04
  -2   1  -4   17.37    2.64
   2   1   4   21.90    3.54
  -2  -1   4   20.82    2.84
   2  -1  -4   19.10    2.06
   2   1  -4   20.78    2.84
  -2   1   4   21.63    3.71
  -2  -1  -4   24.83    2.73
   2  -1   4   21.36    3.03
  -2  -1   4   18.31    3.55
  -2  -1  -4   14.75    2.80
  -2   1   4   22.76    3.29
  -3  -1  -4  279.01   11.76
   3   1  -4  269.12   11.20
  -3   1  -4  270.50   11.55
   3  -1   4  272.19   11.11
   3  -1   4  265.39   10.83
   3  -1  -4  278.82   10.11
  -3  -1   4  278.69   12.43
  -3   1   4  279.71   12.00
  -3  -1   4  287.23   11.31
  -3  -1  -4  295.91   12.36
  -3   1  -4  269.13   12.14
  -3   1   4  268.74   12.34
  -3  -1  -4  280.35   10.89
   4  -1   4  211.24   10.37
  -4   1   4  212.76   11.13
  -4   1  -4  222.66   11.50
   4  -1   4  224.35   10.90
   4  -1  -4  224.13    9.47
  -4  -1   4  218.01   10.52
  -4   1   4  207.78   11.75
  -4  -1  -4  223.53   11.31
  -4   1  -4  227.45   10.91
  -4  -1   4  204.66   11.44
   4   1  -4  220.28   10.46
  -4  -1  -4  216.12   10.82
  -4  -1  -4  216.56   10.28
  -5  -1   4   25.79    4.64
   5  -1  -4   24.68    3.64
  -5  -1  -4   25.72    4.93
  -5   1  -4   27.31    4.48
  -5   1   4   36.20    6.38
   5  -1   4   22.72    5.77
  -5  -1  -4   25.85    4.95
  -5   1   4   22.45    4.75
  -5   1  -4   24.69    5.08
   5   1  -4   22.18    4.00
   5  -1   4   28.21    6.09
  -5  -1  -4   26.03    4.78
  -5  -1   4   25.93    5.57
   6   1  -4   93.34    7.79
  -6  -1  -4  103.61    8.81
   6  -1  -4   98.51    7.23
  -6  -1  -4  100.94    8.34
  -6   1   4  108.13    9.25
  -6   1  -4  105.24    8.10
   6  -1   4   98.31    8.49
   6  -1   4  110.69    9.71
  -6  -1   4   95.49    8.18
  -6  -1  -4  113.64    8.90
  -6   1  -4  103.44    9.18
  -6  -1   4  106.95    9.67
   7  -1   4   52.43    9.39
   7   1  -4   43.63    6.45
   7  -1   4   50.64    9.25
  -7   1  -4   39.08    6.32
  -7   1   4   48.41    7.99
  -7   1  -4   43.35    8.23
   7  -1  -4   34.37    5.32
  -7  -1  -4   43.72    6.80
  -7  -1  -4   53.39    8.08
  -7  -1   4   61.03   10.43
  -7  -1  -4   58.56    8.08
  -7  -1   4   55.52    7.59
   8  -1   4    1.17    8.03
  -8   1  -4    7.83    6.34
   8  -1  -4   17.68   10.08
   8  -1   4   22.69    8.85
  -8  -1  -4   -2.45    5.40
  -8   1   4    6.89    6.04
  -8  -1   4    9.12    6.39
  -8   1  -4    8.97    3.67
  -8  -1  -4    2.62    5.90
   8  -1  -4    8.20   10.36
   8   1  -4   10.36    3.87
  -8  -1   4    6.97    5.65
  -8  -1  -4    1.55    3.54
  -9  -1  -4   12.71    7.48
   9  -1   4   19.55    9.61
  -9  -1   4   31.55   10.17
   9   1   4   29.35   11.00
   9  -1  -4   20.03   10.97
  -9   1   4   18.36    8.28
   9  -1  -4   10.85    9.39
  -9   1  -4   20.58    8.25
  -9  -1   4   16.55    7.42
  -9  -1  -4   13.35    5.29
   9  -1   4   22.75    9.65
  -9   1  -4   10.82    4.67
  10  -1   4   15.42   10.47
  10  -1  -4   11.39    9.80
 -10  -1  -4    9.47    5.50
 -10   1  -4    9.34    8.20
  10   1   4   12.11   10.76
 -10  -1  -4    1.73    8.04
 -10   1   4    7.85    7.96
  10   1   4    7.47   11.30
  10   1  -4   14.68   12.84
  10  -1   4    5.56    9.87
  10  -1  -4    9.42    8.18
 -10  -1   4   11.66    7.53
  11  -1  -4   -1.19    8.50
  11  -1  -4   -5.23    8.38
  11   1  -4   -4.14   10.02
 -11   1   4    5.33    8.23
 -11   1  -4   10.55    9.15
  11   1  -4    2.39    9.59
   0  -2  -4 6481.54  173.94
   0   2   4 6156.27  173.85
   0  -2   4 6244.25  173.54
   0  -2   4 6344.09  173.73
   0   2  -4 6562.86  174.40
   0  -2  -4 6405.11  173.84
   1   2  -4    6.11    1.88
  -1  -2   4    3.30    1.37
  -1   2   4    3.61    1.96
  -1   2  -4    5.09    1.93
   1  -2   4    4.32    1.73
  -1   2  -4    4.31    1.63
   1  -2  -4    4.92    2.54
  -1  -2  -4    4.45    1.72
   1   2   4    5.31    1.92
  -1  -2  -4    3.83    1.63
   1  -2  -4    4.24    0.89
  -1  -2   4    4.48    2.00
  -2  -2   4   55.62    5.03
  -2  -2  -4   61.79    4.84
   2   2  -4   62.42    4.59
  -2   2   4   62.72    4.81
  -2   2  -4   66.58    4.39
   2   2   4   59.56    4.41
   2  -2   4   64.95    4.31
  -2  -2  -4   62.21    4.06
   2  -2  -4   62.29    2.80
   2  -2  -4   63.50    5.51
  -2   2  -4   61.52    4.78
  -2  -2   4   65.56    3.79
   2  -2  -4   60.74    5.08
  -3   2  -4   84.04    5.52
   3   2  -4   91.87    6.13
  -3  -2   4   85.16    6.61
   3  -2  -4   92.92    7.36
   3  -2  -4   95.04    6.87
   3  -2  -4   88.08    4.08
   3  -2   4   95.70    6.03
   3   2   4   93.18    6.06
  -3   2  -4   75.93    6.09
  -3  -2   4   79.52    4.98
  -3  -2  -4   88.32    5.66
  -3   2   4   85.84    6.26
  -3  -2  -4   94.97    6.53
  -4  -2  -4  814.91   27.40
  -4  -2  -4  798.58   26.77
  -4  -2   4  801.55   26.60
   4  -2   4  783.66   26.90
  -4   2  -4  821.55   28.85
  -4  -2   4  795.27   28.47
   4  -2  -4  816.23   24.87
   4  -2  -4  804.58   29.08
  -4   2  -4  804.81   27.18
  -4   2   4  811.66   28.48
   4  -2   4  805.50   27.12
  -4  -2  -4  814.97   28.55
   4   2  -4  808.46   27.61
   4  -2  -4  743.79   28.41
   5  -2  -4   10.85    5.73
   5  -2  -4   17.47    2.88
  -5  -2   4   13.02    4.70
   5  -2   4   18.43    5.27
  -5  -2  -4   12.75    3.73
  -5   2  -4   14.02    3.46
  -5  -2  -4   18.95    4.24
  -5   2   4   14.26    4.64
  -5  -2  -4   16.19    4.44
   5  -2   4   15.24    4.92
  -5   2  -4   16.65    4.62
   5   2  -4    9.11    3.22
   5  -2  -4   19.09    6.08
  -5  -2   4   13.75    4.00
   6   2  -4   10.03    3.46
  -6  -2   4    8.60    5.44
  -6  -2  -4    8.62    3.95
  -6  -2  -4    5.70    3.13
   6  -2   4    3.23    5.02
  -6   2  -4    8.25    4.60
  -6   2   4   14.74    5.03
  -6   2  -4    9.22    3.34
  -6  -2  -4   11.04    4.44
   6  -2  -4   17.17    7.33
  -6  -2   4   10.23    3.71
   6  -2  -4   13.51    3.01
   6  -2  -4   21.66    7.69
   6  -2   4   14.01    5.81
  -7  -2   4  120.90   11.53
   7  -2   4  119.78   10.68
  -7  -2  -4  127.28   10.22
  -7   2   4  120.18   10.97
  -7   2  -4  113.42   10.97
   7   2  -4  107.52    9.12
  -7  -2  -4  128.80    9.96
   7  -2  -4  141.95   15.16
   7  -2  -4  101.71   13.95
  -7  -2   4  116.16    9.46
  -7   2  -4  100.45    8.38
   7  -2   4  108.16    9.62
  -7  -2  -4  112.39    9.48
   7  -2  -4  110.75    7.83
   8  -2  -4  386.21   22.96
  -8  -2  -4  395.57   20.71
   8  -2   4  398.53   21.14
   8   2  -4  398.64   19.83
  -8  -2   4  414.60   22.61
  -8  -2  -4  386.41   20.35
  -8  -2  -4  384.74   20.44
  -8  -2   4  390.01   19.92
   8  -2  -4  369.41   21.84
   8  -2   4  382.52   20.50
  -8   2  -4  368.36   18.69
  -8   2  -4  396.79   22.06
  -8   2   4  404.98   22.20
   9   2  -4   17.72    5.51
  -9  -2  -4   11.50    7.52
  -9  -2   4   24.22    9.28
   9  -2  -4   17.57    9.32
   9  -2   4   22.32    9.72
  -9   2   4   18.93    8.04
  -9  -2   4   18.28    7.02
  -9  -2  -4   17.97    7.56
  -9   2  -4    8.39    7.66
   9  -2  -4   12.20    9.94
  -9  -2  -4   15.55    5.82
  10  -2  -4    5.33    8.91
  10  -2   4   -9.47    8.73
 -10   2  -4    2.00    8.24
 -10  -2   4    6.68    9.03
 -10   2   4    6.20    6.59
  10  -2  -4   -0.77    8.50
 -11   2   4   -2.80    7.53
  11   2  -4    7.50   15.29
 -11   2  -4    8.47   10.13
  11  -2  -4   -1.12    9.71
  11  -2  -4   -1.97    9.05
   0  -3  -4   -0.28    0.89
   0  -3   4    0.26    1.57
   0   3  -4    0.32    1.31
   0   3   4   -1.69    1.52
   0  -3   4   -0.29    1.43
   0  -3  -4   -1.35    2.13
  -1  -3  -4   -1.53    1.68
  -1  -3  -4   -0.83    1.20
  -1   3  -4    1.61    1.73
  -1   3   4    0.47    1.74
  -1  -3   4    0.58    1.13
  -1  -3   4   -0.93    1.76
   1  -3   4    0.04    2.07
  -1   3  -4    2.20    1.67
   1   3   4    2.38    1.89
   1   3  -4   -0.61    1.50
   1  -3  -4    0.82    0.76
   1  -3  -4    1.54    2.67
  -2  -3   4  717.06   20.69
   2   3   4  681.65   22.11
  -2   3  -4  670.60   23.21
   2  -3   4  705.52   22.04
  -2   3   4  710.32   23.58
  -2  -3   4  706.79   23.42
  -2   3  -4  679.23   22.41
   2   3  -4  675.70   23.09
  -2  -3  -4  699.99   21.97
   2  -3  -4  686.35   23.66
  -2  -3  -4  687.86   23.62
  -3  -3   4  273.72   12.74
  -3  -3   4  288.86   10.53
  -3  -3  -4  290.99   13.06
   3  -3  -4  266.05   12.77
   3  -3   4  278.40   11.63
   3  -3  -4  283.52   13.22
   3   3  -4  276.75   12.45
  -3  -3  -4  285.23   11.61
  -3   3  -4  252.09   11.16
   3   3   4  277.56   11.54
  -3   3   4  268.58   12.68
  -3   3  -4  289.79   12.94
  -4  -3  -4  301.79   12.94
  -4  -3   4  296.30   14.24
  -4   3  -4  271.38   13.89
  -4   3   4  301.61   14.32
   4  -3  -4  295.69   10.13
   4  -3  -4  280.83   14.16
   4   3   4  273.68   12.60
   4  -3   4  285.77   13.11
   4   3  -4  300.93   13.71
  -4   3  -4  275.67   12.34
  -4  -3   4  298.62   11.99
   4  -3  -4  288.67   14.59
  -4  -3  -4  280.44   13.88
  -5  -3   4  312.30   13.79
   5  -3  -4  313.07   16.43
   5  -3   4  323.02   15.13
   5   3  -4  317.34   15.37
   5  -3  -4  315.21   11.85
   5  -3  -4  304.43   15.97
  -5   3   4  307.42   15.95
  -5   3  -4  304.18   13.96
  -5  -3  -4  307.02   14.56
  -5   3  -4  308.98   15.85
  -5  -3  -4  310.45   15.76
  -5  -3   4  325.33   16.23
   5   3   4  324.74   14.63
  -6   3  -4  446.69   18.99
  -6  -3  -4  468.15   19.94
  -6  -3   4  451.84   19.05
  -6  -3  -4  468.71   21.28
  -6   3  -4  452.14   21.59
   6  -3  -4  478.63   22.34
   6  -3  -4  446.35   16.85
   6   3  -4  446.16   20.41
  -6   3   4  474.04   21.92
   6  -3   4  455.18   20.27
  -6  -3   4  451.41   21.32
   6  -3  -4  430.74   21.39
  -7   3  -4    3.01    5.24
  -7  -3   4    0.99    5.44
  -7  -3  -4    3.86    3.42
  -7  -3  -4    3.62    4.19
  -7   3  -4    6.41    3.05
   7  -3   4    6.68    5.67
  -7  -3   4    5.69    3.60
   7  -3  -4    5.78    7.20
   7  -3  -4    6.79    7.48
  -7   3   4    6.06    5.43
   7   3  -4    1.13    3.23
  -7  -3  -4    4.53    4.04
  -8   3  -4    4.21    7.01
  -8  -3  -4    3.13    5.64
  -8   3   4    8.20    6.84
   8   3  -4   12.79    4.90
  -8  -3  -4    6.64    4.63
   8  -3   4    8.26    6.98
   8  -3  -4    0.15    7.85
  -8   3  -4   12.29    3.98
  -8  -3   4   13.67    4.86
   8  -3  -4    2.87    8.97
  -8  -3   4   13.04    7.58
  -9  -3   4    3.99    7.65
   9   3  -4    0.14    3.69
   9  -3  -4    0.87    8.32
   9  -3  -4    1.26    8.65
  -9  -3  -4   -0.77    6.20
  -9   3  -4   -7.41    6.32
   9  -3   4    0.40    8.31
  -9  -3  -4    3.05    4.19
  -9   3   4   -5.74    6.66
   9   3   4    8.51    7.05
  10  -3   4  106.90   14.66
  10   3   4  111.29   13.64
 -10   3   4   78.40   13.38
 -10   3  -4   67.61   13.52
 -10  -3  -4  134.08   15.69
  10   3   4  121.14   13.38
 -10  -3   4  129.91   16.67
 -11   3  -4   13.40    9.83
 -11   3   4   -4.79    7.91
  11  -3  -4    8.89    9.28
   0   4  -4  298.77   11.92
   0   4   4  297.41   11.42
   0  -4   4  295.10   11.51
   0  -4  -4  299.71   11.92
   0  -4  -4  310.46   11.20
   0   4  -4  309.13   10.53
   1   4  -4  515.01   18.53
  -1  -4   4  529.47   18.29
  -1  -4   4  522.53   15.63
  -1   4  -4  546.53   17.95
   1  -4  -4  536.18   16.11
   1  -4   4  505.81   17.51
   1  -4  -4  549.69   18.84
  -1  -4  -4  519.37   17.73
  -1  -4  -4  539.80   18.48
   1   4   4  502.93   17.24
  -1   4  -4  554.63   18.32
  -1   4   4  501.79   18.15
  -2  -4   4   10.73    3.20
  -2  -4   4   11.86    1.46
   2   4   4   10.58    2.50
  -2   4  -4   10.87    2.35
  -2  -4  -4   18.48    3.21
  -2  -4  -4    9.80    2.67
   2  -4  -4   12.09    3.73
   2   4  -4   11.12    2.97
   2  -4   4   10.40    3.12
  -2   4   4   15.63    3.44
  -2   4  -4   12.28    3.19
   3  -4   4   68.00    5.56
  -3  -4  -4   61.23    5.75
  -3   4  -4   67.98    6.62
  -3  -4   4   73.43    7.25
  -3   4  -4   60.97    4.65
   3   4   4   56.48    4.69
   3  -4  -4   72.41    7.45
  -3  -4  -4   62.16    5.25
  -3  -4   4   63.11    3.76
  -3   4   4   69.84    6.82
   3   4  -4   57.43    5.36
  -4  -4  -4  439.96   17.85
  -4  -4   4  464.14   19.46
  -4   4  -4  446.41   17.13
  -4   4   4  440.81   19.39
   4  -4  -4  457.91   19.67
  -4   4  -4  443.36   19.41
   4   4  -4  448.50   19.11
  -4  -4  -4  486.24   19.90
   4   4   4  447.76   17.39
  -4  -4   4  463.57   16.09
   4  -4   4  481.52   18.36
  -5   4  -4   12.24    3.06
  -5  -4  -4    9.44    3.92
  -5  -4   4    6.96    4.14
   5  -4  -4    7.93    1.75
   5  -4   4   15.37    5.06
  -5  -4   4    7.61    3.15
   5  -4  -4   14.37    6.12
   5   4  -4    9.43    3.65
  -5   4  -4    9.01    4.12
  -5  -4  -4    4.85    3.33
   5   4   4    8.36    3.78
  -5   4   4   10.08    4.42
  -6  -4  -4   10.79    3.96
   6  -4   4   10.19    5.45
  -6  -4   4   20.28    4.24
  -6   4  -4   13.09    3.44
   6  -4  -4   15.82    6.96
   6   4   4   12.25    5.02
  -6   4   4   12.83    5.28
  -6  -4  -4   15.84    5.25
  -6   4  -4   13.30    5.53
  -6  -4   4   14.22    5.67
   6   4  -4   12.50    4.18
   6  -4  -4    9.63    2.32
  -7  -4   4   98.26   12.17
  -7  -4  -4  100.18   10.63
  -7   4  -4   70.59    6.93
  -7  -4   4   97.33    8.13
  -7  -4  -4   77.37    9.87
   7  -4  -4  106.14   13.05
  -7   4  -4   89.38   11.59
   7  -4   4   99.32   11.49
   7   4  -4   83.27    9.63
  -7   4   4   82.43   11.19
   7   4   4  107.43   10.45
  -8  -4  -4  113.30   12.21
  -8   4  -4  129.64   14.66
  -8   4   4  131.00   14.30
  -8   4  -4  120.87    9.40
   8  -4  -4  103.77   13.81
   8   4   4  107.15    9.97
   8   4  -4  141.39   11.94
  -8  -4   4  122.70    9.89
  -8  -4   4  156.36   15.68
   8  -4   4  151.85   12.93
  -8  -4  -4  134.40   12.04
  -9  -4  -4   16.49    8.08
   9  -4  -4   18.88    9.45
  -9  -4  -4   14.04    6.26
   9  -4   4   19.98    8.91
   9   4  -4   18.70    6.14
   9   4   4   20.55    7.41
  -9   4   4   14.87    7.96
  -9  -4   4   12.23    8.64
  -9   4  -4    8.16    8.16
  10   4   4   11.04    6.14
  10  -4  -4    6.60   10.08
 -10   4   4   11.70    8.38
 -10   4  -4   14.94   10.13
 -10  -4  -4    3.95    7.82
 -10  -4   4   12.18    9.63
  10  -4   4    5.77    9.87
  11  -4  -4    2.52   10.30
 -11  -4   4    4.68    9.81
 -11   4  -4   -5.11    9.38
 -11   4   4   -0.26    7.76
  11   4   4   12.24    6.41
   0  -5  -4    0.31    2.55
   0  -5  -4   -0.02    1.12
   0   5  -4   -0.29    1.42
   0   5  -4   -1.37    1.50
   0   5   4    0.34    1.87
   0  -5   4   -0.05    2.24
  -1  -5  -4    0.90    1.60
  -1  -5  -4    0.32    2.24
  -1   5  -4    1.16    1.85
  -1   5   4    0.69    1.96
  -1   5  -4    0.87    1.58
  -1  -5   4    0.85    1.08
  -1  -5   4    1.30    2.21
   1   5   4    0.30    1.72
   1  -5   4   -0.98    2.34
  -1   5   4   -0.07    1.15
   1  -5  -4    3.82    2.99
   1   5  -4    0.78    1.81
   2  -5  -4 2162.11   63.91
  -2   5   4 2150.51   63.65
  -2  -5  -4 2197.21   64.19
   2   5   4 2076.43   61.22
  -2  -5  -4 2134.42   62.38
   2   5  -4 2125.22   63.76
  -2   5  -4 2142.24   62.29
   2  -5   4 2154.87   62.35
  -2  -5   4 2112.86   63.39
  -2   5  -4 2155.56   63.29
  -3   5  -4   13.70    2.69
  -3  -5  -4   14.35    3.62
  -3   5   4   18.26    4.01
   3  -5   4   18.88    4.23
   3   5   4   17.08    3.15
  -3  -5  -4   12.61    3.50
  -3  -5   4   13.99    1.84
   3   5  -4   11.96    3.35
  -3  -5   4   17.26    4.22
  -3   5  -4   11.21    3.57
   3  -5  -4   15.70    4.58
  -4   5  -4    1.85    1.70
   4   5  -4    3.05    2.51
  -4   5  -4   -1.24    2.63
   4   5   4    2.90    2.13
  -4  -5  -4    2.03    2.34
   4  -5   4    1.22    3.37
  -4  -5   4    2.99    1.60
  -4  -5   4   -3.82    2.86
   4  -5  -4    3.74    4.19
  -4   5   4    1.38    2.90
  -4  -5  -4   -0.47    2.56
  -5  -5  -4  200.26   12.79
  -5   5  -4  214.40   13.33
  -5   5  -4  208.42   10.59
  -5   5   4  218.53   13.34
   5   5  -4  205.55   12.74
   5  -5  -4  223.05   13.90
  -5  -5  -4  211.45   12.21
   5  -5   4  235.22   12.76
   5   5   4  200.99   10.87
  -5  -5   4  216.37   13.38
  -5  -5   4  216.70    9.90
  -6  -5   4  770.19   26.41
   6  -5  -4  687.30   30.45
  -6   5   4  874.02   32.52
  -6  -5   4  630.15   29.33
  -6   5  -4  714.45   26.69
   6   5  -4  750.81   30.34
  -6  -5  -4  764.05   30.86
  -6  -5  -4  784.93   29.32
   6   5   4  740.21   27.50
   6  -5   4  784.97   29.66
  -6   5  -4  753.02   31.18
  -7   5   4  104.72   12.32
  -7  -5   4   79.30    7.17
   7   5   4   90.60    8.44
   7  -5   4  111.34   12.52
  -7   5  -4   75.41    6.91
  -7   5  -4   98.14   12.30
  -7  -5  -4   81.50   10.45
  -7  -5   4  115.17   12.88
   7  -5  -4  103.02   13.79
   7   5  -4   91.38   10.29
  -7  -5  -4  119.54   11.64
   8   5  -4    7.06    4.23
  -8   5   4   10.42    7.35
   8  -5   4   -0.25    7.43
  -8  -5  -4    5.12    6.26
   8   5   4   10.72    4.99
   8  -5  -4    7.24    8.47
  -8   5  -4    0.42    6.83
  -8  -5   4    5.93    6.40
  -8  -5  -4    2.02    4.11
   9  -5   4    0.93    7.99
  -9  -5  -4    3.52    6.83
  -9   5   4    1.88    7.82
   9  -5  -4   15.62    9.76
  -9  -5   4    7.66    8.21
  -9   5  -4    5.68    8.21
   9   5  -4    8.14    5.36
  10   5  -4  147.70   15.52
 -10   5  -4  102.02   15.90
 -10  -5   4  148.79   18.18
  10   5   4  135.28   16.18
 -10   5   4   90.38   15.80
  10  -5   4  161.19   18.80
 -10  -5  -4  156.49   17.58
 -11   5  -4    2.36   10.47
  11   5   4   18.34    7.16
 -11   5   4    1.54    8.63
 -11  -5   4   12.73   11.66
  11  -5  -4   -8.11   11.36
   0  -6  -4   29.90    3.49
   0  -6  -4   38.75    5.25
   0   6  -4   30.50    4.11
   0  -6   4   33.27    4.65
   0   6  -4   34.29    3.31
   0   6   4   30.65    4.02
   1  -6  -4  246.36   12.20
  -1   6   4  262.22    9.95
   1   6  -4  264.24   12.08
  -1  -6  -4  249.54   11.52
  -1  -6   4  250.85    8.46
  -1  -6   4  266.20   11.98
  -1   6   4  254.17   11.46
  -1   6  -4  261.60   11.50
   1   6   4  259.57   10.39
   1  -6   4  256.21   11.61
  -1  -6  -4  246.83   11.44
  -1   6  -4  255.27   10.89
   2   6   4  269.13   10.99
  -2   6  -4  297.87   13.06
  -2   6  -4  285.48   12.23
  -2  -6  -4  294.65   12.94
  -2   6   4  274.93   13.11
   2  -6  -4  311.28   14.10
  -2   6   4  286.20    9.47
  -2  -6   4  283.11   13.20
  -2  -6  -4  279.96   13.29
   2  -6   4  271.00   12.43
   2   6  -4  267.20   13.09
  -3   6   4    2.93    2.75
  -3  -6  -4    2.99    2.72
   3   6   4    3.08    2.20
  -3   6  -4    2.08    1.49
   3  -6  -4    5.42    3.73
   3   6  -4    0.81    2.05
   3  -6   4    6.33    3.35
  -3  -6  -4   -0.36    1.76
  -3  -6   4   -1.25    2.77
  -3   6  -4    3.97    2.99
  -4  -6  -4  128.44    9.65
  -4   6   4  105.82    9.15
   4   6   4  123.26    7.51
   4   6  -4  123.42    9.87
  -4  -6  -4  137.64    9.16
   4  -6  -4  142.12   10.60
  -4  -6   4  141.06   10.11
  -4   6  -4  107.68    9.07
  -4  -6   4  123.66    5.71
  -4   6  -4  109.04    7.10
   4  -6   4  152.57    9.83
  -5  -6  -4    2.58    2.67
  -5  -6   4    5.91    2.29
  -5   6  -4    3.54    2.06
   5  -6  -4    2.51    5.12
  -5  -6  -4    5.45    3.89
   5   6  -4    4.87    3.49
   5   6   4   11.07    3.50
  -5   6  -4    3.18    3.86
  -5   6   4    2.31    3.13
   5  -6   4    7.57    4.61
  -5  -6   4   -0.46    3.53
   6  -6  -4   -2.98    5.71
  -6   6  -4   -3.14    4.13
  -6  -6  -4    2.56    3.76
  -6   6   4    6.09    5.26
   6   6   4    1.71    3.27
  -6   6  -4    0.31    1.69
   6  -6   4    0.43    4.85
  -6  -6   4   -1.56    5.19
   6   6  -4   -0.43    2.71
  -6  -6   4    4.09    2.67
  -6  -6  -4   -2.64    2.86
  -7  -6  -4    9.30    5.12
   7  -6   4    8.28    6.75
   7   6  -4    4.52    4.12
  -7  -6  -4    2.29    5.16
  -7   6  -4    5.28    5.95
  -7   6  -4    3.05    2.43
  -7  -6   4    8.51    6.26
   7  -6  -4    2.41    7.84
   7   6   4    5.71    4.14
  -7   6   4    4.66    6.28
   8  -6  -4   15.85    8.84
  -8   6  -4   14.79    8.38
  -8  -6  -4    6.27    6.40
   8  -6   4    9.65    7.28
  -8  -6   4   19.87    8.28
   8   6  -4    8.95    4.84
  -8   6   4   13.82    8.32
   9  -6  -4   37.57   11.73
   9   6  -4   11.60    5.44
   9  -6   4   31.65    9.91
  -9   6  -4   16.95    9.60
  -9  -6  -4   13.37    7.82
   9   6   4    6.10    5.78
  -9   6   4   15.54    9.38
  -9  -6   4   29.65    9.73
 -10  -6   4    2.57    8.75
  10  -6   4  -13.18    8.51
  10   6  -4    1.67    5.85
 -10   6  -4    9.29   10.92
  10   6   4    4.90    5.20
 -10  -6  -4    3.22    7.64
  10  -6  -4    9.91   11.55
 -10   6   4   -3.14    7.18
  11  -6  -4  -15.53   13.78
 -11  -6   4    9.57   11.80
 -11   6   4    1.87    7.96
 -11   6  -4   -3.53   10.11
  11   6   4    7.18    6.50
   0  -7  -4   -0.81    2.73
   0   7   4    0.48    1.60
   0  -7   4    1.33    2.60
   0   7   4    0.91    1.88
   0   7  -4    1.24    1.56
   0   7  -4    0.84    1.78
   1  -7   4  138.46    8.61
   1   7  -4  142.70    8.81
   1   7   4  142.96    7.33
   1  -7  -4  139.29    9.22
  -1   7  -4  150.95    7.95
  -1   7   4  140.05    7.05
  -1  -7   4  136.65    8.77
  -1   7  -4  146.00    8.34
  -1   7   4  145.48    8.45
  -1  -7  -4  133.32    8.16
  -1  -7  -4  133.97    8.53
   2  -7  -4 2520.16   75.80
  -2   7  -4 2602.09   75.06
   2   7  -4 2424.35   75.76
   2   7   4 2468.96   72.10
  -2  -7   4 2531.59   75.54
  -2   7   4 2595.36   75.69
  -2   7   4 2559.12   70.90
  -2  -7  -4 2566.47   74.84
  -2  -7  -4 2555.67   75.82
  -2   7  -4 2588.62   74.22
   2  -7   4 2454.30   74.28
   3   7   4    9.17    2.49
   3  -7   4    6.37    3.99
  -3   7  -4    8.88    3.90
   3   7  -4    5.82    3.09
  -3   7   4    3.69    3.08
  -3  -7  -4    6.08    2.93
  -3   7  -4    9.06    2.55
   3  -7  -4    9.15    4.39
  -3  -7   4    4.15    3.57
  -3  -7  -4   12.80    3.97
  -4  -7   4    0.56    3.26
   4   7  -4    1.94    2.76
   4  -7  -4   -2.56    3.58
  -4   7  -4   -0.97    2.97
  -4  -7  -4   -0.68    1.79
  -4   7  -4    1.54    1.74
  -4   7   4    1.27    2.88
  -4  -7  -4   -2.68    2.58
   4  -7   4   -2.86    3.45
   4   7   4    0.76    2.16
   5   7  -4   75.84    9.17
  -5   7   4   84.32    9.67
  -5   7  -4   67.06    5.68
  -5  -7  -4   94.56    9.66
  -5   7  -4   87.51    9.85
   5   7   4   67.34    5.91
   5  -7  -4   90.16   10.75
   5  -7   4  104.82   10.53
  -5  -7  -4   68.61    8.74
  -5  -7   4   84.27   10.08
   6   7  -4  371.59   20.08
   6  -7   4  383.49   19.31
  -6  -7  -4  407.10   19.43
  -6  -7  -4  340.56   19.66
   6   7   4  348.80   15.96
  -6   7  -4  341.02   19.51
   6  -7  -4  418.61   21.52
  -6   7  -4  323.49   15.35
  -6   7   4  350.13   19.91
  -6  -7   4  414.63   21.07
   7   7   4  166.71   10.64
  -7  -7   4  163.74   14.41
   7  -7   4  162.97   13.12
  -7   7   4  175.33   14.79
  -7  -7  -4  146.55   13.08
  -7  -7  -4  149.17   12.79
  -7   7  -4  158.53   14.10
   7   7  -4  169.06   13.70
   7  -7  -4  169.87   15.14
   8   7  -4   16.62    6.38
  -8   7  -4   22.49    9.02
  -8   7   4   17.21    9.23
   8   7   4    8.74    5.64
  -8  -7  -4   22.50    8.27
   8  -7   4   19.46    7.94
  -8  -7   4   10.09    7.42
   8  -7  -4   23.45   10.81
   9  -7  -4    2.00   10.40
   9   7   4   -5.33    4.62
  -9  -7   4    5.17    8.40
  -9   7   4    4.97    8.36
   9  -7   4    7.67    7.72
  -9  -7  -4    3.33    7.31
   9   7  -4    5.52    5.17
  -9   7  -4  -10.39    7.55
  10  -7  -4  112.13   17.91
 -10   7  -4  103.81   17.46
 -10   7   4   95.58   16.20
  10  -7   4   70.36   11.41
  10   7  -4  135.01   15.85
 -10  -7  -4  150.30   17.24
 -10  -7   4  174.77   19.79
  10   7   4  130.16   16.07
 -11  -7   4    1.34   10.15
  11  -7  -4   -8.55   13.22
 -11   7   4    6.09    9.54
 -11   7  -4    1.17   12.67
  11   7   4    1.89    6.24
   0   8   4   -0.25    1.89
   0  -8   4   -0.44    2.70
   0   8  -4    0.15    1.94
   0   8   4    2.41    2.19
   0   8  -4    1.97    2.24
   0  -8  -4    0.01    3.24
   1  -8   4   70.98    7.30
  -1   8   4   61.95    5.80
   1  -8  -4   79.85    8.31
   1   8  -4   69.15    6.95
   1   8  -4   53.25    3.44
   1   8   4   58.96    6.41
   1   8   4   61.89    4.93
  -1   8  -4   56.63    5.49
  -1   8  -4   57.72    5.31
  -1   8   4   52.59    4.61
  -1  -8  -4   86.83    8.04
  -1  -8   4   76.33    7.73
   2  -8  -4   48.65    7.44
   2   8  -4   49.20    6.34
   2  -8   4   52.92    6.85
  -2  -8   4   40.69    6.26
  -2   8   4   45.96    6.02
  -2   8   4   37.69    3.41
  -2  -8  -4   48.74    6.52
  -2   8  -4   42.98    5.09
   2   8   4   45.19    4.07
  -2   8  -4   55.44    6.25
   3   8   4  150.47    7.66
  -3   8   4  147.94   10.32
  -3  -8   4  163.59   10.86
   3  -8   4  155.87   10.05
  -3   8  -4  148.62   10.00
  -3  -8  -4  142.95    9.95
  -3   8  -4  156.53    8.83
   3   8  -4  140.57   10.36
   3  -8  -4  163.24   11.37
  -3  -8  -4  154.88   10.54
   4  -8   4  137.44   10.06
  -4  -8  -4  106.84    9.53
  -4   8  -4  120.42   10.02
   4  -8  -4  131.14   11.06
  -4   8  -4  128.56    7.95
   4   8   4  128.68    7.50
  -4  -8   4  142.17   10.85
  -4   8   4  128.02   10.18
  -4  -8  -4  161.50   10.41
   4   8  -4  139.86   10.99
  -5  -8  -4    1.27    3.67
   5   8  -4    0.11    2.91
  -5   8  -4    0.82    1.68
   5  -8  -4    3.78    5.39
  -5   8   4    1.94    3.99
   5   8   4    5.88    2.84
  -5  -8   4    3.87    5.07
   5  -8   4    7.45    4.92
  -5   8  -4    6.53    4.29
  -5  -8  -4   -0.58    2.74
  -6  -8  -4   26.18    6.93
  -6   8  -4   29.36    6.99
   6   8  -4   34.83    7.94
   6  -8  -4   23.60    8.66
   6   8   4   31.34    5.10
  -6   8   4   26.41    7.53
   6  -8   4   30.00    8.11
  -6  -8   4   28.80    8.68
  -6   8  -4   22.60    4.21
   7  -8   4   -0.01    6.51
  -7  -8  -4    2.94    6.32
  -7  -8   4    5.31    7.29
   7   8  -4    3.44    4.71
  -7   8  -4    9.95    6.08
   7  -8  -4    1.71    7.61
  -7   8   4    8.74    7.19
   7   8   4    4.94    4.50
   8  -8  -4   24.61   10.02
  -8  -8  -4   29.35    8.49
  -8   8  -4   10.10    8.60
  -8  -8   4   17.82    9.17
   8  -8   4   13.94    7.64
   8   8  -4   11.47    6.36
  -8   8   4   13.37    9.08
   8   8   4   23.93    7.51
   9   8   4    5.42    6.19
   9  -8   4    4.84    7.59
  -9   8   4    5.63   10.20
  -9  -8   4   -1.71    7.74
   9  -8  -4   -0.69    9.07
  -9   8  -4   -9.54    8.53
  -9  -8  -4    1.50    6.69
   9   8  -4    5.60    5.95
 -10   8   4    9.57   11.01
  10   8   4    3.97    6.43
 -10  -8   4   16.32   10.65
  10   8  -4   27.74    9.30
  10  -8  -4   16.34   10.63
 -10   8  -4   25.29   13.09
 -10  -8  -4    8.38    8.89
  11  -8  -4   14.11    9.48
  11   8   4   13.87    7.54
 -11   8  -4   -2.20   13.68
 -11  -8   4    1.21   10.76
  11   8  -4   11.22    7.48
 -11   8   4   -5.04   10.33
   0  -9   4    0.92    2.88
   0   9  -4   -0.24    1.72
   0  -9  -4   -0.04    3.17
   0   9  -4   -1.61    1.79
   0   9   4    2.14    1.95
   0   9   4    1.78    2.17
  -1  -9  -4   38.14    6.05
  -1   9  -4   31.65    4.54
   1  -9   4   25.94    5.57
   1   9   4   28.47    5.09
  -1   9   4   29.01    4.79
   1   9   4   32.47    4.17
  -1   9   4   27.98    3.82
   1   9  -4   31.57    5.34
  -1  -9   4   32.22    5.98
   1  -9  -4   33.61    6.43
  -1   9  -4   29.32    4.74
   1   9  -4   27.89    2.71
   2  -9   4 1597.57   50.11
  -2   9   4 1565.61   50.28
   2   9   4 1580.32   46.67
   2   9   4 1580.32   51.54
   2  -9  -4 1531.70   50.87
  -2  -9   4 1538.32   50.73
  -2   9   4 1541.01   45.98
  -2   9  -4 1531.80   49.42
  -2  -9  -4 1533.15   50.06
  -2   9  -4 1600.61   49.28
   2   9  -4 1548.89   51.30
   3  -9   4  186.80   11.81
   3  -9  -4  200.65   13.07
   3   9   4  185.98   12.60
  -3   9   4  197.96   12.34
  -3  -9  -4  185.53   11.76
   3   9  -4  166.02   11.88
   3   9   4  183.97    8.78
  -3   9   4  179.73    7.47
  -3  -9   4  194.23   12.49
  -3   9  -4  196.45   11.91
  -3   9  -4  184.71   10.20
  -4   9  -4   57.12    7.85
  -4  -9   4   55.72    8.53
   4   9   4   59.41    8.69
   4  -9  -4   63.43   10.07
  -4   9   4   44.38    7.22
   4  -9   4   63.52    8.69
  -4   9  -4   44.83    5.22
  -4  -9  -4   58.34    8.10
   4   9  -4   56.60    8.23
   4   9   4   53.44    4.87
  -5   9  -4  294.86   13.92
  -5  -9  -4  335.99   17.52
   5  -9   4  324.77   17.44
   5  -9  -4  328.23   18.88
   5   9   4  306.21   13.43
   5   9   4  340.99   19.46
   5   9  -4  301.52   18.16
  -5  -9   4  308.25   18.43
  -5   9   4  339.07   18.73
  -5   9  -4  308.01   17.83
   6  -9   4   81.66   11.27
  -6  -9   4  118.35   14.28
   6   9   4   82.33   11.65
  -6  -9  -4   85.36   11.63
  -6   9  -4   94.67   11.24
  -6   9   4   85.99   11.29
   6   9  -4   82.19   11.12
   6  -9  -4   78.38   12.67
  -7   9  -4    3.77    5.51
   7   9  -4    2.70    4.10
   7   9   4   -3.00    4.02
  -7  -9   4   -1.44    6.99
  -7   9   4    0.71    7.25
   7  -9  -4   -3.61    6.81
   7  -9   4    5.04    7.00
  -7  -9  -4    2.76    6.62
  -8   9   4  -10.90    7.21
  -8  -9   4   -2.26    7.66
   8  -9   4    2.75    6.93
  -8   9  -4   48.88   10.58
  -8  -9  -4    2.69    6.90
   8   9  -4    6.02    5.35
   8   9   4    8.09    4.99
   8  -9  -4    4.78    8.07
   9   9  -4    5.00    7.22
   9   9   4    9.69    6.78
  -9  -9  -4   11.55    8.06
  -9   9   4   14.62   10.68
   9  -9  -4    6.31    8.61
   9  -9   4    0.31    7.39
  -9  -9   4   12.99    9.07
 -10  -9  -4  144.80   17.77
  10   9   4  143.88   18.21
 -10  -9   4  145.02   19.43
 -10   9   4   91.61   16.82
 -10   9  -4  105.44   18.52
  10   9  -4  137.37   15.40
   0  10   4  980.71   33.79
   0 -10  -4 1028.09   35.64
   0 -10   4  959.62   34.61
   0  10  -4  978.42   34.63
   0  10   4 1010.65   33.15
   0  10  -4  959.11   31.21
  -1  10   4  485.09   19.83
   1  10   4  487.35   18.13
  -1  10  -4  488.51   19.99
   1 -10  -4  468.97   20.93
  -1  10  -4  487.97   18.89
   1 -10   4  485.55   20.71
  -1 -10   4  485.25   21.01
   1  10  -4  491.20   15.88
   1  10  -4  469.92   20.81
  -1  10   4  459.08   18.21
  -1 -10  -4  449.61   20.52
   1  10   4  467.95   20.55
   2  10  -4   14.55    4.62
  -2  10   4   17.84    2.98
   2  10   4   21.19    3.55
  -2  10  -4   17.93    4.09
  -2  10  -4   23.85    4.73
   2 -10   4   20.53    5.71
  -2 -10   4   27.41    5.67
   2  10   4   10.47    4.13
   2 -10  -4   19.22    6.36
  -2  10   4   19.92    4.91
  -2 -10  -4   15.45    5.11
   3  10   4    3.53    3.55
   3  10   4    3.80    2.44
  -3  10   4    0.74    1.47
  -3  10  -4    4.45    3.70
  -3  10  -4    1.85    2.20
  -3 -10   4    2.66    4.16
   3 -10   4    3.07    4.39
   3 -10  -4    8.31    5.62
   3  10  -4    3.72    3.11
  -3  10   4    4.80    3.98
  -3 -10  -4    3.28    3.78
  -4  10  -4  111.34   10.87
   4  10   4   83.50   10.55
   4  10   4   99.53    6.38
   4 -10   4  101.08    9.74
  -4  10  -4   87.96    7.02
   4  10  -4  103.57   11.09
   4 -10  -4  135.82   13.73
  -4 -10   4  117.66   12.19
  -4  10   4   98.74    9.52
  -4 -10  -4  116.33   11.29
  -5  10  -4    0.52    4.14
  -5 -10   4    2.97    5.26
  -5  10  -4   -0.33    1.73
  -5  10   4    3.46    4.34
   5  10  -4   -2.91    3.23
   5 -10  -4    0.11    6.75
   5 -10   4    3.50    5.83
  -5 -10  -4    3.02    4.58
   5  10   4    1.94    3.37
  -6 -10  -4   80.76   11.59
  -6 -10   4   93.81   13.34
   6  10   4   81.44   11.74
   6 -10   4   83.21   11.45
   6  10  -4   72.42   11.17
  -6  10   4   99.51   12.35
  -6  10  -4   89.33   11.65
  -7  10   4   68.41   12.26
   7 -10  -4   48.32   10.77
  -7 -10  -4   58.66   11.41
  -7  10  -4   66.53   11.49
   7  10  -4   74.16   11.74
   7 -10   4   49.96    9.94
  -7 -10   4   64.84   12.91
   7  10   4   64.86   11.22
   8  10   4  131.47   15.87
  -8  10  -4  114.54   14.13
   8 -10   4   72.63   10.23
  -8  10   4  110.30   15.85
  -8 -10   4  137.64   17.32
  -8 -10  -4  108.93   15.09
   8  10  -4  108.28   14.60
  -9 -10   4    7.38   10.15
   9 -10   4    7.25    8.11
  -9  10   4    5.54   10.28
   9  10  -4    7.71    6.46
  -9  10  -4    4.87    9.13
   9  10   4    3.48    6.13
  -9 -10  -4    5.22    7.77
   9 -10  -4    2.82    7.32
  10  10  -4    7.63    6.82
  10  10   4   10.14    7.48
 -10 -10   4    1.96    9.57
 -10  10   4    0.05   11.46
 -10  10  -4    0.04   12.91
  10 -10  -4    1.80    8.47
 -10 -10  -4    1.77    9.13
   0  11   4    2.82    2.37
   0  11  -4    0.66    2.21
   0 -11   4   -0.54    3.34
   0  11  -4    0.63    2.06
   0  11   4    0.36    2.41
   0 -11  -4   -0.56    4.21
   1 -11   4  125.08   10.34
  -1  11  -4  138.14    9.73
  -1  11  -4  139.89    8.87
   1  11   4  159.64    8.84
   1  11  -4  139.84    6.71
  -1 -11  -4  134.84   10.62
   1  11  -4  117.31    9.81
  -1  11   4  145.10    8.69
   1 -11  -4  138.51   11.52
  -1 -11   4  177.24   11.74
   1  11   4  147.50   10.38
  -1  11   4  149.11    9.69
   2  11  -4   98.90    9.57
   2 -11  -4  133.16   11.27
  -2  11  -4  117.29    8.68
   2  11   4  106.10    6.85
  -2 -11  -4  117.99   10.05
  -2  11   4  114.32    9.14
  -2 -11   4  109.74    9.93
   2 -11   4  108.85   10.29
   2  11   4  102.77    9.70
  -2  11   4  112.45    7.18
  -2  11  -4  107.15    8.68
  -3  11  -4   10.98    4.47
   3 -11  -4   16.82    7.05
  -3  11   4   10.87    2.63
   3  11   4   12.47    5.30
  -3  11   4   12.64    4.92
  -3 -11   4    6.49    5.33
   3  11  -4   10.10    4.57
   3 -11   4   15.36    6.17
   3  11   4   15.71    3.15
  -3 -11  -4    8.41    5.02
  -3  11  -4   12.38    3.63
  -4 -11   4   -3.05    4.35
   4 -11  -4    4.20    6.36
  -4  11   4    4.43    4.16
  -4  11  -4   -0.23    3.57
  -4 -11  -4    2.72    4.04
   4  11   4    1.00    3.52
  -4  11  -4    0.93    2.12
   4 -11   4    3.05    5.23
   4  11  -4   -0.06    3.55
  -5  11  -4   54.25    9.25
   5 -11   4   51.95    9.83
  -5 -11  -4   47.05    9.27
   5  11   4   50.51    9.49
  -5  11   4   54.89    9.16
   5 -11  -4   45.43   10.47
   5  11  -4   36.04    8.32
   6 -11   4  238.61   16.60
   6  11  -4  241.91   17.41
   6 -11  -4  233.85   17.68
  -6 -11   4  225.98   17.87
  -6  11  -4  236.61   16.94
  -6  11   4  221.78   16.77
  -6 -11  -4  243.65   16.86
   6  11   4  257.30   18.51
   7  11  -4   60.98   11.33
  -7  11  -4   46.47   10.68
   7 -11  -4   34.29    9.95
  -7  11   4   35.33   10.19
   7 -11   4   53.87   10.24
   7  11   4   42.55    9.96
  -7 -11  -4   45.73   10.97
  -7 -11   4   56.46   12.84
   8 -11   4    1.56    7.33
  -8 -11   4    1.98    9.68
   8 -11  -4    2.18    7.57
  -8  11  -4    9.75    7.39
  -8  11   4    1.48    7.34
  -8 -11  -4   -0.06    8.32
   8  11  -4    4.58    6.39
   8  11   4   -1.49    4.68
  -9  11  -4   -2.89    7.35
   9 -11   4   -2.39    7.96
  -9 -11   4    4.62   10.00
  -9  11   4   17.17   11.63
   9  11   4    8.90    6.83
  -9 -11  -4   12.53   10.08
   9  11  -4   10.24    7.36
   9 -11  -4    8.91    8.02
  10 -11  -4   31.40    8.70
  10  11   4   55.99   12.96
 -10 -11  -4   70.73   14.61
 -10 -11   4   66.67   15.53
 -10  11  -4   48.18   14.62
  10  11  -4   65.72   12.84
 -10  11   4   60.03   15.64
   0  12   4  256.84   12.87
   0 -12  -4  234.89   15.11
   0  12  -4  236.01   13.83
   0  12  -4  250.89   11.44
   0 -12   4  223.49   14.39
   0  12   4  237.40   13.25
   1  12   4   79.78    6.46
   1  12  -4   76.76    8.92
   1  12   4   79.54    8.74
  -1  12   4   97.68    8.14
  -1  12   4   69.24    6.43
   1  12  -4   79.01    5.13
  -1 -12  -4   97.59   10.79
  -1  12  -4   79.18    6.75
   1 -12  -4  101.86   11.75
  -1 -12   4  102.49   10.98
  -1  12  -4   84.60    8.40
   1 -12   4   92.71   10.65
   2  12  -4   34.56    7.00
  -2  12  -4   48.08    6.59
  -2  12   4   33.62    4.59
   2 -12  -4   28.22    8.52
   2  12   4   30.74    6.56
  -2 -12   4   38.03    7.81
   2 -12   4   37.72    7.95
  -2  12  -4   28.90    5.39
   2  12   4   35.98    4.85
  -2  12   4   44.75    6.80
  -2 -12  -4   39.81    8.04
  -3  12  -4    0.55    2.21
   3 -12   4    1.68    5.33
  -3 -12  -4    2.49    5.17
  -3 -12   4    5.06    5.05
  -3  12   4    0.83    3.22
  -3  12  -4    4.99    3.66
   3  12   4    3.25    4.22
   3 -12  -4    0.70    5.89
   3  12  -4   -1.07    3.53
  -4  12  -4  867.45   31.67
   4  12  -4  844.96   36.35
  -4  12   4  884.47   36.00
   4 -12   4  885.93   35.23
   4  12   4  915.62   37.91
  -4 -12  -4  894.66   35.69
  -4  12  -4  882.04   35.32
  -4 -12   4  867.07   36.20
   4 -12  -4  937.79   36.97
  -5  12  -4   21.44    6.68
  -5 -12   4   19.96    8.27
  -5 -12  -4   12.43    6.74
  -5  12   4    6.54    5.96
   5 -12  -4   12.30    8.43
   5  12   4    8.68    5.41
   5 -12   4   18.62    7.68
   5  12  -4    5.47    5.89
  -6 -12   4   12.01    8.77
   6  12  -4   14.26    6.77
  -6  12  -4   10.09    6.06
   6 -12   4   10.34    7.63
   6  12   4    4.99    5.19
  -6  12   4    9.16    6.25
  -6 -12  -4    7.57    7.24
   6 -12  -4    9.23    8.16
  -7  12   4   59.36   11.76
  -7 -12  -4   36.38   10.93
   7 -12  -4   31.83    9.59
  -7  12  -4   35.33    9.99
  -7 -12   4   55.05   12.45
   7 -12   4   28.38    9.57
   7  12  -4   38.81    9.90
   7  12   4   34.40    9.58
  -8  12  -4  110.93   14.47
  -8 -12  -4   85.60   14.05
   8 -12   4   87.63   11.83
  -8  12   4  124.08   15.66
  -8 -12   4   91.06   14.81
   8  12  -4  117.85   15.37
   8  12   4  133.61   17.09
  -9  12   4   67.27   14.78
  -9 -12  -4   67.13   14.80
  -9 -12   4   56.81   15.71
   9  12  -4   56.85   11.73
   9  12   4   65.45   13.30
  -9  12  -4   64.36   11.92
   9 -12   4   41.89    9.33
   9 -12  -4   29.06    8.62
 -10 -12   4    0.42   11.12
 -10  12  -4   34.95   12.61
  10 -12  -4    1.90    8.14
 -10 -12  -4    9.65   10.34
 -10  12   4   -1.54   11.92
  10  12  -4    8.44    8.11
  10  12   4    4.81    7.42
   0  13  -4   -0.67    2.28
   0  13   4   -1.08    2.24
   0 -13   4   -4.83    3.74
   0  13   4   -1.27    2.96
   0  13  -4   -0.65    2.49
   0 -13  -4   -1.37    5.41
  -1 -13   4    2.90    4.96
   1 -13  -4    4.21    6.48
  -1 -13  -4    7.81    6.11
   1  13   4    3.72    3.28
  -1  13  -4    5.01    3.19
  -1  13   4    5.55    3.25
   1 -13   4   10.84    5.34
   1  13  -4    4.74    3.52
  -1  13  -4    4.85    3.54
  -1  13   4    4.60    3.59
   1  13   4    1.84    3.20
  -2  13   4   32.36    6.45
  -2  13  -4   17.56    4.79
  -2  13  -4   27.09    5.88
   2  13   4   27.30    4.52
   2 -13  -4   30.09    8.61
  -2 -13  -4   22.96    7.76
  -2  13   4   17.57    3.97
   2  13  -4   13.95    5.44
   2  13   4   22.20    6.17
   2 -13   4   32.33    7.80
  -2 -13   4   26.99    7.12
   3  13  -4   13.91    5.84
  -3 -13  -4   24.02    7.86
  -3  13  -4   22.18    4.90
   3  13   4   19.30    6.26
  -3  13   4   25.86    6.43
  -3  13  -4   24.64    5.98
  -3 -13   4   25.36    8.01
   3 -13   4   14.00    7.20
   3 -13  -4   20.91    8.47
  -4  13  -4   -0.38    4.45
  -4 -13   4    9.95    6.64
   4 -13  -4    4.23    7.33
  -4  13  -4    5.65    3.05
   4 -13   4    7.85    6.65
   4  13  -4    4.82    5.12
  -4  13   4    4.48    4.38
  -4 -13  -4    2.55    5.07
   4  13   4    8.35    5.25
  -5  13  -4    9.90    6.25
  -5 -13   4   10.63    8.35
   5  13   4   16.66    7.42
  -5 -13  -4   10.90    6.69
  -5  13   4   19.64    7.00
   5 -13  -4   35.39   10.79
   5 -13   4   20.14    8.33
   5  13  -4   10.17    5.89
  -6  13   4   12.72    7.02
  -6  13  -4   18.08    7.37
   6  13  -4   23.37    8.41
   6 -13   4   27.02    8.88
  -6 -13  -4   23.65    8.68
   6 -13  -4   18.67    9.50
  -6 -13   4   27.25   10.44
   6  13   4   14.80    7.25
   7 -13  -4    3.29    8.64
  -7 -13   4    9.95    9.00
   7 -13   4    7.90    8.34
   7  13   4    8.09    6.25
   7  13  -4    5.50    6.42
  -7  13   4    9.12    7.85
  -7 -13  -4   -0.39    8.14
  -7  13  -4   -3.02    5.81
   8  13   4    2.13    5.64
   8  13  -4   16.31    7.90
  -8  13  -4   25.18    9.25
  -8 -13  -4    1.49    9.37
  -8  13   4   11.06    8.29
   8 -13   4   13.49    8.72
  -8 -13   4   -1.84   10.25
   9 -13   4    8.25    9.16
   9  13  -4   11.95    7.95
  -9  13  -4   10.19    8.92
  -9  13   4   17.43   10.19
  -9 -13  -4    7.30   11.26
   9 -13  -4    0.33    7.66
  -9 -13   4    0.84   12.14
   9  13   4    3.69    6.09
   0  14   4  350.33   17.97
   0 -14  -4  388.68   21.27
   0  14   4  387.76   17.77
   0  14  -4  359.73   19.11
   0 -14   4  354.26   19.75
   1 -14  -4  293.64   19.07
  -1  14   4  278.34   15.53
   1  14   4  294.38   14.18
  -1 -14  -4  279.66   17.96
  -1 -14   4  304.56   17.88
  -1  14   4  280.52   14.79
   1  14   4  285.46   16.67
   1  14  -4  292.50   17.32
  -1  14  -4  284.96   15.95
   1 -14   4  264.08   16.94
  -1  14  -4  271.49   14.36
   2 -14  -4    5.26    7.70
   2  14   4   -0.78    3.71
  -2 -14   4    4.76    5.28
  -2  14   4   -0.94    2.38
   2  14  -4    1.20    3.73
  -2  14  -4    3.29    3.20
  -2  14   4    7.30    4.57
  -2  14  -4    3.96    4.17
  -2 -14  -4    2.32    6.09
   2 -14   4    8.07    6.09
  -3  14  -4   11.10    4.11
   3  14  -4   15.55    6.51
   3  14   4    8.87    5.58
  -3  14   4   13.81    5.66
  -3 -14  -4    8.77    7.06
   3 -14  -4    7.96    8.08
   3 -14   4   13.23    7.46
  -3 -14   4    5.09    6.09
  -3  14  -4   14.55    5.58
   4 -14   4  872.69   35.72
   4  14  -4  839.58   37.02
  -4  14   4  833.09   35.51
   4 -14  -4  828.22   36.11
  -4 -14  -4  813.95   35.38
  -4  14  -4  806.89   34.28
  -4 -14   4  769.30   35.25
   4  14   4  772.63   36.25
  -5 -14   4   10.96    8.47
  -5  14  -4   28.68    7.72
  -5 -14  -4   12.06    7.59
  -5  14   4   15.30    7.00
   5 -14  -4   11.92    9.09
   5  14  -4   11.11    6.93
   5 -14   4    5.76    7.44
   5  14   4    9.54    5.82
  -6 -14   4   12.18    9.20
   6  14  -4    3.39    5.93
  -6 -14  -4   -3.05    6.26
  -6  14   4    3.31    6.14
  -6  14  -4    0.56    6.01
   6  14   4   -7.91    4.75
   6 -14   4    8.93    7.41
   6 -14  -4    7.12    9.27
   7 -14  -4   36.76   11.28
   7  14  -4   31.00   10.15
   7  14   4   41.42   10.34
  -7 -14  -4   17.65   10.03
   7 -14   4   26.45    9.75
  -7  14   4   45.15   11.00
  -7  14  -4   29.35   10.12
  -8  14   4  146.17   17.30
  -8 -14  -4   56.46   12.69
   8 -14   4   94.02   12.32
   8  14   4  134.93   18.03
   8  14  -4  130.94   16.26
  -8 -14   4   68.91   13.98
  -8  14  -4  130.11   16.23
  -9 -14  -4   18.89   12.03
   9  14  -4   22.44    9.68
  -9 -14   4   30.70   15.04
   9 -14   4   14.42    9.22
  -9  14   4   14.49   10.21
  -9  14  -4   24.46   11.17
   9  14   4   18.43    9.01
   9 -14  -4   14.66    9.68
   0 -15   4    0.76    4.86
   0 -15  -4    0.62    6.44
   0  15   4    4.19    3.66
   0  15  -4   -1.74    2.82
   0  15   4   -0.01    3.02
  -1  15   4   38.08    7.23
  -1 -15  -4   24.17    8.96
  -1  15  -4   18.37    5.50
   1 -15   4   22.42    7.47
   1  15  -4   25.40    6.63
   1 -15  -4   26.61    9.54
  -1 -15   4   29.78    8.47
  -1  15   4   24.42    5.46
  -1  15  -4   29.31    5.69
   1  15   4   17.87    6.04
  -2  15  -4    9.63    4.93
  -2 -15   4   12.03    6.76
   2 -15   4   16.83    7.04
  -2  15  -4    5.96    3.46
  -2 -15  -4    9.03    7.32
   2  15   4    1.32    4.24
   2  15  -4    2.65    4.78
  -2  15   4    7.97    4.96
   2 -15  -4    8.16    7.93
  -3 -15  -4   35.74    9.97
  -3  15  -4   32.29    6.10
  -3  15  -4   43.14    7.94
   3  15   4   25.54    8.02
   3 -15   4   24.51    8.46
   3  15  -4   28.47    8.22
  -3 -15   4   38.21   10.08
   3 -15  -4   33.89    9.99
  -3  15   4   39.80    8.12
   4  15   4    2.20    4.98
  -4 -15  -4    1.17    6.56
  -4 -15   4    0.03    7.72
   4  15  -4   -0.34    4.83
   4 -15  -4    2.35    7.99
   4 -15   4    7.90    7.99
  -4  15   4    1.34    5.01
  -4  15  -4    1.25    4.50
   5  15  -4   -1.28    6.20
   5 -15  -4   13.76   10.25
  -5  15   4    3.86    6.23
  -5  15  -4    9.56    6.38
  -5 -15  -4    6.74    7.16
   5  15   4   -1.56    5.48
  -5 -15   4    3.11    7.75
   5 -15   4    6.65    7.53
   6 -15  -4   79.77   14.39
   6  15   4   63.76   13.37
   6 -15   4   72.71   12.40
  -6  15  -4   82.28   12.46
  -6  15   4   78.97   12.84
   6  15  -4   67.68   12.86
  -6 -15   4   82.84   15.04
  -6 -15  -4   78.49   14.04
  -7 -15  -4    7.55    9.51
   7 -15   4   11.58    9.41
  -7  15  -4   25.59    8.84
  -7 -15   4    3.32   10.31
   7  15   4   12.58    7.73
   7 -15  -4    6.89   10.00
  -7  15   4   16.12    8.13
   7  15  -4   14.79    7.74
   8 -15   4   13.10    9.19
   8  15  -4    5.96    8.08
  -8 -15   4    0.10   11.37
   8 -15  -4   10.56    9.77
  -8  15  -4   -2.48    8.79
   8  15   4    4.66    6.57
  -8 -15  -4    7.73    9.65
  -8  15   4    7.15    9.87
   0 -16  -4  473.13   25.36
   0 -16   4  494.85   24.79
   0  16  -4  472.60   23.75
   0  16   4  454.57   22.63
  -1  16  -4  141.82   11.66
  -1  16   4  145.27   11.28
   1 -16  -4  192.98   18.93
   1 -16   4  144.59   13.44
  -1 -16   4  143.92   13.86
   1  16  -4  129.10   13.14
  -1  16   4  146.20   10.70
   1  16   4  127.12   11.71
  -1 -16  -4  153.15   16.72
   2  16   4   -2.95    4.02
  -2  16  -4    2.96    3.11
  -2  16   4    4.28    4.81
   2 -16   4    9.72    5.96
   2  16  -4    2.98    4.20
  -2 -16  -4    0.12    7.42
  -2 -16   4   -1.25    5.55
  -2  16  -4    2.63    4.07
   2 -16  -4    3.87    8.09
   3  16  -4   -4.72    4.80
  -3  16   4   -0.46    4.58
   3  16   4    0.10    4.88
   3 -16  -4    1.09    7.71
   3 -16   4    3.52    7.08
  -3 -16   4   -2.19    7.16
  -3  16  -4    4.96    4.76
  -3 -16  -4    2.29    7.56
   4  16  -4  282.46   20.69
   4 -16   4  337.50   21.21
  -4 -16  -4  316.75   21.31
  -4 -16   4  295.84   21.08
  -4  16  -4  297.27   19.03
   4 -16  -4  312.09   21.58
  -4  16   4  315.24   20.12
   4  16   4  300.66   21.37
  -5 -16  -4    7.68    7.55
  -5  16   4   23.78    8.59
   5  16  -4    1.98    7.41
   5 -16   4   26.27   10.25
  -5  16  -4    7.85    6.64
  -5 -16   4   15.46   10.00
   5  16   4   17.30    8.36
   5 -16  -4    9.43   10.28
  -6  16   4   15.79    8.52
  -6 -16  -4   15.97    8.89
   6 -16   4   16.04    8.97
   6  16   4   11.50    7.45
   6 -16  -4   26.01   11.38
  -6  16  -4   25.12    8.96
   6  16  -4   22.44    8.76
  -7  16  -4   23.91    9.74
   7 -16  -4   17.55   11.20
  -7  16   4   39.39   11.68
   7  16  -4   22.32    9.86
   7 -16   4   33.89   11.04
   7  16   4   22.14    9.73
  -7 -16   4   14.69   11.42
  -7 -16  -4   13.11   11.18
  -8  16   4  117.63   17.28
   8 -16   4  104.05   14.76
   8  16  -4  121.38   17.39
   8  16   4  133.43   18.94
  -8 -16   4   49.14   14.45
   8 -16  -4   95.36   15.70
  -8  16  -4  135.96   17.50
   0 -17   4    8.08    6.02
   0  17  -4   -3.31    3.17
   0  17   4   -1.98    3.66
   1  17   4    7.37    5.37
   1 -17   4   15.90    7.35
  -1  17   4    5.91    5.09
   1  17  -4   -1.71    3.77
  -1  17  -4   10.19    4.47
  -1 -17   4   10.53    7.50
  -1 -17  -4   11.74    8.67
  -1  17   4    4.76    3.73
   2  17  -4  194.64   16.13
  -2 -17   4  228.57   17.48
  -2  17  -4  195.69   13.85
   2 -17   4  231.14   16.82
   2  17   4  206.59   16.14
   2 -17  -4  231.97   18.59
  -2  17   4  215.85   15.14
  -2 -17  -4  228.20   18.52
  -3 -17  -4  128.65   17.08
   3 -17   4  142.88   16.01
  -3  17   4  109.92   13.12
  -3  17  -4  127.76   12.87
   3 -17  -4   91.59   15.83
   3  17   4   98.80   13.72
   3  17  -4   99.16   14.46
  -3 -17   4  110.74   16.02
   4  17  -4   21.47    8.59
   4  17   4   10.75    7.19
  -4  17  -4   12.96    6.34
   4 -17   4   40.83   10.36
   4 -17  -4   26.03   10.74
  -4 -17   4   18.12   11.04
  -4  17   4   15.31    7.86
  -4 -17  -4    2.18    8.24
  -5 -17   4   29.17   11.89
   5 -17   4   33.01   11.29
   5  17  -4   19.95    9.05
   5 -17  -4   32.97   13.21
  -5 -17  -4   25.21   10.74
  -5  17   4   38.63    9.80
   5  17   4   20.48    9.22
  -5  17  -4   14.39    7.25
   6 -17  -4   86.65   15.71
  -6  17  -4  111.47   14.98
  -6 -17   4   93.64   17.37
   6 -17   4  103.77   15.19
  -6 -17  -4  109.46   16.30
   6  17  -4   90.14   16.05
   6  17   4   79.95   15.07
  -6  17   4  114.16   15.27
  -7 -17   4   -7.41    9.61
   7  17  -4    2.59    7.85
  -7 -17  -4   -0.90    9.22
   7 -17  -4    2.69   11.60
  -7  17  -4    3.80    8.24
  -7  17   4    9.08    9.32
   7  17   4    4.41    7.33
   7 -17   4   16.70    8.90
   0 -18  -4    2.85    8.57
   0 -18   4   13.31    6.95
   0  18  -4    8.81    5.53
   0  18   4    4.94    4.91
   1 -18  -4   35.92   12.19
  -1 -18  -4   19.00    9.78
  -1 -18   4   41.60   10.38
   1 -18   4   40.98   10.38
   1  18   4   30.97    8.08
   1  18  -4   19.11    6.63
  -1  18  -4   18.45    6.23
   2 -18  -4   15.15   11.88
  -2  18  -4   11.85    5.05
   2  18   4    7.89    5.60
  -2 -18  -4    6.42   11.25
   2  18  -4   11.84    6.70
  -2  18   4   21.78    7.27
  -2 -18   4   15.57    8.51
   2 -18   4   22.08    8.63
  -3  18   4   16.19    6.80
  -3 -18  -4   13.80   10.00
   3  18   4    5.69    6.24
  -3 -18   4   18.58   10.62
   3 -18  -4   20.35   10.67
   3 -18   4   26.72    9.50
   3  18  -4   13.03    7.44
   4 -18  -4  183.93   17.40
   4  18   4  131.72   16.75
   4 -18   4  180.98   16.80
   4  18  -4  167.63   17.88
  -4  18   4  148.20   14.36
  -4 -18  -4  203.76   20.94
  -4 -18   4  116.43   17.05
  -4  18  -4  154.88   14.00
   5 -18  -4    6.14    9.83
  -5  18   4    4.72    7.76
  -5 -18  -4    6.85    9.23
  -5  18  -4   12.53    7.39
   5 -18   4   19.83    9.64
   5  18   4    3.45    7.46
   5  18  -4    4.57    7.50
  -6  18  -4   10.25    7.56
   6  18   4    9.40    8.64
  -6  18   4   12.63    8.24
   6 -18   4    7.51   10.29
   6  18  -4   -5.17    7.18
  -6 -18  -4    5.46    8.65
   6 -18  -4   16.97   12.56
  -6 -18   4    8.68   12.82
  -7 -18  -4   15.84   10.97
  -7  18  -4   10.73    9.40
  -7 -18   4    3.53   10.40
   7  18   4    9.86    8.49
   7 -18   4   24.17   11.29
  -7  18   4   16.73    9.54
   7  18  -4    5.96    8.44
   7 -18  -4   19.50   12.47
   0  19   4   -1.89    3.98
   0  19  -4   -1.55    3.91
   0 -19   4    7.87    7.85
   0 -19  -4    8.09    9.22
  -1 -19  -4   39.39   11.89
  -1 -19   4   53.00   12.18
   1 -19   4   42.05   10.58
   1  19   4   23.83    8.12
   1 -19  -4   46.93   13.48
  -1  19  -4   30.97    7.48
   1  19  -4   25.45    7.90
  -2 -19  -4  416.96   26.75
   2  19  -4  321.65   22.49
   2  19   4  324.75   22.25
   2 -19  -4  382.82   25.12
  -2 -19   4  386.64   24.27
   2 -19   4  389.05   23.60
   3  19  -4    4.20    6.72
   3 -19   4    7.21    7.64
  -3 -19  -4    8.87   11.93
  -3 -19   4    5.05   10.48
   3 -19  -4   29.48   11.72
  -3  19   4   13.29    7.19
   3  19   4    4.74    6.40
  -4 -19  -4    3.35   10.12
  -4  19   4    7.83    7.31
   4  19  -4   -6.55    6.34
   4 -19  -4    9.33   10.58
   4  19   4   -0.64    6.06
   4 -19   4   13.17    9.47
  -4 -19   4   -5.10   11.05
  -5 -19   4    1.76   10.22
   5 -19   4   23.01   10.52
  -5  19  -4   -1.90    6.11
   5 -19  -4    4.73   10.25
   5  19   4    9.30    8.22
  -5 -19  -4    0.80    9.64
  -5  19   4   18.41    8.25
   5  19  -4   -2.02    7.13
   6 -19   4  141.74   17.71
  -6 -19   4   97.85   17.64
   6  19   4  133.93   19.79
   6 -19  -4  127.72   17.65
  -6 -19  -4  164.62   20.80
  -6  19  -4  183.53   19.12
  -6  19   4  167.46   18.76
   0 -20  -4   -6.05    9.29
   0 -20   4   14.20    8.13
   0  20  -4    1.18    4.51
  -1  20  -4    1.97    4.76
   1 -20  -4    3.01   11.43
   1  20  -4   16.54    6.80
   1  20   4   -6.37    4.98
  -1 -20  -4    0.29   10.51
   1 -20   4   23.06    7.64
  -1 -20   4    4.29    7.90
  -2 -20  -4   41.69   15.28
   2 -20  -4   35.66   13.25
   2  20  -4   22.76    8.12
   2 -20   4   11.69    8.26
  -2 -20   4   46.02   12.37
   2  20   4   12.07    7.44
   3  20  -4    3.29    6.60
   3 -20  -4   11.27   11.19
   3 -20   4   12.27    9.34
  -3 -20  -4    8.61   11.49
   3  20   4    6.45    7.28
   4  20  -4    8.02    7.90
  -4  20   4    8.61    7.49
   4 -20   4   22.01   10.70
  -4 -20   4    9.40   11.94
   4  20   4    5.97    7.61
  -4 -20  -4    8.80   12.09
   4 -20  -4   23.58   11.05
  -5 -20  -4    4.32   10.47
  -5 -20   4   -4.55   10.19
   5  20   4    3.90    7.97
   5 -20  -4    8.99   11.16
   5  20  -4    0.98    7.79
   5 -20   4   30.91   12.15
  -5  20   4    6.62    8.25
   0 -21  -4    7.82   11.48
   0  21  -4   -1.72    4.81
   0 -21   4   13.72    9.98
   1 -21  -4   -8.62   11.72
   1  21   4   -0.52    5.29
  -1 -21   4   -3.08    7.42
  -1 -21  -4    0.80   11.55
   1  21  -4   -1.74    4.55
   1 -21   4   12.47    7.42
  -2 -21  -4  216.23   23.93
   2 -21   4  243.83   20.03
   2  21   4  217.15   18.81
   2  21  -4  184.83   17.83
   2 -21  -4  252.06   21.22
  -2 -21   4  254.56   20.42
   3  21  -4    4.03    7.03
   3 -21  -4   27.18   12.03
   3  21   4    9.77    7.20
  -3 -21  -4   31.49   14.16
  -3 -21   4   34.31   13.78
   3 -21   4   21.83   10.12
   4  21   4   33.60   11.03
   4 -21   4   56.30   12.95
  -4 -21   4   24.89   12.02
  -4 -21  -4   53.14   15.70
   4  21  -4    6.99    8.71
   4 -21  -4   53.63   13.62
   0 -22   4   25.83   12.46
   0  22  -4   16.99    7.05
   0 -22  -4   32.49   13.25
   1  22  -4    2.22    5.57
  -1 -22   4    6.75    9.01
  -1 -22  -4   -2.99   11.71
   1 -22  -4    5.31   11.84
   1 -22   4   11.88    8.92
  -2 -22  -4   -7.21   12.54
   2 -22  -4   11.37   11.60
  -2 -22   4   24.98   11.75
   2  22   4    2.47    7.35
   2 -22   4    9.93    9.45
   2  22  -4   -0.10    6.66
  -3 -22  -4   19.91   14.92
   3 -22   4   14.38    9.32
  -3 -22   4   -2.17   12.22
   3  22  -4   -0.93    6.82
   3  22   4    2.16    8.09
   3 -22  -4   34.82   12.30
   0 -23  -4   14.25   11.49
   0 -23   4   17.31   11.01
  -1 -23  -4   22.01   14.98
  -1 -23   4   28.95   11.75
   1  23  -4    5.93    6.09
   1 -23   4   13.42   10.26
   0   0   5    1.76    1.44
   0   0  -5    0.21    0.94
   0   0   5    1.87    1.14
  -1   0  -5    0.95    1.34
  -1   0   5   -0.16    1.56
  -1   0   5    0.45    1.79
   1   0  -5   -0.46    1.16
   1   0   5    2.66    1.80
  -2   0  -5   -0.25    1.40
   2   0  -5   -0.05    1.23
   2   0   5   -2.77    2.16
  -2   0   5   -1.03    1.68
  -2   0   5    3.90    2.45
   3   0  -5   -0.34    1.31
  -3   0  -5    2.34    1.91
  -3   0   5    1.04    2.59
  -3   0  -5    1.05    1.43
  -3   0  -5    0.67    2.01
  -3   0   5    1.06    1.89
  -4   0  -5    5.76    2.90
  -4   0   5    1.67    2.44
  -4   0   5    7.45    3.57
  -4   0  -5   -0.51    2.81
  -4   0  -5    1.00    1.82
   4   0  -5   -3.26    1.64
  -5   0   5    5.62    4.18
  -5   0  -5    5.46    2.52
  -5   0  -5    3.01    3.11
  -5   0  -5    0.24    2.66
  -5   0   5    0.09    2.62
   5   0  -5    0.50    1.90
  -6   0  -5   -1.25    1.84
  -6   0   5    4.10    4.33
   6   0  -5   -1.71    1.91
  -6   0   5   -2.99    2.80
  -6   0  -5   -0.92    3.09
  -7   0  -5    2.19    2.62
   7   0  -5    1.40    2.74
  -7   0  -5    2.94    4.83
  -7   0   5    2.33    3.76
  -7   0   5   -2.33    5.04
   8   0   5   -5.96    6.93
  -8   0  -5    4.38    3.22
   8   0   5    0.57    6.52
  -8   0   5   -7.22    4.33
  -8   0  -5   -3.93    4.68
   9   0   5   22.24    9.31
   9   0   5   10.76    9.51
  -9   0  -5   15.63    8.25
  -9   0   5    1.52    5.85
  -9   0  -5    4.91    4.33
   9   0  -5    8.89   11.23
  10   0  -5    4.33    9.54
 -10   0   5   -3.02    6.93
 -10   0  -5   -6.22    6.98
  10   0  -5    0.87    8.83
 -11   0  -5   -4.80    8.53
  11   0  -5   -3.87    9.98
  11   0  -5   11.01    9.10
   0  -1  -5    1.39    1.38
   0  -1   5   -0.20    1.34
   0   1   5   -0.74    1.30
   0  -1   5    0.59    1.06
   0  -1  -5   -0.74    0.83
   0   1  -5   -0.29    0.85
   1  -1   5 5056.51  137.34
   1  -1  -5 4766.16  136.91
  -1  -1   5 4977.42  136.52
   1   1   5 4992.04  137.20
  -1  -1  -5 5024.87  137.43
  -1   1   5 5114.63  137.26
  -1   1  -5 4881.41  137.18
   1  -1  -5 4771.90  136.18
   1   1  -5 5280.11  137.27
  -1  -1   5 4933.30  136.86
  -2  -1   5  186.20    9.13
   2  -1  -5  204.13    7.46
  -2   1   5  201.59    9.02
  -2   1   5  194.42    9.21
   2   1   5  194.55    9.03
   2   1  -5  196.55    8.51
  -2   1  -5  191.75    8.80
  -2  -1   5  198.27    8.26
  -2  -1  -5  201.40    9.26
  -2   1  -5  175.32    8.79
  -3  -1  -5  486.69   18.53
  -3  -1   5  509.27   17.44
   3  -1  -5  495.46   15.99
  -3  -1   5  481.24   18.59
  -3   1   5  483.82   18.63
  -3   1  -5  468.36   17.84
   3   1   5  478.02   18.07
  -3   1  -5  484.95   18.39
   3  -1   5  502.86   16.71
  -3  -1  -5  484.89   16.43
  -3   1   5  515.43   18.43
   3   1  -5  470.12   17.13
  -4   1  -5   88.99    6.52
  -4   1  -5   77.41    6.66
   4  -1  -5   86.33    5.21
   4  -1   5   84.65    6.05
  -4  -1  -5   90.80    6.19
  -4  -1  -5   78.01    6.49
  -4   1   5   80.90    7.40
  -4  -1   5   76.93    7.07
  -4  -1   5   85.18    6.19
   4  -1   5   89.24    6.71
   4   1  -5   82.11    6.01
  -4   1   5   79.52    6.52
  -4  -1  -5   76.84    6.50
  -5   1  -5  157.86   10.51
  -5  -1  -5  170.30   10.46
  -5  -1  -5  163.75   10.05
   5  -1   5  156.70   10.06
   5   1  -5  157.89    9.34
  -5   1   5  160.52   11.09
   5  -1   5  153.95    9.45
  -5  -1   5  166.02   11.05
  -5   1   5  160.48   10.20
  -5  -1  -5  148.98    9.26
   5  -1  -5  165.22    8.43
  -5  -1   5  167.08    9.81
  -5   1  -5  152.16    9.58
   6   1  -5  202.24   11.43
  -6  -1   5  179.68   12.83
  -6   1   5  196.34   12.45
   6  -1  -5  205.16   10.49
  -6  -1  -5  204.95   11.71
  -6  -1   5  187.55   11.65
  -6   1  -5  200.12   11.75
  -6   1  -5  201.34   12.94
   6  -1   5  193.97   12.28
  -6  -1  -5  181.66   11.87
   6  -1   5  194.48   11.67
  -6  -1  -5  202.53   12.32
  -7   1  -5  273.35   15.28
  -7  -1   5  298.32   18.13
   7  -1   5  325.19   16.99
  -7   1  -5  282.04   17.30
   7  -1   5  290.05   15.79
   7   1  -5  293.63   15.35
   7  -1  -5  289.56   14.13
  -7  -1  -5  313.61   16.02
  -7   1   5  264.90   16.09
  -7  -1   5  292.69   15.99
  -7  -1  -5  290.78   16.59
  -7  -1  -5  282.02   16.05
  -8  -1   5   16.36    7.51
  -8  -1  -5   23.82    6.33
  -8  -1  -5   17.94    6.98
  -8  -1   5   16.98    6.59
   8  -1  -5   33.10   10.62
   8  -1   5   30.51    9.17
   8  -1  -5   25.13   11.14
  -8   1  -5   17.80    5.37
   8  -1   5   32.04    9.06
  -8   1   5   23.27    7.54
   8   1  -5   19.56    5.28
  -8   1  -5   22.49    7.81
  -9  -1   5   96.85   12.65
   9   1   5  132.33   12.68
  -9   1  -5  121.05   11.09
  -9   1   5  122.52   14.59
   9  -1   5  137.18   15.15
   9   1   5  160.28   17.28
  -9   1  -5  132.85   15.44
  -9  -1   5  153.63   17.33
   9  -1   5  129.56   12.17
  -9  -1  -5  124.05   14.09
  -9  -1  -5  125.16   11.72
 -10  -1   5   15.34    8.11
 -10   1   5   25.05    9.08
 -10  -1  -5   17.86    7.05
  10  -1  -5   12.98    9.80
  10  -1  -5   33.01   10.89
 -10  -1  -5   16.04    8.79
  10   1  -5   29.94   15.00
 -10   1  -5   19.24    9.52
  11   1   5   40.33   10.86
  11   1  -5    3.14    9.68
 -11   1   5   29.16   10.14
 -11   1  -5   25.06   11.54
  11  -1  -5   13.75   11.79
  11  -1  -5   23.87    9.86
  11   1  -5   18.85    9.88
   0  -2  -5   10.06    1.81
   0  -2   5    8.32    2.04
   0  -2  -5   13.05    2.54
   0  -2   5   10.25    2.05
   0   2  -5    8.53    2.15
   0   2   5    8.68    2.16
  -1  -2   5 4033.05  111.61
  -1   2  -5 4008.15  112.82
   1  -2  -5 4061.29  112.73
   1   2   5 4075.60  112.68
   1  -2  -5 4007.10  111.46
   1   2  -5 4164.85  112.97
   1  -2   5 3988.74  111.41
  -1  -2   5 4003.37  112.41
  -1   2   5 4123.32  112.90
  -1  -2  -5 4171.47  113.16
  -1  -2  -5 4027.02  111.50
  -2  -2   5  302.18   10.47
  -2   2  -5  289.38   11.98
   2   2  -5  292.43   11.68
   2  -2   5  298.02   10.37
  -2   2   5  300.71   12.09
  -2  -2   5  277.39   11.93
  -2  -2  -5  293.92   10.26
   2  -2  -5  274.92   12.11
   2  -2  -5  283.62    9.27
   2  -2  -5  292.87   12.48
  -2  -2  -5  292.74   12.21
  -2   2  -5  273.52   11.38
   2   2   5  291.50   11.59
   3  -2  -5   36.18    2.67
   3  -2  -5   42.91    6.47
   3   2  -5   38.04    4.27
  -3  -2   5   42.93    4.17
  -3  -2  -5   45.21    4.35
  -3   2   5   43.90    5.17
   3  -2  -5   52.99    6.71
  -3   2  -5   36.36    4.07
  -3   2  -5   38.66    5.06
   3   2   5   44.70    4.96
  -3  -2  -5   34.65    4.58
   3  -2   5   43.95    4.73
  -3  -2   5   46.19    5.72
  -4  -2   5   38.67    4.60
   4  -2  -5   44.17    7.10
   4   2  -5   37.30    4.78
  -4   2   5   45.15    5.81
  -4  -2  -5   39.23    5.35
  -4  -2  -5   52.31    5.32
  -4  -2   5   48.61    6.47
  -4   2  -5   40.74    5.76
  -4   2  -5   46.96    4.97
   4   2   5   50.99    6.08
   4  -2   5   52.62    5.80
   4  -2  -5   46.24    7.23
   4  -2  -5   33.37    3.12
   5   2  -5  157.73    9.89
   5  -2  -5  178.33   12.49
  -5  -2   5  165.06   11.11
  -5  -2   5  165.52    9.84
   5  -2  -5  154.90    7.83
   5  -2   5  169.72   10.26
   5  -2  -5  153.19   11.10
  -5  -2  -5  161.53    9.68
  -5   2  -5  161.34    9.71
   5  -2   5  166.89    9.81
  -5   2   5  159.92   10.67
  -5  -2  -5  161.06   10.49
  -5   2  -5  154.48   10.73
   6  -2  -5   40.69    4.60
   6  -2  -5   46.68    9.32
  -6   2  -5   36.58    5.55
  -6   2  -5   46.25    7.46
  -6  -2  -5   40.12    6.45
   6  -2  -5   48.96    9.50
  -6  -2  -5   46.31    6.73
  -6   2   5   49.36    7.31
  -6  -2   5   36.25    7.47
  -6  -2   5   43.92    6.08
   6  -2   5   61.36    8.59
   6   2  -5   41.79    6.12
   6  -2   5   51.74    7.87
  -6  -2  -5   45.13    6.68
   7   2  -5    8.28    3.63
  -7  -2  -5    8.69    4.11
  -7   2  -5    4.52    5.77
  -7  -2  -5   14.54    5.22
   7  -2  -5    8.63    8.42
  -7  -2   5    4.74    6.22
   7  -2   5    6.43    6.05
  -7  -2   5    4.56    3.77
   7  -2   5   13.98    6.69
  -7   2  -5    7.32    3.27
  -7   2   5    3.87    5.31
  -7  -2  -5    7.57    4.60
   7  -2  -5   13.17    9.12
   8  -2   5   -0.40    6.62
  -8   2   5   -0.62    5.36
  -8  -2  -5    4.82    5.47
  -8   2  -5   -4.25    5.57
  -8  -2  -5    1.06    5.00
  -8   2  -5    1.79    2.93
  -8  -2   5   -0.72    5.70
   8   2  -5   -2.44    2.79
  -8  -2   5    1.85    4.37
   8  -2  -5    2.92    8.10
   8  -2  -5    1.12    7.15
  -8  -2  -5    4.40    3.91
   9  -2  -5   26.22   10.28
  -9  -2   5   47.13    9.07
  -9  -2  -5   34.30    7.86
  -9   2  -5   26.36    6.50
   9  -2  -5   25.12    9.27
  -9   2  -5   36.48    9.69
  -9  -2   5   37.15   10.98
  -9   2   5   24.55    8.55
   9  -2   5   38.36   10.64
 -10  -2   5    4.97    8.91
 -10  -2  -5    6.85    5.91
  10  -2  -5    2.37    8.68
 -10   2   5   -0.67    6.70
 -10   2  -5   -6.08    7.93
  10  -2  -5    9.38    8.39
  10   2   5   10.85    8.40
 -11   2   5   27.53   10.66
  11  -2  -5   12.70    8.95
  11  -2  -5    9.47   12.09
 -11   2  -5   20.96    9.34
  11   2  -5   45.72   17.37
   0   3  -5   -1.17    1.26
   0  -3   5    0.23    1.56
   0   3   5   -1.14    1.65
   0  -3  -5   -1.28    2.37
   0  -3   5    0.04    1.74
   0  -3  -5   -1.54    0.85
  -1  -3   5  596.94   18.73
   1   3   5  597.88   20.28
  -1  -3   5  584.20   20.26
  -1  -3  -5  632.73   20.92
   1  -3   5  620.66   19.46
  -1  -3  -5  641.98   19.73
   1  -3  -5  639.76   18.77
   1  -3  -5  642.00   20.95
   1   3  -5  651.82   21.23
  -1   3  -5  639.25   20.54
  -1   3  -5  636.03   20.91
  -1   3   5  623.69   20.94
   2   3  -5    1.38    1.72
   2   3   5    3.38    2.16
  -2  -3   5    4.24    2.66
  -2   3  -5    4.14    1.72
  -2  -3  -5    1.15    1.57
  -2  -3  -5    3.55    1.93
   2  -3  -5    8.11    3.27
   2  -3   5    1.88    2.13
  -2  -3   5    4.44    1.39
  -2   3  -5    2.07    2.10
  -2   3   5    2.93    2.14
   3  -3  -5  533.51   20.49
   3   3  -5  495.72   19.26
  -3  -3   5  536.68   17.37
  -3   3  -5  539.25   18.93
  -3  -3  -5  528.68   18.13
   3  -3  -5  480.97   19.83
  -3  -3   5  533.23   20.04
   3   3   5  519.89   18.72
  -3   3   5  517.57   19.97
  -3  -3  -5  505.75   20.04
  -3   3  -5  516.19   19.93
   3  -3   5  541.04   18.30
   4  -3  -5   78.55    8.99
   4  -3   5   69.37    6.79
  -4   3   5   69.68    7.24
  -4  -3  -5   61.59    6.68
   4  -3  -5   58.02    3.45
  -4   3  -5   69.08    7.33
   4   3   5   65.15    6.52
  -4  -3   5   62.71    4.91
  -4  -3   5   68.08    7.53
  -4   3  -5   55.95    5.07
   4   3  -5   61.99    5.79
  -4  -3  -5   65.11    5.69
   4  -3  -5   72.75    8.35
   5  -3   5 1086.90   35.59
   5  -3  -5 1027.30   31.58
   5   3  -5 1047.77   36.23
  -5  -3  -5 1066.82   37.31
  -5   3  -5 1005.21   34.89
   5   3   5 1069.02   35.62
  -5  -3  -5 1026.42   34.86
   5  -3  -5 1036.43   37.66
   5  -3  -5 1016.97   37.42
  -5  -3   5 1089.15   34.60
  -5   3  -5 1064.58   37.74
  -5  -3   5 1039.45   37.10
  -5   3   5 1066.75   37.42
   6  -3  -5  155.92   12.43
   6  -3   5  144.21   10.65
  -6  -3   5  143.23   11.32
  -6  -3  -5  140.85   10.63
  -6  -3   5  139.47    9.35
   6  -3  -5  155.62   11.96
   6  -3  -5  151.55    7.83
  -6   3  -5  138.29   11.02
   6   3  -5  146.84   10.40
   6   3   5  136.69   10.22
  -6   3   5  142.63   11.08
  -6  -3  -5  149.13    9.99
  -6   3  -5  147.39    9.47
   7  -3  -5  135.53   13.19
   7  -3   5  139.86   11.21
  -7  -3  -5  139.37   10.56
  -7   3  -5  139.66    9.84
  -7   3  -5  139.22   12.25
   7  -3  -5  125.00   12.16
  -7  -3  -5  128.66   11.14
   7   3   5  137.97   11.03
  -7  -3   5  134.01   12.49
   7   3  -5  149.55   11.19
  -7  -3   5  138.31    9.99
  -7   3   5  149.10   12.39
  -8   3   5   68.36   11.12
   8  -3   5   95.97   12.64
   8  -3  -5   60.23   11.80
  -8   3  -5   53.25   10.68
   8  -3  -5   58.27   12.13
  -8  -3   5   94.06    9.75
  -8  -3  -5   55.54    9.08
   8   3  -5   46.56    7.86
   8   3   5   89.37   10.82
  -8  -3  -5   79.35   10.70
  -8  -3   5   77.66   12.37
  -8   3  -5   62.26    7.77
  -9  -3  -5   70.65   11.67
  -9   3   5   43.53   10.33
   9   3  -5   56.17    9.03
   9  -3   5   60.03   12.07
   9  -3  -5   37.26   10.30
  -9  -3   5   73.72   13.61
  -9   3  -5   55.66   12.01
  -9  -3  -5   49.21    9.18
   9   3   5   73.29   10.52
   9  -3  -5   31.28   10.55
 -10   3   5    1.42    7.61
 -10   3  -5    3.85    8.48
  10   3   5   19.24    8.26
 -10  -3   5   14.79    9.95
  10  -3  -5    8.84   10.47
 -10  -3  -5    3.56    4.97
 -11   3   5   19.33    9.52
  11  -3  -5   15.56    9.24
 -11   3  -5   27.55   11.85
   0  -4   5 3091.70   87.20
   0   4  -5 3174.65   88.38
   0   4   5 3022.33   87.44
   0  -4  -5 3109.60   87.52
   0  -4  -5 3199.47   87.23
   0  -4   5 3056.85   86.39
  -1   4  -5  808.25   25.46
  -1   4  -5  830.67   26.16
   1   4   5  774.12   25.06
  -1  -4   5  759.86   25.55
  -1  -4  -5  808.34   26.12
  -1  -4   5  768.60   23.28
  -1  -4  -5  794.97   25.11
   1  -4   5  784.86   24.84
   1  -4  -5  809.28   26.21
   1   4  -5  791.33   26.33
  -1   4   5  804.47   26.04
   1  -4  -5  825.71   23.73
  -2   4   5   49.79    4.83
  -2  -4   5   54.98    2.96
   2   4  -5   48.64    4.73
   2  -4   5   64.84    5.48
   2  -4  -5   75.76    6.91
  -2   4  -5   56.65    5.51
  -2  -4  -5   54.75    5.03
   2   4   5   46.18    4.20
  -2   4  -5   61.90    4.69
  -2  -4   5   65.67    6.23
  -2  -4  -5   53.84    4.63
  -3  -4   5  338.51   14.85
  -3   4  -5  312.70   13.19
  -3  -4  -5  324.27   14.85
   3   4  -5  312.00   14.24
   3  -4  -5  313.73   14.89
  -3   4  -5  310.70   14.49
  -3  -4  -5  320.84   13.12
  -3  -4   5  333.31   11.51
   3  -4   5  346.16   13.57
   3   4   5  332.01   13.23
  -3   4   5  341.69   14.92
  -4  -4   5   79.00    5.08
  -4  -4  -5   72.42    6.09
  -4  -4  -5   77.61    7.11
  -4   4  -5   70.29    5.61
   4   4  -5   68.44    7.05
   4   4   5   60.25    5.54
  -4  -4   5   84.46    8.56
  -4   4  -5   69.55    6.79
  -4   4   5   81.26    8.06
   4  -4   5   77.71    6.46
   4  -4  -5   81.58    8.86
  -5  -4   5  597.02   24.86
  -5   4   5  583.85   24.87
   5  -4  -5  606.07   25.57
   5  -4   5  645.72   23.77
   5  -4  -5  617.66   18.68
  -5  -4   5  604.12   21.48
  -5  -4  -5  595.12   25.04
  -5  -4  -5  598.35   23.00
  -5   4  -5  592.34   25.14
  -5   4  -5  586.41   22.45
   5   4  -5  611.12   24.45
   5   4   5  582.21   22.71
  -6   4  -5   50.88    8.49
  -6  -4  -5   55.27    7.97
  -6  -4  -5   71.67    8.35
  -6   4   5   60.53    8.60
   6   4   5   67.09    7.79
   6   4  -5   59.59    7.81
  -6  -4   5   63.98    6.73
   6  -4   5   72.97    9.11
  -6  -4   5   51.87    8.57
  -6   4  -5   60.93    6.48
   6  -4  -5   80.55   10.69
  -7   4  -5  249.86   13.97
  -7   4  -5  281.38   17.76
  -7  -4  -5  273.62   15.35
   7   4  -5  287.93   16.55
   7   4   5  269.25   14.98
  -7  -4   5  295.14   14.59
  -7  -4   5  264.49   17.21
   7  -4   5  293.45   16.45
   7  -4  -5  276.89   18.03
  -7  -4  -5  263.81   16.51
  -7   4   5  267.61   17.50
  -8   4   5   37.31    9.58
  -8   4  -5   24.47    5.33
   8  -4   5   20.78    8.05
  -8  -4  -5   17.87    6.22
  -8   4  -5   21.42    8.46
  -8  -4   5   25.72    8.71
   8  -4  -5   45.47   10.68
  -8  -4  -5   20.43    7.16
   8   4   5   35.31    7.49
   8   4  -5   25.82    6.84
  -9  -4   5   92.29   14.30
  -9  -4  -5   70.38   10.56
   9  -4  -5   50.70   10.44
  -9  -4  -5   74.53   12.05
   9   4   5   71.34   10.04
   9  -4   5   92.36   13.80
  -9   4   5   53.65   11.52
   9   4  -5   65.93   10.14
  -9   4  -5   55.68   12.46
 -10   4  -5   -4.32    8.70
 -10  -4   5    2.68    9.59
 -10   4   5    7.18    8.13
  10  -4  -5   17.42   10.87
 -11  -4   5   24.63   11.81
 -11   4  -5   17.85   10.49
 -11   4   5   14.74    8.49
  11   4   5   12.75    7.52
  11  -4  -5   13.11   11.14
   0  -5   5   -2.20    1.79
   0   5   5   -0.15    1.86
   0  -5  -5    0.11    1.07
   0  -5  -5    3.11    2.74
   0   5  -5    1.76    1.80
   0   5  -5    0.39    1.38
  -1   5  -5  739.03   23.84
  -1  -5  -5  711.91   23.90
   1  -5   5  716.64   23.63
  -1   5  -5  778.06   24.82
  -1  -5  -5  721.01   24.50
   1   5  -5  711.82   24.90
   1   5   5  695.47   23.32
  -1  -5   5  730.06   21.45
   1  -5  -5  717.55   24.77
  -1   5   5  700.15   24.28
  -1  -5   5  712.91   24.34
   1  -5  -5  753.51   22.23
  -2   5   5   17.53    3.84
  -2  -5   5   21.80    4.17
   2   5   5   31.02    3.91
   2   5  -5   20.42    4.02
   2  -5   5   23.61    4.13
  -2   5  -5   22.17    3.43
  -2   5  -5   24.15    4.16
  -2  -5  -5   28.72    4.19
  -2  -5  -5   17.51    3.77
   2  -5  -5   24.91    4.96
   3  -5   5   15.68    3.92
  -3  -5  -5   22.70    4.05
   3  -5  -5   19.22    5.10
   3   5   5   17.40    3.39
  -3   5   5   13.16    4.01
   3   5  -5   13.86    3.58
  -3  -5  -5   14.07    3.86
  -3  -5   5   17.18    2.15
  -3   5  -5   13.62    3.92
  -3   5  -5   12.67    2.84
  -3  -5   5   19.67    4.49
   4  -5   5   50.40    6.50
  -4   5  -5   44.54    6.39
   4   5   5   46.46    5.30
  -4  -5  -5   46.70    5.97
  -4  -5   5   54.08    7.51
  -4  -5   5   41.41    3.44
  -4   5  -5   35.60    4.45
   4  -5  -5   54.07    7.89
  -4  -5  -5   38.61    6.04
   4   5  -5   48.20    6.29
  -4   5   5   55.28    6.98
   5   5   5    3.34    3.05
  -5  -5   5    2.24    2.36
  -5  -5  -5    1.16    2.63
  -5   5   5    2.84    3.56
  -5   5  -5    3.99    3.82
   5  -5   5    2.25    4.28
   5  -5  -5    7.51    5.22
  -5  -5   5    6.15    4.19
   5   5  -5    3.75    3.23
  -5   5  -5    3.29    1.85
  -5  -5  -5    8.91    3.61
   6   5   5   66.02    7.77
   6  -5  -5   63.01   10.53
  -6  -5   5   59.48    5.64
  -6   5  -5   54.16    8.90
  -6  -5   5   93.37   11.38
  -6  -5  -5   82.42    8.90
   6  -5   5   62.17    8.70
  -6   5  -5   60.89    6.49
  -6   5   5   74.26   10.20
  -6  -5  -5   65.72    8.85
   6   5  -5   58.23    8.19
   7   5  -5  111.00   10.57
  -7  -5  -5  119.67   10.09
  -7   5  -5  123.17   13.71
  -7  -5   5  122.13   13.45
   7  -5   5  121.07   11.17
   7  -5  -5  137.53   15.08
  -7   5   5  119.26   12.53
  -7  -5   5  107.16    8.16
   7   5   5  105.51    9.04
  -7   5  -5   93.87    8.04
  -7  -5  -5  106.67   11.81
   8  -5  -5   45.62   11.16
  -8  -5   5   40.65    9.81
  -8  -5  -5   43.21    8.87
  -8  -5  -5   33.90    8.15
   8   5  -5   30.30    7.31
   8   5   5   41.20    7.34
   8  -5   5   50.57   10.48
  -8   5   5   39.83    9.54
  -8   5  -5   25.14    9.28
   9  -5  -5   79.14   13.37
  -9   5  -5  121.95   15.91
   9  -5   5  157.93   16.77
  -9  -5   5  151.02   17.58
   9   5  -5  124.47   13.48
  -9  -5  -5  112.71   13.10
  -9  -5  -5  141.85   15.14
  -9   5   5  102.21   13.46
  10  -5  -5   -0.80   10.77
 -10   5  -5   -7.24    8.63
  10   5   5    4.11    4.91
 -10   5   5   -2.45    7.78
 -10  -5   5    2.35    9.09
 -11  -5   5    7.49   11.20
 -11   5  -5    3.50    9.54
 -11   5   5    7.26    8.16
  11  -5  -5   -0.80   12.75
  11   5   5    5.67    6.10
   0   6  -5 1546.48   45.78
   0  -6   5 1555.64   47.62
   0  -6  -5 1592.15   47.08
   0   6  -5 1582.79   48.54
   0  -6  -5 1583.74   48.19
   0   6   5 1629.09   47.55
  -1  -6   5 1165.17   33.04
  -1  -6  -5 1144.77   36.31
  -1   6   5 1160.89   36.65
  -1  -6   5 1133.63   36.57
  -1   6  -5 1151.71   35.68
   1  -6   5 1123.77   35.87
   1   6   5 1107.92   35.09
   1   6  -5 1140.94   37.22
   1  -6  -5 1177.41   37.18
  -1   6  -5 1186.99   36.75
  -1  -6  -5 1161.92   36.83
  -2  -6  -5  489.53   18.59
   2  -6  -5  508.14   20.07
   2   6   5  471.23   17.23
  -2   6  -5  505.85   18.73
  -2   6   5  493.50   19.55
  -2  -6  -5  513.29   19.96
   2   6  -5  498.48   19.86
   2  -6   5  494.55   18.43
  -2  -6   5  486.92   19.38
  -2   6  -5  487.45   18.92
  -2   6   5  497.03   15.09
  -3   6  -5  407.74   17.70
  -3   6  -5  375.24   15.83
   3   6  -5  399.12   17.80
  -3   6   5  418.72   18.12
   3  -6  -5  414.42   18.28
   3  -6   5  415.75   16.81
  -3  -6  -5  430.54   16.97
  -3  -6   5  396.02   17.72
   3   6   5  413.41   15.56
  -3  -6  -5  412.07   18.26
  -4  -6  -5  145.14   10.38
  -4  -6   5  152.53    6.31
  -4   6  -5  138.04   10.12
  -4  -6  -5  148.11    9.50
   4   6   5  157.59    8.58
  -4  -6   5  145.90   10.48
   4   6  -5  134.34    9.83
  -4   6  -5  137.63    8.28
  -4   6   5  142.48   10.26
   4  -6  -5  161.61   11.31
   4  -6   5  148.59    9.73
  -5  -6   5  206.38   13.57
  -5  -6   5  216.77    9.28
   5   6   5  213.44   11.06
  -5   6  -5  217.12   13.70
   5   6  -5  219.92   13.47
   5  -6  -5  212.35   14.24
  -5  -6  -5  206.87   12.19
  -5   6   5  221.85   13.69
   5  -6   5  221.60   12.72
  -5  -6  -5  205.79   13.31
  -5   6  -5  203.19   10.83
   6  -6   5   86.70   10.33
   6   6  -5   69.09    9.09
  -6   6  -5   62.45    6.10
  -6  -6  -5   64.62    9.29
  -6  -6   5  100.09   12.00
   6  -6  -5   94.55   12.12
  -6   6   5   77.27   10.48
  -6   6  -5   68.17    9.53
  -6  -6  -5  100.63    9.94
   6   6   5   70.93    6.89
  -6  -6   5   72.04    5.68
  -7   6  -5  140.71   13.16
   7   6  -5  165.31   12.98
  -7  -6  -5  150.69   11.87
  -7  -6  -5  156.83   13.08
  -7  -6   5  150.72   13.68
  -7   6   5  150.81   13.64
  -7   6  -5  146.80    9.78
   7  -6  -5  149.80   14.07
   7  -6   5  169.54   12.70
   7   6   5  155.29   10.84
   8  -6   5   76.56   11.28
   8  -6  -5   82.49   13.56
  -8  -6   5   95.19   13.53
  -8  -6  -5   73.03   11.09
  -8  -6  -5   87.49   11.46
   8   6  -5   83.89   11.34
  -8   6  -5   83.81   13.05
   8   6   5   80.84    9.70
  -8   6   5   70.61   11.86
   9  -6  -5  180.60   17.06
   9  -6   5  163.78   14.57
  -9   6  -5  169.48   18.92
   9   6  -5  143.45   13.73
  -9   6   5  113.29   15.24
  -9  -6   5  190.66   18.99
  -9  -6  -5  169.66   14.81
  10   6   5    3.06    5.63
  10  -6  -5   10.12   11.66
 -10   6   5    2.49    8.79
  10   6  -5    4.32    5.92
 -10  -6   5   -9.45    8.20
 -10   6  -5   -6.43   10.63
 -11   6  -5   42.66   14.45
  11   6   5   45.88   11.62
 -11   6   5   26.41   11.54
  11  -6  -5   44.96   16.15
 -11  -6   5   75.44   17.29
   0  -7  -5   -0.87    1.22
   0  -7   5    2.05    2.42
   0   7   5   -0.65    1.77
   0   7  -5   -0.42    1.47
   0   7  -5   -0.86    1.63
   0  -7  -5   -4.47    2.45
   1  -7   5  173.09    9.71
   1   7  -5  168.56    9.98
  -1  -7   5  187.62   10.19
   1   7   5  172.09    8.62
  -1   7  -5  173.56    8.84
  -1  -7  -5  161.38    9.32
  -1   7   5  180.66    8.27
   1  -7  -5  176.23   10.61
  -1  -7  -5  175.41    9.98
  -1  -7   5  168.51    6.73
  -1   7  -5  187.22    9.89
  -1   7   5  173.38    9.65
   2   7   5    2.75    2.20
  -2   7  -5    4.22    2.92
  -2   7   5    0.81    2.51
  -2  -7  -5    1.66    2.67
   2   7  -5   -0.43    2.13
   2  -7  -5    6.77    4.32
  -2  -7   5    1.92    2.61
  -2   7   5    1.43    1.27
  -2   7  -5    1.36    1.78
   2  -7   5    2.09    3.20
  -2  -7  -5    0.15    1.51
  -3  -7  -5  247.09   12.26
  -3  -7   5  231.86   12.83
  -3   7   5  244.06   13.16
  -3   7  -5  214.23   11.01
   3  -7  -5  228.23   13.36
   3  -7   5  223.85   11.92
  -3  -7  -5  213.21   12.55
  -3   7  -5  222.74   12.43
   3   7   5  229.94   10.44
   3   7  -5  220.13   12.65
   4   7   5    5.15    2.68
  -4   7  -5    2.69    3.33
  -4   7   5   -1.78    2.52
  -4  -7  -5    0.40    2.91
  -4   7  -5   -0.65    1.48
   4  -7  -5    3.78    4.27
  -4  -7  -5    0.96    2.54
  -4  -7   5    2.55    3.99
   4  -7   5   -0.01    3.32
   4   7  -5    2.57    2.62
  -5  -7  -5    1.68    2.73
   5   7   5    1.05    2.67
  -5   7  -5   -6.37    2.78
  -5   7  -5    1.96    1.88
  -5   7   5    4.14    3.86
  -5  -7   5    2.30    4.31
   5   7  -5    0.71    2.49
   5  -7   5   -1.17    4.19
  -5  -7  -5   -0.40    3.49
   5  -7  -5    6.41    5.50
  -6  -7   5   42.32    9.32
  -6  -7  -5   43.66    7.76
   6   7   5   37.70    5.86
   6   7  -5   30.02    7.36
  -6  -7  -5   29.47    6.72
  -6   7  -5   30.93    7.02
  -6   7  -5   28.42    4.62
   6  -7   5   27.45    7.28
   6  -7  -5   35.62    9.85
  -6   7   5   37.50    8.42
   7  -7  -5   43.34   10.82
  -7   7  -5   24.69    8.51
  -7  -7  -5   26.73    7.50
  -7   7   5   31.20    9.32
   7  -7   5   37.72    8.61
  -7  -7  -5   27.98    8.17
   7   7   5   24.62    5.61
  -7  -7   5   39.87    9.88
   7   7  -5   22.98    6.65
  -8   7  -5    2.41    7.80
   8  -7  -5    6.81    9.65
   8  -7   5    8.83    6.72
  -8  -7  -5    3.77    6.21
  -8   7   5   12.23    8.54
   8   7  -5   12.84    6.06
  -8  -7   5    4.64    7.31
  -9  -7   5   33.33   10.60
  -9  -7  -5   27.60    9.24
   9  -7   5   11.51    8.63
  -9   7   5   24.82   10.47
   9   7   5   18.48    7.73
   9  -7  -5   27.53   12.96
  -9   7  -5   36.26   11.86
   9   7  -5   21.55    7.27
  10   7  -5    5.69    5.95
 -10   7   5    5.07    8.56
 -10   7  -5   -3.95   10.55
  10  -7  -5    9.46   12.94
 -10  -7   5    6.86    9.67
  10   7   5    7.54    6.70
  11  -7  -5   -5.42   14.26
  11   7   5    4.91    7.07
 -11  -7   5    4.60   10.71
 -11   7  -5   -0.45   11.47
 -11   7   5    4.61    9.56
   0   8  -5  408.55   17.38
   0   8   5  401.47   16.09
   0   8   5  417.16   16.59
   0  -8   5  400.03   17.12
   0  -8  -5  422.50   17.83
   0   8  -5  405.35   14.74
   1  -8  -5  790.44   28.00
   1  -8   5  755.19   26.86
  -1  -8  -5  758.38   27.20
  -1  -8   5  754.15   27.29
  -1   8   5  742.66   24.82
  -1  -8   5  726.34   22.69
  -1   8  -5  763.89   27.01
  -1   8   5  762.55   26.82
  -1   8  -5  753.94   25.65
   1   8  -5  717.54   27.44
  -1  -8  -5  764.58   27.06
   1   8   5  777.04   25.40
  -2  -8   5   21.15    5.05
  -2   8  -5   15.58    3.72
  -2   8   5   16.58    2.39
  -2  -8  -5   18.47    4.22
   2  -8  -5   24.17    6.12
  -2  -8  -5   28.00    5.19
   2   8  -5   13.87    3.97
  -2   8   5   20.50    4.42
   2   8   5   18.75    3.36
   2  -8   5   18.37    4.84
  -2   8  -5   22.18    4.32
  -3  -8  -5  401.91   18.94
  -3  -8  -5  432.66   18.41
  -3   8   5  420.18   19.25
  -3  -8   5  404.93   18.82
   3  -8   5  432.12   18.11
  -3   8  -5  390.61   16.91
   3   8  -5  405.48   19.25
   3  -8  -5  426.36   19.75
  -3   8  -5  423.52   18.69
   3   8   5  398.73   15.55
   4  -8   5   41.53    7.01
  -4   8  -5   27.79    4.27
  -4  -8   5   22.12    6.04
  -4  -8  -5   32.53    6.05
  -4   8   5   32.57    6.42
   4   8   5   33.39    4.54
   4   8  -5   25.36    5.78
  -4  -8  -5   22.46    5.35
   4  -8  -5   37.34    7.77
  -4   8  -5   27.54    5.87
   5   8  -5  344.52   18.87
  -5  -8  -5  357.51   17.73
  -5   8  -5  372.88   19.18
  -5  -8   5  364.65   19.56
   5  -8   5  338.91   17.68
  -5   8  -5  333.46   15.25
  -5   8   5  350.59   18.88
   5   8   5  341.78   14.89
  -5  -8  -5  362.37   19.24
   5  -8  -5  360.71   19.53
   6  -8  -5   87.90   12.55
  -6   8  -5   75.62    6.63
  -6  -8  -5   86.57   11.25
  -6   8   5  108.16   12.83
   6   8   5   96.00    7.72
  -6  -8  -5  110.42   11.54
   6  -8   5  113.11   12.01
  -6  -8   5  108.35   13.40
  -6   8  -5  102.76   11.80
   6   8  -5  103.46   11.72
   7   8  -5  118.50   13.24
  -7   8  -5  143.69   14.60
  -7   8   5  123.71   14.34
  -7  -8  -5  117.00   13.25
  -7  -8  -5  136.68   14.07
   7  -8   5  107.66   12.44
  -7  -8   5  127.72   15.58
   7  -8  -5  120.46   14.91
   8  -8  -5  200.08   17.19
  -8   8  -5  183.26   16.83
  -8  -8   5  209.22   17.43
   8  -8   5  205.16   15.43
  -8   8   5  182.57   16.70
   8   8   5  210.67   17.23
   8   8  -5  185.52   15.63
  -8  -8  -5  198.02   15.58
   9  -8   5   40.99    9.76
   9  -8  -5   48.77   13.16
  -9   8  -5   49.03   13.44
  -9   8   5   53.57   13.27
  -9  -8   5   59.21   13.43
   9   8  -5   40.89   10.24
  -9  -8  -5   59.55   11.66
   9   8   5   46.72   11.18
 -10   8   5    7.46    9.68
 -10   8  -5   12.41   12.08
  10   8   5    9.18    6.33
 -10  -8   5    7.91    9.93
  10  -8  -5    9.81   10.95
  10   8  -5    6.38    6.50
  11   8   5   26.80    9.21
   0   9  -5   -0.15    1.88
   0  -9  -5    1.24    3.74
   0   9   5    0.93    2.13
   0   9  -5   -0.01    2.22
   0  -9   5    5.45    3.60
   0   9   5    0.53    1.94
   1  -9   5   59.89    7.25
  -1   9  -5   52.61    5.64
  -1  -9   5   57.66    7.47
  -1   9  -5   57.81    6.44
   1  -9  -5   61.82    8.17
   1   9  -5   56.49    6.80
  -1   9   5   48.74    4.97
   1   9   5   54.57    6.61
  -1   9   5   67.59    6.83
  -1  -9  -5   56.73    7.35
   1   9   5   51.18    5.49
  -2   9   5  103.19    5.82
   2   9   5  109.83    6.73
  -2   9   5  106.18    8.47
   2  -9   5   98.00    8.71
  -2  -9  -5  114.04    8.73
   2   9  -5   94.90    8.68
  -2   9  -5  107.91    7.94
  -2   9  -5  105.51    8.12
  -2  -9   5  110.15    8.82
   2  -9  -5  102.14    9.35
   3   9  -5  144.65   11.02
  -3  -9  -5  143.52   10.28
   3  -9  -5  146.36   11.42
  -3   9   5  132.59   10.33
  -3   9  -5  128.42    9.80
  -3  -9   5  155.92   10.89
   3   9   5  146.12    8.00
  -3  -9  -5  149.49   10.82
  -3   9   5  128.69    5.98
  -3   9  -5  126.90    8.74
   3  -9   5  153.75   10.62
   4   9  -5    1.14    2.84
  -4  -9  -5    1.21    2.95
  -4   9  -5    2.86    2.14
  -4  -9   5   -0.97    3.63
   4  -9  -5   -3.11    4.87
   4  -9   5    6.97    4.63
  -4   9  -5   -1.31    3.11
  -4   9   5    2.41    3.60
  -4  -9  -5    1.52    3.30
   4   9   5    0.77    2.70
  -5   9  -5   20.46    6.24
  -5  -9  -5   19.39    5.85
  -5   9   5   22.78    6.48
  -5  -9   5   29.19    8.14
  -5   9  -5   21.59    4.17
   5   9   5   29.49    4.86
   5  -9   5   28.54    7.21
  -5  -9  -5   27.55    6.21
   5  -9  -5   26.26    8.58
   5   9  -5   23.49    6.55
   6   9  -5   -0.11    3.88
  -6  -9   5    2.66    6.87
   6  -9   5    1.89    5.99
  -6   9  -5    8.90    5.03
  -6   9  -5    4.41    2.50
   6  -9  -5   -5.09    7.08
  -6  -9  -5   -1.93    5.04
  -6   9   5    7.55    5.83
   7   9  -5   71.34   11.23
   7   9   5   66.33   11.41
  -7   9   5   70.08   12.67
  -7  -9   5   77.45   13.36
   7  -9  -5   70.60   12.34
  -7  -9  -5   73.72   11.88
   7  -9   5   78.76   10.92
  -7   9  -5   77.84   11.62
  -8   9  -5   20.86    9.11
  -8   9   5    7.90    9.18
   8   9   5    6.99    5.55
  -8  -9  -5   13.26    8.33
  -8  -9   5   17.23    9.66
   8  -9   5    9.22    8.17
   8  -9  -5    6.28    8.77
   8   9  -5   24.61    8.17
  -9  -9   5   28.40   11.33
   9   9   5   43.10   10.75
  -9   9  -5   29.42   12.22
  -9   9   5   30.65   12.04
   9  -9  -5   18.23    9.68
   9  -9   5   30.81    9.40
   9   9  -5   33.34    8.95
  -9  -9  -5   31.55   10.17
  10   9   5    9.31    7.07
 -10   9  -5   19.82   12.82
 -10   9   5   26.85   13.01
  10  -9  -5   16.60    9.41
 -10  -9   5   18.00   10.65
  10   9  -5    9.29    6.16
   0 -10  -5  776.27   29.48
   0  10   5  780.75   28.01
   0  10  -5  765.74   28.86
   0  10  -5  748.31   25.38
   0 -10   5  776.57   28.92
   0  10   5  776.74   27.37
  -1  10  -5  276.03   12.80
  -1  10   5  283.23   13.99
  -1  10   5  266.85   12.41
  -1 -10  -5  274.47   14.79
   1  10   5  270.26   12.43
   1  10   5  275.15   14.43
   1  10  -5  268.19   10.17
   1  10  -5  261.57   14.54
   1 -10   5  261.07   14.10
  -1 -10   5  268.25   14.75
  -1  10  -5  267.19   13.77
   1 -10  -5  272.73   15.14
  -2  10   5   26.11    3.44
  -2 -10  -5   23.62    5.63
  -2  10   5   25.07    5.32
   2 -10  -5   35.28    7.67
   2  10   5   28.65    4.16
  -2 -10   5   22.44    5.81
  -2  10  -5   21.02    4.60
   2  10   5   19.78    5.09
  -2  10  -5   30.20    5.06
   2  10  -5   24.45    5.61
   2 -10   5   30.35    6.28
  -3  10   5  191.36   12.41
  -3 -10  -5  177.42   12.00
   3 -10   5  180.63   12.11
   3  10  -5  174.09   12.36
  -3  10  -5  173.87   11.59
   3  10   5  171.73    8.87
  -3  10  -5  161.93   10.29
  -3 -10   5  178.81   12.46
   3 -10  -5  177.96   12.95
   3  10   5  182.20   12.81
  -3  10   5  168.14    7.46
  -4 -10  -5    4.89    3.85
   4  10  -5    1.78    3.45
   4  10   5   -3.82    2.62
  -4  10  -5    1.25    3.50
   4 -10   5   -2.44    4.41
   4  10   5    1.41    2.39
  -4 -10   5    1.18    4.66
   4 -10  -5    4.52    6.16
  -4  10  -5    0.97    2.12
  -4  10   5   -1.49    3.49
  -5  10   5  122.88   11.36
   5 -10   5  121.09   11.04
  -5 -10   5  151.55   15.09
   5  10  -5  125.56   11.58
  -5  10  -5  130.70   11.14
  -5 -10  -5  127.00   12.38
   5  10   5  110.31   12.76
  -5  10  -5  100.58    7.90
   5 -10  -5  140.33   14.96
  -6  10  -5    5.39    5.43
  -6  10   5    5.04    5.10
   6  10   5   -0.39    4.67
   6 -10  -5   -1.09    7.10
  -6 -10  -5    2.41    6.12
   6  10  -5   10.41    5.12
  -6 -10   5   10.95    7.43
   6 -10   5    9.60    6.85
  -7  10  -5  110.52   13.54
   7 -10  -5   70.07   11.58
   7 -10   5   77.45   11.38
   7  10   5   80.04   12.65
   7  10  -5  101.54   13.12
  -7 -10  -5   75.92   12.14
  -7  10   5  110.13   14.04
  -7 -10   5   90.42   14.32
  -8 -10   5   71.34   14.46
  -8  10   5   66.63   13.45
   8  10   5   76.43   12.86
  -8  10  -5   66.27   11.72
   8 -10  -5   34.57    9.75
   8  10  -5   60.33   11.62
  -8 -10  -5   78.74   13.74
   8 -10   5   61.16   10.02
   9  10   5   51.83   12.08
   9  10  -5   51.74   10.98
  -9  10  -5   58.43   13.19
   9 -10  -5   30.14    9.42
   9 -10   5   40.74    9.55
  -9 -10  -5   60.96   12.59
  -9 -10   5   77.03   15.65
  -9  10   5   59.57   13.61
  10  10   5    2.71    6.77
 -10  10   5   12.25   11.93
  10 -10  -5    0.70    7.85
 -10 -10   5   -7.15   10.17
 -10  10  -5    4.96   12.96
  10  10  -5   11.33    7.08
   0  11   5   -0.85    2.25
   0 -11   5    1.47    3.84
   0  11  -5   -0.12    2.23
   0  11  -5   -0.93    2.46
   0  11   5    0.25    2.69
   0 -11  -5    4.21    4.69
   1  11  -5  101.55    9.06
  -1  11  -5  104.31    8.46
  -1  11   5  102.79    8.29
   1  11   5  113.34    9.23
  -1  11  -5   98.98    7.47
   1  11   5  109.18    7.43
  -1 -11   5  103.09    9.48
  -1 -11  -5   97.57    9.30
   1 -11  -5  114.78   11.74
   1  11  -5  103.08    5.64
   1 -11   5  102.32    9.14
  -1  11   5   89.20    6.96
   2  11  -5  107.65    9.83
   2  11   5  114.54    9.96
  -2  11  -5  112.52    8.75
  -2  11   5  120.14    7.13
  -2  11   5  120.52    9.61
   2 -11  -5  126.37   11.20
  -2 -11   5  112.82   10.00
   2 -11   5  103.11   10.01
  -2  11  -5  128.57    9.17
   2  11   5  121.28    7.66
  -2 -11  -5  113.04    9.86
   3  11  -5  818.55   32.35
   3 -11  -5  831.01   32.24
  -3  11  -5  734.38   29.74
  -3  11  -5  733.15   28.43
  -3 -11  -5  748.99   30.42
  -3  11   5  734.56   30.50
   3 -11   5  756.25   30.26
  -3 -11   5  886.03   32.33
   3  11   5  726.83   31.52
   3  11   5  713.59   25.61
  -4 -11   5   19.55    7.04
  -4 -11  -5   20.09    6.30
   4 -11   5   33.33    8.04
   4 -11  -5   33.79    9.47
  -4  11   5   26.41    6.44
  -4  11  -5   20.26    4.39
  -4  11  -5   21.94    5.98
   4  11  -5   26.56    6.90
   4  11   5   19.28    6.71
   5 -11   5   68.66   10.41
  -5  11  -5   58.45    6.52
  -5  11  -5   63.86    9.66
  -5  11   5   65.18   10.03
   5  11  -5   66.00   10.35
   5 -11  -5   68.65   12.05
   5  11   5   53.92   10.10
  -5 -11   5   69.32   11.59
  -5 -11  -5   65.20   10.02
   6 -11   5  123.93   13.36
  -6  11   5  147.33   15.15
   6 -11  -5  117.90   15.09
   6  11  -5  125.77   14.33
  -6 -11  -5  137.33   14.72
  -6  11  -5  140.44   14.67
  -6 -11   5  113.08   14.90
   6  11   5  117.85   14.27
   7 -11   5   93.64   12.26
  -7  11  -5  113.99   14.01
   7  11  -5   97.45   13.53
  -7 -11   5   92.44   14.14
   7  11   5  110.62   14.64
  -7 -11  -5  104.37   14.03
  -7  11   5   89.69   13.53
   7 -11  -5   80.52   12.21
  -8  11   5    3.29    8.33
  -8 -11  -5    1.03    8.37
  -8 -11   5   -1.71   10.19
   8  11  -5    6.51    6.10
   8 -11  -5    1.28    8.32
   8  11   5    3.27    5.82
   8 -11   5    9.29    7.68
   9  11   5    8.34    6.86
   9 -11  -5    7.16    8.14
  -9 -11  -5   20.95   10.54
  -9  11   5   20.50   12.37
  -9  11  -5   18.79   10.18
   9  11  -5   11.28    6.57
  -9 -11   5   24.34   12.01
   9 -11   5   13.66    8.38
  10 -11  -5   18.28    8.97
  10  11   5    9.60    7.78
  10  11  -5   13.72    7.95
 -10  11  -5    8.99   13.59
 -10 -11   5   14.17   11.61
 -10  11   5   10.08   12.06
   0 -12  -5   14.48    6.77
   0  12  -5   16.11    3.78
   0  12  -5   13.03    4.48
   0 -12   5   11.23    5.35
   0  12   5   12.85    4.00
   0  12   5   19.20    4.81
   1 -12  -5   22.85    7.54
   1  12  -5   27.19    6.08
  -1  12  -5   27.53    4.80
  -1  12  -5   21.76    5.13
   1  12   5   30.99    4.98
  -1  12   5   33.59    5.74
  -1  12   5   24.63    4.48
   1  12   5   20.62    5.31
   1 -12   5   30.48    6.73
   2  12  -5    1.54    3.71
  -2  12  -5    1.43    3.06
  -2 -12   5    1.23    3.75
   2  12   5    6.83    2.93
  -2 -12  -5    1.31    4.24
  -2  12   5    7.95    2.65
   2 -12   5    2.07    4.89
  -2  12   5    3.92    3.53
  -2  12  -5    3.56    3.00
   2 -12  -5    8.25    6.81
   2  12   5    0.48    3.21
   3  12   5   71.15    6.01
  -3  12  -5   80.04    9.44
   3  12  -5   71.92   10.28
  -3 -12   5   80.92   10.66
   3 -12  -5   91.10   12.43
  -3 -12  -5   90.71   11.41
  -3  12  -5   74.64    7.78
  -3  12   5   88.56   10.21
   3 -12   5   89.80   11.58
   3  12   5   70.36   10.24
   4 -12   5    4.07    6.03
   4  12   5    2.27    4.55
  -4  12  -5    3.49    4.23
  -4  12   5    4.12    4.86
  -4  12  -5    0.78    2.10
   4  12  -5    4.50    4.99
   4 -12  -5    0.57    6.70
  -4 -12   5    5.77    5.97
  -4 -12  -5    7.53    5.23
  -5  12   5    4.94    5.32
  -5 -12   5    3.69    6.67
  -5 -12  -5    3.03    5.31
  -5  12  -5    5.33    5.35
   5 -12   5    5.55    6.87
   5  12  -5    6.46    5.04
   5  12   5    5.05    5.45
   5 -12  -5    7.04    8.78
  -6 -12   5   17.03   10.36
  -6  12  -5   15.64    7.04
   6  12  -5   14.80    6.89
   6  12   5    4.52    5.41
  -6  12   5   14.02    6.83
   6 -12   5   19.99    7.73
  -6 -12  -5    6.47    6.67
   6 -12  -5    5.89    9.00
  -7 -12   5   29.59   11.20
  -7  12   5   14.19    9.09
   7  12  -5   32.51    9.39
  -7 -12  -5   18.15    9.69
   7 -12  -5   16.61    9.90
   7  12   5   21.25    7.46
   7 -12   5   29.17    8.96
   8 -12   5    5.54    7.78
   8 -12  -5    9.58    8.40
  -8  12   5   13.53    9.03
   8  12  -5    5.68    6.36
   8  12   5    0.09    5.13
  -8 -12  -5   -0.95    9.70
  -8 -12   5   13.07   10.42
  -8  12  -5    5.56    8.11
   9 -12  -5   34.25   10.11
  -9 -12   5   79.95   16.82
   9  12  -5   76.83   13.11
   9  12   5  101.88   16.26
  -9 -12  -5   99.68   16.08
  -9  12   5   80.16   15.94
   9 -12   5   61.21   11.75
  10  12  -5   23.01    9.49
  10  12   5   13.79    8.21
 -10  12   5   12.59   12.41
 -10  12  -5   20.65   12.19
 -10 -12   5   23.18   13.53
   0  13  -5    1.53    2.54
   0  13   5    2.57    2.54
   0 -13   5    2.73    4.46
   0  13  -5    2.04    2.73
   0 -13  -5    1.81    5.67
   0  13   5    0.53    3.20
   1  13   5  774.68   31.24
   1 -13  -5  805.34   32.97
  -1 -13  -5  793.83   32.36
  -1 -13   5  769.04   31.92
   1  13   5  822.56   28.64
  -1  13   5  745.92   28.56
  -1  13   5  842.00   30.87
   1  13  -5  712.80   31.10
  -1  13  -5  788.40   30.70
  -1  13  -5  806.12   28.84
   1 -13   5  768.84   31.29
  -2  13   5  199.78   10.80
  -2 -13   5  215.83   14.64
   2  13   5  177.00   13.64
   2  13   5  199.21   10.74
   2  13  -5  188.40   14.15
  -2  13  -5  191.86   12.47
   2 -13  -5  200.89   15.45
   2 -13   5  217.41   14.48
  -2  13   5  227.88   14.01
  -2  13  -5  199.50   12.37
  -2 -13  -5  214.53   14.92
   3  13  -5   62.61   10.16
  -3 -13   5   59.29    9.79
  -3 -13  -5   68.51   10.82
   3  13   5   60.72    9.98
   3 -13  -5   69.00   11.66
  -3  13  -5   78.79    8.28
  -3  13   5   76.52   10.22
  -3  13  -5   77.34    9.19
   3 -13   5   75.08   11.22
  -4  13  -5    1.03    4.11
   4  13  -5   -0.46    4.59
  -4 -13  -5    0.90    5.50
  -4  13  -5    2.75    2.74
  -4  13   5    8.05    5.09
  -4 -13   5    5.82    6.82
   4 -13   5   -3.24    5.35
   4  13   5   -3.95    3.80
   4 -13  -5    2.51    7.73
  -5 -13  -5  100.01   13.01
   5  13   5   83.48   12.81
  -5 -13   5  100.40   14.58
  -5  13   5  124.89   13.94
   5 -13  -5   95.27   14.45
   5 -13   5   82.12   12.17
  -5  13  -5   80.18   11.32
   5  13  -5   74.90   12.23
   6 -13  -5  131.03   15.18
  -6 -13  -5  175.69   17.26
   6  13   5  159.54   17.54
  -6 -13   5  126.48   15.71
   6 -13   5  162.31   14.11
   6  13  -5  154.06   16.50
  -6  13   5  163.95   14.73
  -6  13  -5  154.28   14.02
  -7  13   5  243.39   19.28
  -7  13  -5  245.61   18.67
   7 -13   5  244.40   17.99
  -7 -13   5  247.00   20.19
   7  13   5  245.85   20.25
  -7 -13  -5  245.39   18.96
   7 -13  -5  252.45   20.21
   7  13  -5  238.27   19.07
   8  13   5    3.97    6.38
   8 -13   5    7.17    8.03
  -8  13   5    7.62    8.67
   8  13  -5    8.80    6.19
  -8  13  -5    3.40    7.43
  -8 -13   5   -4.39   10.93
   8 -13  -5   -4.22    8.22
  -8 -13  -5    2.03    9.53
   9  13  -5   88.12   14.06
   9 -13   5   59.87   11.88
   9  13   5   87.85   15.55
   9 -13  -5   32.85    8.65
  -9 -13   5   62.56   16.59
  -9 -13  -5   81.75   15.89
  -9  13   5   87.87   15.09
   0  14  -5   -1.16    3.35
   0 -14   5   -0.31    4.50
   0 -14  -5   -1.14    6.46
   0  14   5    2.94    3.08
   0  14   5    1.17    3.22
  -1  14   5    2.62    2.98
   1  14   5    2.95    3.19
  -1 -14  -5    3.76    5.93
  -1  14   5    3.60    3.85
  -1 -14   5    6.36    5.43
  -1  14  -5   -0.55    3.29
   1 -14   5    6.87    5.29
  -1  14  -5    2.01    3.05
   1  14   5   -2.75    2.67
   1  14  -5    0.36    3.41
   1 -14  -5   -1.55    6.69
   2 -14  -5  115.38   14.35
  -2 -14   5  103.03   12.15
  -2 -14  -5  100.08   13.18
  -2  14  -5   91.07    8.32
   2  14   5   73.22   10.27
  -2  14  -5   85.87    8.95
   2 -14   5   98.49   12.24
   2  14  -5   91.80   11.17
  -2  14   5   68.22    6.57
  -2  14   5   99.07   10.62
   3 -14   5   11.43    7.45
  -3 -14   5   12.94    6.10
  -3  14   5   11.66    5.49
  -3 -14  -5    5.30    6.50
  -3  14  -5    1.17    3.70
   3  14  -5    5.62    5.02
   3 -14  -5    8.79    8.07
   3  14   5    0.49    4.51
  -3  14  -5    6.82    3.38
   4  14   5   11.82    6.54
  -4 -14   5   21.25    8.98
  -4  14   5   20.26    6.91
   4  14  -5    6.20    6.53
  -4 -14  -5   19.22    7.90
   4 -14  -5   25.28    9.64
   4 -14   5   11.73    8.32
  -4  14  -5   13.41    6.26
   5 -14   5    8.08    7.09
  -5  14  -5    4.87    5.80
  -5 -14   5    7.39    8.31
   5  14   5    1.90    5.07
  -5 -14  -5    2.53    5.83
   5 -14  -5    2.13    8.88
  -5  14   5    0.39    5.52
   5  14  -5    6.05    5.82
   6  14  -5    7.52    5.39
   6 -14  -5   -5.96    8.36
   6 -14   5   10.65    7.58
  -6  14   5    7.32    7.01
  -6  14  -5    3.93    5.85
   6  14   5    3.24    5.52
  -6 -14  -5   -0.41    7.40
  -6 -14   5   13.56   10.47
  -7 -14  -5    9.86    9.03
  -7 -14   5   13.90   10.58
   7  14   5   10.59    6.15
   7  14  -5   11.27    7.19
  -7  14  -5    8.82    7.23
  -7  14   5   10.73    7.58
   7 -14  -5    8.76    9.38
   7 -14   5    8.62    8.00
  -8  14  -5    4.58    7.74
   8 -14   5    6.91    9.07
  -8 -14  -5    5.45    9.78
  -8  14   5    4.60    8.18
   8 -14  -5   14.03    8.91
   8  14   5   11.15    7.03
   8  14  -5    5.78    7.64
  -8 -14   5   14.26   12.01
   9  14  -5    9.57    8.61
  -9 -14   5   12.16   13.07
   9  14   5   12.29    7.55
  -9  14   5   21.11   10.38
  -9  14  -5   28.45   11.03
  -9 -14  -5   11.43   11.41
   9 -14  -5    9.36    9.63
   0  15   5    2.73    2.88
   0  15   5    5.11    3.71
   0 -15   5    7.18    5.51
   0 -15  -5   -1.22    6.45
   0  15  -5    0.30    3.21
   1  15  -5  118.58   11.42
  -1  15   5  136.65   10.86
   1 -15  -5  179.31   17.80
  -1 -15   5  167.66   13.97
  -1 -15  -5  155.83   15.73
  -1  15   5  128.37    9.79
  -1  15  -5  119.60   10.62
   1  15   5  130.79   11.49
   1 -15   5  148.19   12.74
  -1  15  -5  134.65    9.73
  -3  15   5  252.50   16.84
  -3  15  -5  236.36   14.65
   3  15   5  233.87   17.41
   3 -15   5  274.93   17.93
  -3  15  -5  248.35   15.71
  -3 -15   5  261.64   17.86
  -3 -15  -5  277.02   18.55
   3  15  -5  246.90   17.89
   3 -15  -5  250.70   18.17
  -4  15  -5   11.41    5.95
   4 -15  -5   -0.36    8.28
  -4 -15   5    9.97    8.62
   4 -15   5   13.91    8.40
   4  15   5   10.48    6.34
  -4 -15  -5   14.22    8.17
   4  15  -5    5.52    6.54
  -4  15   5   22.15    7.83
  -5 -15  -5  353.96   22.85
   5 -15  -5  383.05   24.32
   5  15  -5  359.53   23.96
  -5  15  -5  397.48   23.14
  -5  15   5  383.41   23.44
  -5 -15   5  446.45   25.93
   5  15   5  398.55   25.10
   5 -15   5  433.07   24.14
   6 -15  -5   91.97   15.53
   6  15   5   87.03   14.42
   6 -15   5   72.09   12.14
  -6  15   5   93.88   13.81
  -6  15  -5   99.13   13.89
  -6 -15   5  105.61   16.70
  -6 -15  -5   89.17   14.51
   7 -15   5   81.74   12.96
  -7  15   5  107.73   14.74
   7  15   5   55.51   13.18
  -7 -15   5   43.68   13.03
  -7  15  -5   90.91   14.14
   7  15  -5   75.78   14.30
   7 -15  -5   77.24   14.51
  -7 -15  -5   64.94   12.88
  -8 -15  -5   19.29   10.58
   8  15   5    7.69    6.91
   8 -15  -5   -0.11   10.92
   8 -15   5   13.51    9.77
  -8 -15   5   18.42   12.84
  -8  15  -5    7.48    8.90
   8  15  -5    1.62    7.64
  -8  15   5   14.79    9.25
   0 -16   5   69.15   10.69
   0  16  -5   51.41    8.74
   0 -16  -5   67.09   11.87
   0  16   5   42.91    7.84
   0  16   5   76.96    8.96
   1 -16   5   10.18    6.17
   1 -16  -5   12.98    9.54
  -1 -16   5   17.48    7.84
  -1  16   5   14.16    4.42
   1  16   5    4.59    4.91
   1  16  -5    8.27    5.33
  -1  16  -5    9.06    4.20
  -1  16   5    4.20    4.72
  -1 -16  -5    4.73    7.64
   2 -16  -5    2.62    8.95
   2  16   5   -4.36    4.21
   2  16  -5   -1.37    3.99
  -2 -16  -5    0.80    8.19
  -2 -16   5   11.84    6.53
  -2  16  -5    6.03    3.30
  -2  16   5    9.49    5.06
   2 -16   5    6.85    5.65
  -2  16  -5    3.10    4.44
   3 -16  -5  101.23   14.92
  -3  16  -5   70.41    9.01
  -3 -16  -5   75.01   13.63
   3  16  -5   79.74   12.92
   3 -16   5   99.84   13.31
   3  16   5   71.33   11.73
  -3  16   5   89.03   11.39
  -3  16  -5   86.44   10.62
  -3 -16   5   97.62   13.52
  -4 -16   5   16.14   10.02
   4  16   5   13.63    7.38
  -4  16  -5   16.04    6.89
   4 -16   5   19.09    8.28
  -4 -16  -5   18.77    9.56
   4 -16  -5   22.63   10.66
  -4  16   5   25.37    8.48
   4  16  -5   -3.51    5.97
  -5  16   5   94.88   13.38
   5  16  -5   88.15   14.21
   5 -16   5  119.73   15.24
  -5 -16  -5  102.17   14.90
  -5 -16   5   96.82   15.44
   5 -16  -5  100.41   15.63
   5  16   5   83.03   14.07
  -5  16  -5   90.99   12.54
  -6  16  -5    5.35    6.34
  -6 -16  -5    4.09    6.94
   6 -16   5   16.70    8.67
   6  16  -5   10.75    7.81
  -6  16   5   -1.74    7.18
   6  16   5    2.82    5.73
  -6 -16   5   10.62   11.33
   6 -16  -5    9.88   10.66
  -7 -16   5   22.30   12.15
   7  16  -5   40.48   11.37
  -7 -16  -5   54.95   13.10
   7 -16  -5   43.51   13.52
   7 -16   5   48.08   11.04
  -7  16  -5   44.92   11.33
   7  16   5   28.55   10.51
  -8 -16   5   15.26   12.64
   8 -16   5   19.49   10.55
   8 -16  -5   28.41   13.27
  -8 -16  -5    6.70   10.80
   8  16  -5   18.98    9.20
   8  16   5   14.56    7.91
  -8  16  -5   23.48   10.96
  -8  16   5   14.37   11.11
   0  17  -5    2.32    3.63
   0 -17  -5    0.44    7.44
   0  17   5   -8.34    3.47
   0 -17   5    6.76    5.63
   1 -17  -5  147.02   18.22
  -1 -17  -5  165.70   15.81
   1  17  -5  139.41   14.07
  -1  17   5  134.43   11.29
   1  17   5  137.70   12.39
   1 -17   5  140.83   13.51
  -1  17  -5  133.31   11.70
  -1 -17   5  174.26   17.24
   2  17   5    4.56    5.01
  -2 -17   5    4.81    6.23
   2 -17  -5   -5.95    9.20
  -2  17  -5    4.97    3.94
   2  17  -5    4.52    5.31
  -2  17   5    9.75    5.38
   2 -17   5    5.44    6.44
   3 -17  -5  112.13   16.13
   3  17  -5  107.06   14.63
  -3  17   5  121.65   13.60
   3 -17   5  126.98   15.02
  -3 -17   5  134.35   16.03
   3  17   5   82.48   12.97
  -3 -17  -5  106.44   16.36
  -3  17  -5   97.55   11.70
  -4 -17   5   29.03   11.54
   4 -17  -5   32.14   11.74
  -4  17   5   23.70    7.92
   4  17  -5   12.37    7.61
  -4  17  -5   23.75    7.41
   4  17   5   14.53    7.23
  -4 -17  -5   14.50   10.02
   4 -17   5   19.52    9.62
   5 -17  -5   64.10   14.07
   5  17   5   34.80   10.52
  -5 -17   5   30.45   12.41
  -5  17   5   50.63   10.98
  -5 -17  -5   43.25   11.79
   5 -17   5   60.33   12.42
  -5  17  -5   37.43    9.41
   5  17  -5   27.00    9.15
  -6  17   5   28.74   10.37
  -6 -17  -5   18.73    9.41
   6  17  -5    9.20    7.85
   6 -17   5   27.30   11.96
   6 -17  -5   52.13   14.05
   6  17   5   16.67    8.91
  -6 -17   5   50.26   14.45
  -6  17  -5   36.48   10.24
   7  17  -5   29.31    9.52
   7  17   5   65.04   14.48
  -7  17  -5   85.64   14.18
  -7  17   5   78.78   14.28
  -7 -17   5   38.51   12.38
  -7 -17  -5   83.35   15.55
   7 -17   5   66.79   12.62
   7 -17  -5   68.19   15.46
   0 -18  -5  182.83   20.17
   0 -18   5  171.66   17.02
   0  18  -5  131.78   12.37
   0  18   5  126.38   11.92
  -1 -18   5  239.61   17.84
  -1  18  -5  201.92   15.18
   1 -18  -5  218.58   19.21
  -1 -18  -5  207.13   18.09
   1  18   5  227.81   16.48
   1 -18   5  221.56   17.06
   1  18  -5  208.07   16.43
   2  18  -5    3.36    5.20
   2 -18   5   12.02    7.49
   2 -18  -5   -1.90   11.07
  -2  18  -5    8.42    4.49
  -2 -18   5    4.59    7.05
   2  18   5    0.85    5.03
  -2  18   5   10.42    5.86
  -2 -18  -5   12.00   10.91
   3 -18   5  135.74   15.91
   3  18   5   89.58   13.86
  -3 -18  -5  135.34   18.24
   3 -18  -5  116.44   15.87
   3  18  -5  104.39   15.02
  -3  18   5  154.78   15.31
  -3 -18   5  126.43   16.12
   4 -18  -5   13.23   10.59
  -4 -18   5    0.19   10.06
   4  18  -5    3.73    6.58
  -4  18   5    7.56    6.54
   4  18   5   -2.41    5.05
  -4  18  -5    5.21    6.28
   4 -18   5   18.63    8.74
  -4 -18  -5   -3.77    8.70
  -5  18   5   66.61   12.57
  -5 -18   5   47.44   13.10
   5 -18   5   83.31   14.10
  -5 -18  -5   56.60   13.69
   5  18  -5   42.28   11.30
  -5  18  -5   62.09   11.36
   5 -18  -5   71.96   14.50
   6 -18   5   16.57   10.46
  -6 -18   5   -2.89   11.85
  -6  18  -5   11.21    7.70
   6  18   5    9.93    8.49
  -6  18   5   16.49    8.51
   6 -18  -5   10.13   12.35
  -6 -18  -5    2.16    7.92
   6  18  -5    2.40    7.48
   7 -18   5   52.29   14.06
  -7 -18  -5   62.67   15.69
  -7  18  -5   49.34   12.49
   7  18   5   41.58   12.78
  -7  18   5   62.85   13.16
   7 -18  -5   57.92   15.60
  -7 -18   5   30.06   12.44
   7  18  -5   13.46    7.30
   0 -19   5    2.36    7.35
   0 -19  -5    3.92    9.21
   0  19  -5    0.20    3.95
   0  19   5   -2.58    4.01
  -1 -19   5   35.67   10.42
   1 -19   5   24.18    8.25
  -1  19  -5    8.62    5.06
   1  19  -5   18.51    6.63
   1 -19  -5   47.77   13.40
   1  19   5    6.61    6.21
   2  19  -5   -0.75    5.20
   2 -19   5   16.66    7.57
   2  19   5   -2.43    5.56
  -2 -19   5   10.74    7.97
  -2 -19  -5    8.82   12.22
   2 -19  -5   13.01   12.57
   3 -19   5   11.81    8.05
   3  19   5   -5.15    5.09
  -3 -19  -5    2.43   10.68
  -3 -19   5   19.55   10.34
  -3  19   5   12.39    6.89
   3 -19  -5   19.98   10.93
   3  19  -5    6.89    6.74
  -4 -19   5    5.18   11.16
   4  19   5    0.32    6.15
   4 -19  -5    2.14   10.24
  -4  19   5    9.27    7.17
   4  19  -5    3.28    6.75
  -4 -19  -5   -5.95    9.47
   4 -19   5   21.00    9.61
  -5 -19  -5    2.82    9.33
   5  19   5   -0.57    6.63
   5 -19  -5   16.55   11.48
   5  19  -5    6.60    7.36
  -5 -19   5   -1.81   10.01
   5 -19   5    9.32   10.61
  -5  19  -5   19.53    8.43
  -5  19   5    8.49    8.62
   6 -19   5   42.57   12.04
   6  19  -5   -3.07    6.35
   6  19   5    1.53    8.57
  -6 -19  -5   12.35    9.80
  -6  19  -5   22.74    9.13
  -6 -19   5    8.87   13.61
   6 -19  -5   43.94   13.06
  -6  19   5   19.70    8.75
   0  20  -5  100.93   12.99
   0 -20   5  156.46   18.01
   0 -20  -5  154.15   20.08
   1 -20  -5  203.10   22.15
   1  20  -5  155.23   14.98
   1 -20   5  188.77   16.49
  -1  20  -5  156.76   13.90
   1  20   5  160.07   16.04
  -1 -20  -5  194.52   21.90
  -1 -20   5  180.08   16.79
   2  20  -5   14.24    7.59
  -2 -20   5   38.58   11.70
   2 -20  -5   40.19   15.17
   2 -20   5   46.80   11.00
  -2 -20  -5   29.87   14.47
   2  20   5   18.71    8.40
   3  20  -5  144.80   17.82
   3  20   5  146.44   16.99
  -3 -20  -5  182.48   22.25
  -3 -20   5  182.43   18.92
   3 -20  -5  139.18   18.81
   3 -20   5  169.12   16.33
  -4 -20  -5   44.61   15.00
  -4  20   5   46.46   10.76
  -4 -20   5   22.98   11.89
   4  20  -5   23.20   10.38
   4 -20   5   34.52   11.32
   4  20   5   25.06   10.33
   4 -20  -5   51.59   13.77
   5 -20  -5   74.42   15.51
   5  20   5   51.14   13.10
   5  20  -5   37.86   10.30
  -5 -20  -5   69.97   15.95
  -5  20   5   93.83   14.38
  -5 -20   5   42.44   13.62
   5 -20   5   84.86   15.58
   0 -21   5   11.64    9.99
   0  21  -5   -2.91    4.30
   0 -21  -5    0.79   10.32
   1 -21   5   42.80   11.12
   1  21  -5   23.82    7.86
   1 -21  -5   19.54   14.45
  -1 -21   5   26.73   10.89
  -1 -21  -5   22.89   14.20
  -2 -21  -5   15.69   13.29
   2  21   5   -2.87    6.45
  -2 -21   5   15.90   11.14
   2  21  -5   -0.37    5.38
   2 -21   5   10.59    8.17
   2 -21  -5   11.01   13.45
  -3 -21   5   14.69   10.65
  -3 -21  -5   17.13   13.36
   3  21   5   -6.53    6.26
   3 -21  -5   34.07   12.48
   3  21  -5    3.75    7.19
   3 -21   5    8.48    8.64
   4 -21  -5   23.16    9.68
  -4 -21   5    5.98   10.86
   4 -21   5   19.41    9.78
  -4 -21  -5   -2.06   11.77
   4  21  -5   -0.59    7.57
   4  21   5    0.78    6.95
   0 -22  -5   78.47   16.99
   0  22  -5   69.79   12.07
   0 -22   5   99.43   16.35
   1 -22   5   99.05   16.38
   1  22  -5   66.87   12.44
  -1 -22   5   99.91   16.55
  -1 -22  -5   81.42   18.67
   1 -22  -5   90.92   19.41
  -2 -22  -5   17.10   15.01
   2 -22   5   25.10    9.71
   2  22  -5    4.70    6.85
   2 -22  -5   10.95   13.35
   2  22   5   10.58    7.50
  -3 -22  -5  151.61   23.13
   3 -22   5   98.90   15.96
   3  22   5   57.55   13.29
  -3 -22   5   89.84   15.37
   3 -22  -5   83.67   15.31
   3  22  -5   67.11   14.16
   0 -23  -5   12.67   12.06
   0 -23   5   -7.01    9.09
   0   0  -6  921.09   28.09
   0   0   6  931.45   28.36
   0   0   6  920.87   26.76
   1   0   6  365.40   13.68
   1   0  -6  400.87   13.10
  -1   0   6  374.94   13.26
  -1   0  -6  362.81   13.53
  -1   0   6  361.46   13.05
  -2   0   6  383.74   13.79
  -2   0  -6  358.06   14.13
   2   0  -6  378.26   13.00
   2   0   6  363.00   14.23
  -2   0   6  351.38   14.10
  -3   0   6 1813.58   53.23
   3   0   6 1699.90   53.50
  -3   0  -6 1734.35   53.79
  -3   0  -6 1904.52   51.26
   3   0  -6 1796.21   51.87
  -3   0   6 1739.35   53.98
   4   0  -6  221.19    9.97
  -4   0  -6  215.90   11.43
  -4   0  -6  234.74   10.14
  -4   0   6  204.40   11.69
  -4   0  -6  197.02   11.02
  -4   0   6  207.87   10.90
  -5   0   6  859.76   30.85
  -5   0   6  878.21   32.22
   5   0  -6  824.94   28.71
  -5   0  -6  914.16   29.64
  -5   0  -6  871.06   31.50
  -5   0  -6  851.94   31.12
   6   0  -6   93.15    7.13
  -6   0  -6   86.12    8.39
  -6   0   6  107.75   10.02
  -6   0  -6   97.08    8.31
  -6   0   6   87.89    7.97
   7   0   6  106.46    9.51
  -7   0   6  105.59    9.53
   7   0  -6  105.93    8.36
  -7   0  -6  102.98    9.11
   7   0   6  140.88   13.24
  -7   0   6  144.35   14.31
  -7   0  -6  120.86   12.21
   8   0   6  113.22   13.14
  -8   0  -6   83.77    9.92
  -8   0   6  100.90   11.95
   8   0   6  101.37   12.40
  -8   0  -6   97.51   11.87
  -9   0  -6  151.73   12.96
   9   0  -6  179.82   20.80
  -9   0  -6  159.76   14.54
  -9   0   6  178.45   14.59
   9   0   6  156.00   13.75
   9   0   6  194.04   15.66
  10   0  -6   -5.34    8.89
 -10   0  -6    0.84    7.63
  10   0  -6   11.32   11.21
 -10   0   6    1.40    7.11
 -10   0  -6    0.29    4.49
  11   0  -6    9.87    8.20
  11   0  -6   21.33   10.56
  11   0   6   57.89   10.84
   0  -1  -6    0.95    1.12
   0  -1  -6    0.07    1.57
   0  -1   6   -0.49    1.68
   0   1  -6    0.05    1.20
   0  -1   6    0.70    1.33
   0   1   6    0.46    1.89
   1   1  -6  680.67   21.18
   1  -1   6  646.73   21.30
   1  -1  -6  659.82   21.15
   1  -1  -6  652.30   19.98
   1  -1  -6  638.34   20.86
  -1   1  -6  636.39   21.24
  -1  -1   6  640.60   20.43
   1   1   6  659.96   21.44
  -1  -1  -6  651.82   21.33
  -1   1   6  652.90   21.16
  -1  -1   6  640.29   20.73
  -2   1   6   55.77    5.39
  -2  -1   6   35.71    3.55
  -2  -1  -6   38.10    4.23
  -2   1   6   47.81    4.67
   2   1   6   50.63    4.91
  -2   1  -6   37.84    4.08
  -2  -1   6   42.85    4.93
   2  -1  -6   40.79    3.14
   2   1  -6   41.38    3.81
   2  -1   6   45.28    5.27
  -3   1  -6    7.03    2.39
   3   1   6    6.45    3.10
   3   1  -6    7.27    2.32
  -3  -1   6   11.78    2.73
   3  -1   6   10.93    2.85
  -3  -1  -6    8.92    2.70
  -3  -1  -6   11.31    2.36
  -3  -1   6    9.42    3.52
  -3   1   6   10.53    2.96
  -3   1   6   11.57    3.67
   3  -1  -6    8.71    1.95
  -3   1  -6   11.89    3.24
   4   1   6   33.09    5.70
  -4   1  -6   21.10    4.05
  -4   1  -6   32.47    5.12
  -4   1   6   32.58    5.49
  -4  -1   6   35.64    5.69
   4   1  -6   25.99    3.76
   4  -1  -6   28.67    3.34
  -4  -1   6   32.38    4.45
   4  -1   6   32.12    4.79
  -4  -1  -6   22.33    4.28
  -4   1   6   36.38    5.14
  -4  -1  -6   38.71    4.57
  -5  -1  -6   35.49    5.55
  -5  -1   6   37.21    6.91
   5  -1   6   35.61    6.28
  -5   1  -6   34.61    5.24
   5   1  -6   32.09    4.57
  -5   1   6   46.99    7.54
  -5  -1  -6   35.74    5.37
   5  -1   6   36.22    6.51
   5  -1  -6   29.45    3.80
  -5  -1   6   37.42    5.57
  -5   1  -6   33.73    5.79
  -5   1   6   45.28    6.21
  -5  -1  -6   38.47    5.83
  -6  -1  -6    0.66    3.08
  -6  -1  -6    1.46    3.55
   6   1  -6   -1.38    1.86
  -6   1   6   -3.07    2.94
  -6  -1   6    4.26    3.79
   6  -1  -6    0.16    1.90
  -6   1  -6    1.12    2.21
  -6  -1  -6    1.21    2.60
   6  -1   6   -2.71    3.88
  -6   1  -6    1.66    3.75
  -6  -1   6    4.46    4.45
   6  -1   6    1.89    4.46
  -7  -1   6   96.99   12.23
  -7   1   6   61.80    9.03
  -7   1  -6   79.93   10.48
  -7   1  -6   65.37    8.05
   7   1  -6   56.93    7.15
  -7  -1  -6   53.29    7.87
   7  -1   6   97.24   11.10
   7  -1  -6   70.11    6.91
  -7  -1  -6   97.16    9.61
  -7  -1   6   77.74    9.05
   7  -1   6   98.14   11.62
  -7  -1  -6   65.95    9.20
  -8   1   6   -0.56    5.04
  -8  -1   6   -1.07    6.09
  -8  -1  -6    1.65    5.09
  -8  -1   6   -7.16    4.17
   8  -1   6   -1.35    5.51
  -8  -1  -6    1.41    3.39
   8  -1  -6    5.95   10.34
  -8   1  -6   -5.26    4.71
  -8   1  -6   -2.55    2.58
   8   1  -6    2.34    3.02
   8  -1  -6   -2.83    7.57
   8  -1   6    2.27    6.46
  -9   1   6   34.00    9.44
   9  -1  -6   32.11   11.48
   9   1   6   38.73   11.53
   9  -1   6   30.60   10.66
  -9  -1   6   45.37   11.62
  -9  -1  -6   39.63    8.04
   9   1   6   38.26   11.41
  -9   1  -6   32.89   10.24
  -9  -1   6   23.26    8.40
  -9   1  -6   27.78    6.88
   9  -1   6   49.43   11.26
   9  -1  -6   29.19   12.20
  10  -1  -6    7.97   10.08
  10  -1  -6    7.17    8.60
 -10  -1  -6   15.35    6.69
  10   1   6   22.17    9.19
 -10  -1   6   17.35    8.24
 -10   1  -6    3.09    8.89
 -10   1   6    5.02    7.73
  10   1  -6   20.76   15.49
  11  -1  -6   -1.08    9.02
  11   1  -6   -5.29   10.76
  11  -1  -6    1.65    8.67
 -11   1   6   11.91    8.62
  11   1   6   18.84    9.30
  11   1  -6    2.30   10.46
 -11   1  -6    3.84    7.66
   0   2  -6   40.50    4.00
   0  -2  -6   39.53    3.61
   0  -2  -6   35.79    3.06
   0  -2   6   31.44    2.90
   0  -2   6   36.54    3.60
   0   2   6   35.92    4.09
   1  -2   6 1510.78   44.22
   1   2   6 1495.44   44.22
  -1  -2   6 1477.26   43.70
   1  -2  -6 1484.06   44.02
   1  -2  -6 1459.27   42.43
  -1   2   6 1508.54   44.39
   1   2  -6 1570.54   44.56
  -1   2  -6 1459.93   44.31
  -1  -2  -6 1492.84   44.40
  -1  -2   6 1483.95   42.94
   2  -2  -6    6.28    3.46
  -2   2   6    6.12    2.28
   2   2   6    7.02    2.66
  -2  -2   6    6.42    2.68
   2  -2  -6   11.45    3.77
   2   2  -6    4.17    1.99
  -2  -2  -6    2.63    1.70
  -2  -2   6    6.59    1.84
  -2   2  -6    6.34    2.60
  -2  -2  -6    6.31    1.75
   2  -2  -6    3.95    1.12
  -2   2  -6    1.29    1.47
   3  -2  -6  793.79   28.97
  -3   2  -6  826.13   28.18
   3  -2  -6  874.45   25.30
   3   2  -6  860.69   28.11
  -3  -2  -6  827.72   29.10
  -3  -2  -6  858.32   26.34
  -3   2   6  883.03   29.06
  -3  -2   6  859.07   26.98
   3  -2  -6  826.23   29.35
  -3   2  -6  845.12   29.00
   3   2   6  871.06   28.43
  -3  -2   6  862.53   29.10
   3  -2   6  866.40   26.50
   4  -2  -6  546.50   17.77
  -4   2   6  568.11   21.76
  -4  -2   6  570.98   20.02
  -4  -2   6  523.02   21.53
   4  -2  -6  556.08   22.58
  -4   2  -6  525.94   20.59
  -4   2  -6  545.32   21.80
  -4  -2  -6  564.02   21.97
   4  -2   6  562.75   19.73
  -4  -2  -6  537.63   19.23
   4  -2  -6  515.40   21.79
   4   2  -6  537.71   20.36
   4   2   6  531.41   20.69
  -5  -2  -6 1065.04   36.99
  -5  -2  -6 1009.04   33.96
  -5   2  -6 1021.10   35.48
   5   2  -6 1013.47   34.99
   5  -2  -6 1057.95   32.25
   5  -2   6 1063.13   34.73
  -5   2   6 1039.27   36.64
  -5   2  -6 1052.71   37.14
   5  -2  -6  995.64   37.08
  -5  -2   6 1021.15   36.77
  -5  -2   6 1068.42   34.98
   5  -2  -6 1054.77   37.87
   5   2   6 1042.51   35.76
  -6  -2   6   18.35    6.14
   6  -2   6   27.79    6.09
  -6   2  -6   19.48    5.60
  -6  -2  -6   26.70    5.44
  -6   2  -6   19.16    4.52
  -6   2   6   21.66    5.83
   6  -2  -6   29.32    8.42
   6   2  -6   15.58    4.39
  -6  -2  -6   25.80    5.72
   6  -2  -6   13.60    7.80
   6  -2  -6   21.61    3.46
   6   2   6   18.34    5.85
  -6  -2   6   15.39    4.33
   7   2   6   80.30   10.53
  -7  -2   6   97.97   12.46
   7  -2   6   68.55    9.72
   7   2  -6   74.97    8.25
   7  -2  -6   72.84   13.36
  -7   2   6   64.20    9.72
  -7  -2  -6   65.03    8.85
  -7   2  -6   67.67    7.87
  -7   2  -6   66.79   10.07
   7  -2  -6   73.16   13.23
  -7  -2   6   80.92    8.69
  -7  -2  -6   95.21    9.71
   8  -2  -6   60.71   12.34
  -8  -2  -6   47.62    8.07
   8   2  -6   43.28    7.25
  -8   2   6   46.37    9.48
   8  -2  -6   42.10   11.83
  -8  -2   6   52.19   11.12
  -8   2  -6   39.01    9.33
  -8  -2   6   35.57    7.38
  -8   2  -6   30.44    6.52
  -8  -2  -6   36.70    7.59
   8  -2   6   61.68   10.04
   8   2   6   62.21    9.94
  -9   2  -6   35.92    7.34
  -9   2   6   51.59   10.40
   9   2   6   56.62   10.71
   9  -2  -6   25.74    9.53
  -9  -2   6   45.10    9.16
  -9   2  -6   34.50   10.23
   9  -2   6   50.59   10.99
   9  -2  -6   24.54   11.72
  -9  -2   6   52.50   12.07
  -9  -2  -6   39.58    8.58
  10  -2  -6    1.61    8.73
 -10   2  -6   -6.07    7.71
 -10   2   6   14.08    8.61
  10  -2  -6    8.15    9.60
  10   2   6    2.54    7.72
 -10  -2   6    2.18    8.94
 -10  -2  -6    4.27    5.58
   0  -3   6    0.68    1.69
   0   3  -6    0.81    1.63
   0  -3  -6    0.60    2.34
   0   3   6   -1.12    1.82
   0  -3   6   -2.16    1.53
   0  -3  -6    0.61    1.20
  -1   3  -6  154.27    7.83
   1  -3  -6  151.56    6.15
  -1  -3   6  153.45    6.48
  -1   3   6  160.23    8.02
  -1  -3  -6  147.84    6.87
   1  -3   6  155.66    7.91
   1  -3  -6  161.36    8.25
   1   3   6  146.88    7.64
  -1  -3  -6  153.93    7.73
   1  -3   6  147.28    6.54
  -1  -3   6  146.15    7.49
   1   3  -6  155.88    8.01
   2  -3  -6  428.64   13.12
   2   3   6  413.81   15.82
  -2   3   6  434.17   16.74
  -2  -3  -6  446.48   16.97
  -2  -3  -6  424.12   14.64
  -2  -3   6  435.54   14.32
   2  -3  -6  436.38   16.87
  -2  -3   6  434.18   16.58
   2  -3   6  447.95   14.66
  -2   3  -6  421.52   16.13
   2   3  -6  459.95   16.79
  -2   3  -6  425.54   16.43
   3  -3  -6  688.44   25.13
  -3   3   6  701.29   24.78
  -3   3  -6  684.66   24.68
   3  -3  -6  663.87   19.80
  -3  -3  -6  686.58   22.27
   3  -3   6  689.02   22.36
   3   3  -6  699.43   24.20
  -3  -3  -6  672.37   24.89
   3   3   6  670.22   23.44
  -3  -3   6  682.66   24.54
  -3   3  -6  656.47   23.50
  -3  -3   6  710.15   22.04
   3  -3  -6  648.22   24.68
  -4   3  -6    5.17    2.33
  -4  -3   6    5.99    3.59
  -4   3   6    6.29    3.18
   4  -3   6    1.37    3.33
  -4  -3   6    4.61    2.31
  -4  -3  -6    7.74    2.63
  -4  -3  -6    2.64    2.48
   4  -3  -6    2.93    1.22
   4   3  -6    3.45    2.31
  -4   3  -6    1.57    2.95
   4   3   6    2.18    2.65
   4  -3  -6    3.48    3.99
   4  -3  -6    1.24    3.83
   5  -3  -6  289.16   16.15
   5   3   6  304.20   14.96
  -5  -3  -6  298.29   15.92
   5  -3  -6  297.16   11.44
   5   3  -6  325.44   15.42
   5  -3   6  341.85   15.08
  -5  -3   6  313.90   13.93
   5  -3  -6  314.48   16.90
  -5  -3  -6  317.57   14.20
  -5   3   6  327.31   16.45
  -5   3  -6  317.70   16.51
  -5  -3   6  300.48   15.94
  -5   3  -6  313.83   14.71
  -6   3  -6   34.60    7.05
   6  -3  -6   38.97    8.85
  -6  -3  -6   41.10    6.36
   6  -3  -6   34.15    3.80
   6  -3  -6   58.26   10.22
  -6  -3   6   35.43    7.51
  -6  -3   6   28.62    5.28
  -6   3  -6   29.27    5.27
   6  -3   6   34.54    6.84
   6   3  -6   31.89    5.97
  -6  -3  -6   26.29    5.75
  -6   3   6   34.06    6.99
   6   3   6   40.25    6.73
  -7  -3  -6    0.65    3.02
   7   3  -6    1.62    2.84
  -7  -3   6    2.14    5.60
  -7   3  -6   -2.18    5.55
   7  -3  -6    4.47    8.13
  -7  -3  -6    4.98    4.24
   7  -3   6    4.69    5.28
  -7   3   6    4.10    5.69
   7  -3  -6   -1.05    7.44
  -7   3  -6    2.15    2.49
   7   3   6    4.07    5.29
  -7  -3   6    6.79    3.90
  -8  -3  -6   -1.75    3.25
  -8   3  -6   -1.44    2.82
   8  -3  -6    2.48    8.98
   8  -3  -6   -0.04    8.05
  -8  -3   6    7.88    7.38
  -8  -3  -6    1.85    5.19
  -8   3  -6    2.69    5.97
   8   3   6    7.97    5.65
   8   3  -6    7.37    4.15
  -8  -3   6    6.78    4.21
  -8   3   6   -3.09    5.16
   8  -3   6   -1.10    5.59
   9  -3   6   53.97   11.42
  -9   3   6   61.65   11.70
   9  -3  -6   19.64   10.50
  -9  -3  -6   63.29   11.04
  -9  -3  -6   54.37    9.89
  -9   3  -6   43.28   10.88
   9   3  -6   58.75    9.11
   9  -3  -6   31.66    9.78
  -9  -3   6   48.46   12.50
   9   3   6   68.46   10.05
 -10   3   6   16.20    9.11
 -10  -3  -6   26.70    7.96
 -10   3  -6   20.65   10.06
 -10  -3   6   39.32   11.86
  10  -3  -6   19.71   10.98
  10   3   6   37.52    8.65
  11  -3  -6    8.65    9.14
 -11   3  -6   45.89   12.80
 -11   3   6   42.99   11.00
   0  -4  -6   24.45    4.06
   0  -4   6   26.49    3.61
   0   4  -6   20.19    3.51
   0   4   6   26.42    3.73
   0  -4   6   23.60    3.13
   0  -4  -6   20.13    2.85
   1  -4  -6  223.74   10.32
  -1   4  -6  220.82    9.70
   1   4  -6  222.82   10.46
  -1  -4   6  210.56    9.77
   1  -4   6  214.72    9.03
  -1  -4   6  211.49    8.08
  -1   4   6  218.16   10.12
   1   4   6  219.35    9.74
  -1  -4  -6  211.23    9.35
  -1  -4  -6  218.43   10.04
   1  -4  -6  220.14    8.19
  -1   4  -6  225.92   10.29
  -2   4   6   79.01    6.30
  -2  -4  -6   79.67    6.17
  -2  -4  -6   80.85    5.40
   2  -4  -6   86.58    3.42
   2  -4  -6   85.27    6.93
   2   4  -6   86.43    6.31
  -2   4  -6   76.64    5.64
   2  -4   6   82.50    5.46
  -2  -4   6   84.11    4.22
   2   4   6   85.12    5.76
  -2  -4   6   87.95    6.37
  -2   4  -6   90.14    6.27
  -3  -4   6 1520.97   42.73
   3   4  -6 1512.93   46.53
  -3   4   6 1453.76   46.58
  -3  -4  -6 1460.82   44.17
   3   4   6 1442.54   44.71
   3  -4   6 1504.82   44.29
  -3  -4   6 1457.59   46.50
  -3   4  -6 1409.77   45.05
   3  -4  -6 1458.99   46.96
  -3   4  -6 1460.29   46.59
  -3  -4  -6 1484.43   47.19
   4  -4  -6  159.02   10.83
  -4  -4   6  165.98    7.93
   4  -4   6  153.22    9.08
  -4  -4   6  161.34   10.58
  -4  -4  -6  154.53   10.28
   4   4   6  154.00    9.05
  -4  -4  -6  154.52    8.85
  -4   4   6  159.79   10.40
  -4   4  -6  155.92    8.98
  -4   4  -6  167.75   10.57
   4   4  -6  154.09    9.72
   5   4   6  189.63   11.22
   5  -4   6  209.11   11.65
   5  -4  -6  208.94   13.51
   5   4  -6  210.00   12.28
  -5  -4   6  203.26   10.17
  -5   4  -6  189.86   10.86
  -5  -4  -6  212.84   11.47
   5  -4  -6  203.71    7.46
  -5   4   6  204.42   12.90
  -5   4  -6  197.59   12.83
  -5  -4   6  207.55   13.01
  -5  -4  -6  200.99   12.57
  -6  -4  -6    6.78    3.87
   6   4  -6    2.31    3.15
  -6   4   6   -2.16    3.03
  -6  -4   6    2.81    4.59
   6  -4  -6    5.23    5.79
   6  -4  -6    1.96    6.08
  -6   4  -6    2.07    2.17
   6  -4   6    2.94    4.82
   6   4   6    5.07    3.87
  -6  -4   6   -0.92    2.40
  -6   4  -6   -4.55    4.03
  -6  -4  -6    0.57    2.67
  -7   4  -6    6.39    3.00
  -7  -4  -6   11.09    4.67
  -7   4  -6    2.75    5.85
  -7   4   6    3.34    6.22
  -7  -4   6   15.33    6.66
   7   4   6    2.54    4.64
  -7  -4   6    9.29    4.00
   7   4  -6    0.65    3.61
   7  -4   6   -1.07    5.60
   7  -4  -6    3.18    6.75
  -7  -4  -6    3.67    4.11
   7  -4  -6   24.09    9.29
   8  -4  -6   50.99   12.08
  -8   4   6   38.77    9.29
  -8   4  -6   45.51   10.65
  -8   4  -6   46.12    6.89
  -8  -4   6   63.95   11.73
   8   4  -6   44.64    8.32
   8  -4   6   65.29   10.60
  -8  -4  -6   49.98    9.35
  -8  -4  -6   40.69    8.28
   8   4   6   54.37    8.22
  -9  -4   6   42.15   11.76
  -9  -4  -6   32.80    9.33
   9  -4   6   40.92   10.42
  -9  -4  -6   35.72    8.77
  -9   4  -6   29.01   10.32
  -9   4   6   28.65    9.90
   9   4  -6   34.40    7.54
   9  -4  -6   30.57   10.94
   9   4   6   25.94    7.72
 -10   4  -6   10.00    9.21
 -10  -4   6    1.25    9.21
 -10  -4  -6   -5.79    4.63
 -10   4   6    7.42    8.13
  10  -4  -6    0.98    8.92
  11  -4  -6    6.16   10.94
 -11  -4   6   15.46   12.14
 -11   4   6   14.72    9.38
 -11   4  -6   16.36   11.60
  11   4   6   18.01    7.76
   0  -5   6   -1.64    1.84
   0  -5   6    1.16    1.94
   0   5  -6   -0.64    1.49
   0  -5  -6   -0.45    1.15
   0  -5  -6   -1.32    2.48
   0   5   6    0.36    1.90
  -1  -5  -6  238.08   10.65
   1  -5  -6  235.11   11.01
  -1   5  -6  212.33   10.41
   1   5   6  216.53    9.81
  -1   5   6  211.27   10.35
  -1  -5  -6  213.35    9.99
   1  -5   6  210.91    9.65
  -1  -5   6  216.68    8.10
   1  -5  -6  220.10    8.50
   1   5  -6  203.78   10.59
  -1   5  -6  217.66    9.75
  -1  -5   6  219.60   10.37
   2  -5  -6  850.82   29.42
  -2  -5   6  854.99   29.06
   2   5  -6  865.53   29.51
  -2   5   6  836.61   29.20
  -2  -5  -6  899.64   27.94
  -2  -5   6  880.82   24.97
   2  -5   6  837.38   27.35
   2   5   6  815.20   27.55
  -2   5  -6  863.60   28.93
  -2  -5  -6  857.95   29.56
  -2   5  -6  839.19   28.47
   3  -5   6 1570.97   47.62
  -3   5  -6 1618.85   50.07
   3   5   6 1529.86   47.62
  -3  -5   6 1597.95   49.96
  -3   5  -6 1519.07   48.23
  -3  -5  -6 1587.64   47.78
   3  -5  -6 1600.73   50.37
  -3  -5   6 1612.92   44.99
  -3   5   6 1491.32   49.79
   3   5  -6 1626.81   50.21
  -3  -5  -6 1584.65   50.46
  -4   5  -6    3.92    2.06
  -4   5  -6   -2.49    2.66
   4   5   6    4.24    2.69
  -4  -5   6    4.04    3.74
   4  -5  -6    3.74    4.32
  -4  -5   6    4.71    1.87
  -4   5   6    2.42    2.82
  -4  -5  -6    0.61    2.53
   4   5  -6    5.65    2.79
   4  -5   6    5.54    3.31
  -4  -5  -6    3.48    2.70
   5  -5   6  367.65   16.81
  -5  -5  -6  372.28   18.47
  -5   5  -6  347.18   18.21
   5   5  -6  355.16   17.58
  -5   5   6  384.56   18.86
  -5  -5   6  379.27   14.48
  -5  -5   6  374.64   18.55
  -5   5  -6  354.08   15.98
  -5  -5  -6  350.39   16.29
   5   5   6  373.25   16.29
   5  -5  -6  357.72   18.81
   6  -5   6  104.80    9.25
   6   5   6   99.41    8.41
  -6  -5  -6   92.08   10.35
   6  -5  -6  113.36   12.88
  -6   5  -6  117.82   12.02
  -6  -5   6  100.37    7.25
  -6   5   6  114.45   12.25
  -6  -5   6  119.61   12.88
  -6  -5  -6  111.27    8.95
  -6   5  -6   93.39    7.61
   6   5  -6  106.36    9.52
   7  -5   6   73.80    9.93
  -7   5   6   57.47   10.16
  -7  -5  -6   64.97    8.87
  -7  -5   6   72.30   11.19
  -7  -5  -6   54.81    9.02
   7  -5  -6   53.38   11.28
  -7   5  -6   46.86    6.38
   7   5   6   74.75    8.66
   7   5  -6   52.17    8.48
  -8   5  -6   -0.43    2.99
  -8   5  -6   -3.85    6.69
  -8  -5  -6    3.57    5.72
   8  -5  -6    2.64    8.66
  -8   5   6    3.86    6.41
  -8  -5   6   -0.41    6.41
   8   5  -6   -0.91    3.89
   8   5   6    5.72    4.71
   8  -5   6    0.58    5.90
  -8  -5  -6    0.87    4.55
  -9  -5   6   94.51   15.18
   9   5  -6   88.06   11.67
  -9  -5  -6  104.00   13.09
  -9  -5  -6   80.94   11.89
   9  -5  -6   63.19   13.08
  -9   5   6   76.96   12.25
  -9   5  -6   80.57   14.23
   9  -5   6  125.91   14.68
 -10   5  -6   16.16   10.36
 -10  -5   6   14.81   10.97
  10  -5  -6   21.21   11.63
 -10   5   6   22.40   10.08
  11  -5  -6   25.88   13.62
 -11   5   6   33.13   11.36
 -11  -5   6   71.01   17.21
  11   5   6   63.25   12.63
 -11   5  -6   42.53   13.04
   0  -6   6   12.62    3.44
   0   6  -6    9.69    3.24
   0  -6  -6   15.52    4.19
   0  -6  -6   14.58    2.85
   0   6   6   17.63    3.48
   0  -6   6   16.21    3.37
   1   6   6   15.83    3.27
  -1  -6  -6   11.37    3.65
   1  -6   6   12.15    3.42
   1   6  -6   14.28    3.46
  -1   6   6   15.77    3.57
  -1  -6  -6   12.30    3.11
   1  -6  -6   12.72    2.18
  -1  -6   6   15.94    3.85
  -1   6  -6   12.82    3.10
  -1   6  -6   11.28    3.19
   1  -6  -6   14.18    4.23
  -1  -6   6   14.41    2.25
  -2  -6   6   17.42    4.14
   2  -6   6   15.86    3.79
   2   6   6   19.25    3.45
  -2  -6  -6   13.23    3.51
   2  -6  -6   10.93    4.46
   2   6  -6   14.69    3.84
  -2   6  -6   10.50    2.94
  -2   6   6   13.29    1.69
  -2   6   6   18.45    4.08
  -2   6  -6   12.52    3.42
  -2  -6  -6   14.04    3.70
   3  -6   6  104.52    7.36
  -3   6   6   97.23    7.98
  -3  -6   6  101.24    8.03
  -3  -6  -6   96.92    7.89
   3  -6  -6  100.61    8.48
  -3   6  -6   92.96    6.71
   3   6  -6   98.70    7.89
  -3   6  -6   92.83    7.60
   3   6   6   90.45    6.38
  -3  -6  -6  103.59    7.19
  -4  -6  -6   31.30    5.76
   4   6   6   23.83    4.14
  -4  -6   6   26.04    5.71
  -4   6  -6   20.12    3.93
   4  -6   6   26.07    5.48
  -4  -6   6   26.68    2.91
  -4  -6  -6   22.94    4.87
  -4   6  -6   21.03    5.24
   4  -6  -6   32.18    6.86
   4   6  -6   21.87    4.99
  -4   6   6   28.16    5.61
  -5  -6   6    4.46    2.12
  -5   6  -6    1.94    1.76
  -5   6   6    2.97    3.36
   5  -6  -6    3.14    4.91
   5   6   6    0.85    2.99
  -5   6  -6   -3.90    2.95
   5  -6   6    0.31    4.09
   5   6  -6   -1.77    2.47
  -5  -6  -6    1.71    3.64
  -5  -6  -6    0.55    2.54
  -5  -6   6    2.27    4.01
   6   6   6   -1.66    2.98
   6   6  -6   -0.93    2.81
  -6   6   6   -1.22    4.10
  -6  -6  -6   -1.94    2.83
  -6   6  -6    6.40    5.18
  -6   6  -6    3.31    2.23
  -6  -6  -6    7.06    3.93
   6  -6  -6   -1.32    5.81
   6  -6   6    0.73    4.65
  -6  -6   6   -2.34    4.91
  -7  -6  -6   29.81    7.53
  -7   6  -6   26.87    5.18
  -7   6   6   33.77    8.83
   7  -6   6   40.37    8.05
   7   6   6   39.25    6.56
   7  -6  -6   34.58   10.36
  -7   6  -6   27.43    8.59
  -7  -6  -6   46.89    7.82
  -7  -6   6   49.67   10.08
   7   6  -6   27.61    7.07
  -8   6   6   11.06    8.59
   8   6   6   20.61    5.86
  -8   6  -6   17.66    9.08
  -8  -6   6   19.28    8.73
   8   6  -6   20.50    6.54
  -8  -6  -6   26.05    7.71
   8  -6   6   29.30    8.06
  -8  -6  -6   21.39    6.85
   8  -6  -6   43.05   11.48
  -9   6  -6    4.22   10.07
   9  -6   6   16.83    7.79
  -9  -6  -6   11.42    7.56
   9   6  -6   10.05    5.89
   9  -6  -6   18.09   11.06
  -9  -6  -6   11.01    6.64
  -9   6   6   24.73    9.62
  10  -6  -6    4.43   11.80
 -10  -6   6   -5.12    9.09
  10   6  -6    9.41    6.60
 -10   6   6    5.83    9.34
 -10   6  -6   -3.50    8.69
  10   6   6   10.44    6.23
 -11   6   6    2.28    9.83
 -11  -6   6   21.01   13.38
  11   6   6   22.15    8.88
 -11   6  -6   23.64   12.51
  11  -6  -6   16.53   14.84
   0  -7   6   -1.55    2.24
   0   7   6    1.07    2.18
   0   7  -6    4.11    2.42
   0   7  -6    1.29    1.79
   0  -7  -6    0.02    1.58
   0  -7  -6   -1.02    2.93
  -1   7  -6 2146.16   63.53
  -1  -7  -6 2158.58   63.44
   1  -7   6 2034.47   62.29
  -1   7   6 2113.53   63.19
   1   7   6 2094.54   61.81
  -1   7  -6 2120.58   62.03
   1   7  -6 2055.46   63.93
   1  -7  -6 2131.59   63.75
  -1  -7   6 2132.40   59.24
  -1  -7   6 2075.25   63.21
  -1  -7  -6 2088.20   62.99
   2  -7   6  276.56   13.09
  -2   7   6  286.59   10.13
   2   7  -6  286.66   14.39
  -2   7  -6  280.86   13.34
  -2  -7   6  266.73   13.71
   2   7   6  287.16   12.20
  -2   7   6  293.22   14.10
  -2  -7  -6  287.45   13.21
  -2  -7  -6  306.30   14.50
  -2   7  -6  307.88   13.71
   2  -7  -6  279.11   14.50
   3  -7   6  918.82   31.63
  -3   7   6  972.06   34.07
   3   7  -6  933.98   33.89
  -3  -7  -6  917.88   33.93
  -3   7  -6  929.58   33.14
   3  -7  -6  992.85   34.40
  -3  -7   6  915.19   33.39
   3   7   6  930.15   30.58
  -3   7  -6  936.64   31.87
  -3  -7  -6  928.46   31.98
   4  -7   6   -0.11    3.44
  -4   7  -6    2.18    2.96
   4   7  -6    1.01    2.74
  -4  -7  -6    1.41    2.18
   4  -7  -6   -1.28    3.81
  -4  -7  -6   -1.38    2.61
  -4   7  -6   -1.14    1.45
  -4   7   6    2.90    3.07
  -4  -7   6    1.43    4.33
   4   7   6   -0.13    2.54
   5  -7   6  119.62    9.54
  -5  -7  -6  101.02    8.62
  -5   7  -6   97.64    9.35
   5  -7  -6  118.80   11.01
  -5   7  -6  106.80    7.72
   5   7   6  105.18    7.68
   5   7  -6   94.72    9.22
  -5  -7  -6  105.37   10.77
  -5   7   6  101.26    9.68
  -5  -7   6  131.12   12.79
  -6  -7   6  185.44   14.35
   6  -7   6  187.32   12.86
   6   7   6  170.53   10.60
  -6  -7  -6  180.57   12.40
   6   7  -6  164.40   12.79
  -6   7   6  174.24   13.89
  -6   7  -6  179.73   13.67
   6  -7  -6  189.00   15.03
  -6   7  -6  173.66   10.56
  -6  -7  -6  158.76   13.06
   7   7  -6  214.76   15.39
   7   7   6  209.79   12.53
  -7  -7  -6  193.29   15.15
   7  -7  -6  215.43   17.02
   7  -7   6  213.55   14.58
  -7  -7   6  216.86   16.58
  -7   7  -6  205.97   12.18
  -7   7  -6  215.45   16.46
  -7   7   6  212.10   16.26
  -7  -7  -6  187.36   14.19
  -8  -7  -6    7.07    5.23
  -8  -7   6    9.82    8.31
  -8   7   6   -7.74    7.78
   8  -7  -6    7.78   10.09
   8  -7   6    5.39    6.39
   8   7  -6    6.32    5.10
  -8   7  -6    0.96    7.67
  -8  -7  -6   14.62    6.80
  -9   7  -6  151.76   18.35
   9   7  -6  140.45   14.59
  -9  -7  -6  142.52   13.74
   9  -7  -6  145.40   18.50
  -9  -7   6  159.86   18.24
  -9   7   6   82.31   12.73
   9  -7   6  149.87   13.89
  10   7  -6   14.80    6.83
  10  -7  -6   10.34   13.91
  10   7   6   12.46    6.81
 -10   7  -6    4.09   11.11
 -10  -7   6    9.49   11.11
 -10   7   6   16.20   10.22
  11   7   6   56.07   12.79
 -11   7   6   23.99   11.41
  11  -7  -6   66.88   18.13
 -11   7  -6   48.05   16.09
 -11  -7   6   61.60   16.39
   0   8  -6  319.28   12.24
   0  -8  -6  323.33   15.08
   0  -8  -6  298.14   13.23
   0  -8   6  305.81   14.18
   0   8   6  312.81   13.80
   0   8  -6  298.03   14.51
  -1   8   6  104.90    7.78
   1  -8   6   90.69    7.36
  -1  -8  -6  109.75    8.49
   1  -8  -6   96.06    8.47
   1   8  -6   98.24    7.93
  -1   8   6  103.99    6.45
   1   8   6   98.69    6.76
  -1   8  -6   98.75    6.84
  -1  -8  -6  111.78    7.66
  -1   8  -6  101.03    7.64
  -1  -8   6  100.17    5.12
  -1  -8   6  103.37    8.13
  -2   8  -6   35.08    5.25
  -2  -8  -6   45.00    6.21
  -2   8   6   53.93    6.58
  -2  -8   6   50.37    6.77
  -2   8  -6   42.34    5.36
  -2   8   6   36.47    3.16
   2   8   6   39.30    4.79
  -2  -8  -6   36.93    5.51
   2  -8  -6   51.92    7.77
   2   8  -6   44.16    6.32
   2  -8   6   41.52    6.26
   3  -8  -6  396.12   18.92
   3   8  -6  371.69   18.24
  -3   8  -6  365.89   16.48
  -3  -8   6  379.87   18.00
  -3  -8  -6  388.54   17.20
   3  -8   6  380.47   16.98
  -3   8  -6  360.80   17.28
  -3  -8  -6  387.34   18.41
   3   8   6  363.04   14.97
  -3   8   6  390.12   18.31
  -4   8   6   32.01    6.27
   4   8  -6   23.34    5.74
  -4  -8  -6   19.36    5.22
  -4  -8  -6   29.62    5.80
  -4   8  -6   22.13    4.16
   4   8   6   31.18    4.63
   4  -8   6   34.55    6.32
  -4   8  -6   24.16    5.77
  -4  -8   6   28.94    6.50
   4  -8  -6   29.98    7.62
   5  -8  -6   -0.12    5.82
  -5  -8  -6    0.25    3.35
  -5  -8   6    6.73    5.59
  -5   8  -6   -1.64    2.95
   5   8  -6    1.64    3.32
  -5   8   6    0.19    3.47
  -5  -8  -6    6.91    4.03
   5   8   6    6.01    3.27
  -5   8  -6    1.44    2.13
   5  -8   6    6.11    4.86
   6  -8  -6    0.10    6.64
  -6  -8  -6    1.83    4.18
   6   8  -6   -1.32    3.46
  -6   8  -6    0.55    2.09
   6  -8   6    7.14    5.36
  -6  -8  -6   -0.30    4.09
  -6   8  -6    1.12    4.08
   6   8   6    6.29    3.75
  -6  -8   6    9.78    7.10
  -6   8   6    6.54    5.57
  -7  -8   6   46.47   11.11
  -7  -8  -6   26.53    8.29
   7  -8  -6   35.91   10.37
   7   8  -6   30.86    8.00
  -7   8   6   38.57    9.98
  -7   8  -6   24.45    7.95
   7  -8   6   21.70    7.80
  -7  -8  -6   27.76    8.38
  -8   8  -6   33.34   10.28
   8   8  -6   11.61    6.54
  -8   8   6   -2.52    8.61
   8  -8   6   13.90    7.88
  -8  -8  -6   10.83    6.99
  -8  -8   6   20.22   10.45
   8  -8  -6   21.13   10.99
  -9   8   6   37.35   11.20
   9   8   6   36.44   10.32
  -9  -8  -6   40.89   10.37
  -9   8  -6   42.07   12.97
  -9  -8   6   53.21   13.31
   9  -8  -6   49.61   13.15
   9   8  -6   31.56    9.05
  10   8   6   18.23    8.26
 -10   8   6    7.61   10.89
 -10   8  -6    5.53   11.46
  10  -8  -6  -14.05   10.25
 -10  -8   6   15.13   11.19
  10   8  -6    8.91    6.62
   0  -9   6    1.75    3.11
   0   9  -6    0.29    1.90
   0   9  -6   -0.67    2.13
   0   9   6   -1.76    2.02
   0   9   6   -0.74    2.28
   0  -9  -6    4.26    4.09
   1   9  -6  189.94   11.68
   1  -9   6  205.72   11.38
  -1   9  -6  186.97   11.12
  -1   9  -6  192.08   10.04
   1   9   6  194.98   10.04
   1  -9  -6  203.15   12.36
  -1   9   6  194.11    9.72
  -1   9   6  216.73   11.46
  -1  -9   6  183.57    7.90
  -1  -9   6  187.36   11.51
  -1  -9  -6  202.82   11.98
  -2   9  -6   97.89    7.62
   2   9  -6   91.07    8.24
   2  -9  -6   98.78    9.57
   2  -9   6  104.77    8.55
   2   9   6   92.88    6.51
  -2   9   6   95.78    8.13
  -2  -9  -6   85.57    7.99
  -2  -9  -6   95.77    8.07
  -2   9  -6   96.41    7.71
  -2   9   6   91.94    5.50
  -2  -9   6  105.13    8.83
  -3  -9  -6 1182.34   41.94
  -3   9  -6 1199.46   39.81
   3  -9  -6 1259.71   42.73
   3   9   6 1190.03   37.50
  -3  -9  -6 1180.14   40.44
  -3   9   6 1195.30   41.77
   3  -9   6 1147.20   39.73
  -3  -9   6 1168.33   41.53
   3   9  -6 1165.87   42.07
  -3   9  -6 1151.93   40.69
   4  -9   6    1.92    4.64
   4   9   6    4.67    2.82
   4  -9  -6    7.05    5.72
  -4  -9  -6    2.24    3.17
  -4   9  -6   -0.33    3.30
   4   9  -6    3.75    3.63
  -4   9   6    0.73    3.53
  -4  -9  -6    1.38    2.72
  -4  -9   6   -1.57    3.82
  -4   9  -6    0.61    1.80
  -5  -9  -6  389.84   19.31
  -5   9  -6  399.13   20.58
   5  -9   6  420.03   19.59
   5   9  -6  368.54   20.45
  -5   9  -6  367.58   16.95
  -5   9   6  398.60   20.81
  -5  -9   6  398.06   21.31
  -5  -9  -6  328.66   19.74
   5   9   6  372.55   16.26
   5  -9  -6  415.59   21.78
   6  -9   6  183.48   13.26
   6  -9  -6  162.83   14.70
  -6  -9  -6  172.93   13.24
  -6   9  -6  169.17   10.64
  -6  -9  -6  190.44   14.83
  -6  -9   6  201.35   15.87
   6   9  -6  166.77   13.61
  -6   9  -6  191.13   14.33
  -6   9   6  204.36   15.28
  -7  -9  -6   28.01    8.62
   7  -9  -6    5.89    8.34
  -7   9   6   11.94    8.57
   7  -9   6   12.70    6.79
   7   9  -6   15.72    6.87
  -7   9  -6   10.74    6.91
  -7  -9   6   12.86    8.98
  -8   9  -6   21.30    9.10
   8   9  -6   15.36    6.96
   8   9   6   20.80    8.16
  -8  -9  -6   13.05    8.45
   8  -9   6   15.23    8.31
   8  -9  -6   20.35   10.03
  -8   9   6   13.85    9.64
  -8  -9   6   23.71   10.78
  -9   9   6   65.70   13.27
   9   9   6   88.34   14.76
  -9  -9   6   93.75   15.59
  -9  -9  -6   78.84   13.01
   9   9  -6   73.36   11.69
  -9   9  -6   58.39   14.32
   9  -9  -6   60.44   11.59
  10  -9  -6   24.02   10.92
  10   9   6   11.33    7.21
 -10   9   6   13.10   11.48
  10   9  -6   17.77    7.31
 -10   9  -6   11.45   13.76
 -10  -9   6   22.09   12.39
   0  10  -6  307.67   12.98
   0  10   6  317.72   15.06
   0  10  -6  313.37   15.87
   0  10   6  339.50   15.08
   0 -10   6  318.31   15.88
   0 -10  -6  321.99   16.66
   1 -10   6  171.39   10.87
  -1  10  -6  167.07   10.69
   1  10  -6  151.10   10.80
  -1  10   6  165.77    9.19
  -1  10  -6  172.79    9.60
   1  10   6  164.10   10.83
   1  10   6  155.81    9.23
  -1 -10   6  161.06   11.16
  -1 -10  -6  167.26   11.33
   1 -10  -6  171.80   11.96
  -1 -10   6  156.09    7.43
  -1  10   6  166.30   10.43
  -2 -10  -6   34.19    6.42
  -2  10  -6   35.08    5.53
  -2  10  -6   46.44    6.23
  -2  10   6   38.16    6.29
  -2  10   6   37.87    4.04
  -2 -10   6   42.52    7.14
   2 -10   6   43.19    7.31
   2  10   6   31.92    6.14
   2  10   6   43.10    5.24
   2  10  -6   35.36    6.48
   2 -10  -6   36.41    7.77
  -3 -10  -6  294.97   15.84
  -3 -10   6  285.63   16.17
   3  10   6  309.53   13.04
  -3  10   6  292.24   16.28
   3 -10  -6  293.80   17.13
   3  10  -6  268.34   16.21
  -3  10   6  285.39   10.47
  -3  10  -6  300.89   15.77
  -3  10  -6  280.66   14.49
  -4  10  -6   84.89    7.40
  -4 -10  -6   86.82    8.49
   4 -10   6  104.08   10.87
   4 -10  -6  125.27   13.64
  -4 -10   6  110.94   12.02
   4  10  -6   95.41   11.16
  -4 -10  -6   88.80   10.35
  -4  10  -6   93.01    9.05
  -4  10   6  117.56   11.67
   4  10   6   91.49    6.70
   5 -10   6  111.82   10.40
  -5 -10  -6  113.99   11.72
   5  10  -6  112.22   12.24
   5 -10  -6  143.38   15.30
  -5  10  -6   97.37    7.87
  -5  10   6  118.18   12.78
  -5  10  -6  105.14   10.17
  -5 -10   6  114.19   13.94
  -6 -10   6   16.42    8.95
   6 -10   6    6.61    6.57
  -6  10  -6   12.18    6.50
   6  10  -6   17.68    6.43
   6 -10  -6   25.28    9.07
  -6 -10  -6    9.19    6.57
  -6  10   6    6.42    5.73
  -7 -10  -6   97.48   13.21
  -7 -10   6   97.05   14.99
  -7  10  -6  110.64   13.81
   7  10   6   94.53   13.58
  -7  10   6  104.11   14.10
   7 -10   6   98.70   11.97
   7 -10  -6   87.77   12.66
   7  10  -6   86.15   12.41
  -8  10  -6   27.72    9.47
   8 -10  -6    9.32    8.91
   8  10  -6   20.02    7.02
   8  10   6   16.03    6.96
  -8 -10  -6   23.42    9.79
  -8 -10   6   26.50   11.88
   8 -10   6   34.32    9.57
  -8  10   6   21.37   11.05
  -9 -10   6   38.29   13.78
  -9  10  -6   41.60   12.22
   9  10  -6   43.22    9.79
   9  10   6   35.85    9.68
  -9  10   6   32.68   11.95
  -9 -10  -6   26.37   10.23
   9 -10  -6   26.40    9.27
 -10 -10   6   12.48   12.11
  10 -10  -6    1.62    9.24
 -10  10   6    1.20   11.06
  10  10   6    0.73    5.91
 -10  10  -6   -5.74   12.80
  10  10  -6    8.55    7.88
   0 -11   6    2.22    3.71
   0  11   6   -1.42    2.36
   0  11  -6   -2.37    2.23
   0  11  -6    1.37    2.26
   0  11   6   -0.27    2.62
   0 -11  -6   -2.69    4.57
  -1  11  -6  317.25   15.90
  -1 -11  -6  320.81   16.74
   1 -11   6  304.91   15.97
  -1  11   6  296.79   13.89
  -1  11  -6  316.71   14.32
  -1 -11   6  308.59   11.81
  -1  11   6  312.00   15.58
   1  11   6  309.50   16.21
   1  11   6  318.42   14.29
   1 -11  -6  312.93   17.07
   1  11  -6  317.67   16.69
  -1 -11   6  279.99   15.96
   2  11   6  107.15    7.37
  -2 -11  -6   97.37    9.39
   2 -11  -6  117.55   11.16
  -2 -11   6  112.96    9.93
   2  11   6  110.13    9.90
  -2  11  -6  109.63    8.79
  -2  11   6  102.47    6.63
  -2  11   6  105.30    9.01
  -2  11  -6   97.81    8.22
   2  11  -6  102.01    9.38
   2 -11   6  107.98    9.88
   3  11   6    6.62    2.83
   3 -11   6   10.18    5.58
   3  11   6    8.03    4.57
   3  11  -6    7.38    5.01
  -3  11  -6    3.45    2.86
  -3  11   6    4.01    3.78
  -3  11  -6    1.71    3.63
   3 -11  -6   12.86    7.66
  -3 -11  -6    5.95    4.74
  -3 -11   6    7.07    4.72
  -4  11  -6   24.54    6.28
  -4 -11   6   27.42    7.35
   4 -11   6   28.06    7.64
   4  11  -6   23.71    6.74
   4  11   6   28.20    4.54
   4  11   6   28.60    7.47
  -4  11   6   36.56    7.64
   4 -11  -6   36.44    9.53
  -4  11  -6   24.16    4.85
  -4 -11  -6   24.29    6.46
  -5 -11   6   23.86    8.28
   5 -11   6   32.32    8.23
   5  11   6   28.45    8.31
  -5  11   6   27.83    7.11
  -5 -11  -6   15.42    6.34
   5  11  -6   20.09    6.90
  -5  11  -6   34.65    7.70
   5 -11  -6   23.64    9.62
  -5  11  -6   14.20    3.87
  -6  11  -6  112.47   13.45
   6  11  -6  109.81   13.78
  -6 -11   6  106.32   14.66
  -6 -11  -6  103.77   12.86
   6  11   6   93.22   13.50
   6 -11   6  113.72   12.74
  -6  11   6  124.40   14.52
   7  11  -6   87.05   12.49
   7 -11  -6   60.68   11.70
  -7  11   6  100.24   13.88
  -7  11  -6   90.69   13.18
   7  11   6  108.03   14.93
  -7 -11  -6   92.21   13.12
  -7 -11   6   88.06   14.31
   7 -11   6  100.90   12.72
  -8  11  -6   18.06    8.51
  -8 -11  -6    1.69    8.10
   8  11  -6   10.40    6.41
  -8 -11   6    7.47   11.41
   8 -11   6   -2.51    7.17
   8 -11  -6   -5.97    7.49
  -8  11   6   -2.61    8.42
   8  11   6    4.82    5.77
  -9 -11  -6   49.34   12.78
   9 -11  -6   25.12    8.73
   9  11  -6   43.57   10.49
   9  11   6   51.60   12.09
  -9 -11   6   50.36   14.14
  -9  11   6   38.30   13.36
 -10  11  -6   -8.00   12.30
 -10  11   6   18.12   12.00
 -10 -11   6   20.91   12.07
  10  11  -6   18.04    7.74
  10 -11  -6   11.82    8.13
  10  11   6    4.72    6.87
   0 -12  -6  406.00   20.37
   0  12   6  389.46   17.50
   0  12   6  362.27   17.43
   0 -12   6  359.44   18.50
   0  12  -6  367.92   15.20
   0  12  -6  355.61   18.30
  -1 -12  -6  121.63   10.76
  -1  12  -6  113.83    9.41
   1  12  -6  115.18   10.04
   1 -12  -6  156.18   14.63
  -1 -12   6  116.77   10.44
   1  12   6  121.21    8.42
  -1  12   6  113.47    8.15
   1 -12   6  121.82   10.43
  -1  12  -6  127.00    8.62
  -1  12   6  137.29    9.82
   1  12   6  111.82    9.67
   2 -12  -6   22.60    8.12
   2  12   6   32.28    4.99
   2 -12   6   26.32    6.77
   2  12   6   21.33    5.78
  -2 -12  -6   18.54    6.24
  -2  12   6   22.00    3.79
  -2 -12   6   23.32    6.61
   2  12  -6   19.59    5.91
  -2  12  -6   24.91    5.38
  -2  12  -6   23.79    5.24
  -2  12   6   22.82    5.65
   3  12   6  589.63   27.42
  -3 -12   6  586.66   26.72
  -3  12  -6  554.31   24.95
  -3  12   6  719.75   28.02
   3  12  -6  586.85   27.43
   3 -12   6  571.27   25.65
  -3  12  -6  596.25   24.64
   3  12   6  588.62   21.73
   3 -12  -6  584.24   27.61
  -3 -12  -6  511.27   25.21
   4 -12   6   20.23    7.43
  -4  12  -6   20.35    6.10
  -4  12   6   23.20    7.17
  -4  12  -6   17.46    4.53
   4  12   6   22.73    7.42
   4  12  -6   20.94    7.31
  -4 -12   6   20.75    7.66
  -4 -12  -6   28.01    7.41
   4 -12  -6   29.25    9.85
   5  12  -6  397.83   23.06
   5  12   6  391.59   23.66
   5 -12  -6  447.47   24.39
  -5  12   6  403.08   22.84
   5 -12   6  400.60   21.58
  -5 -12   6  423.14   23.65
  -5  12  -6  387.15   21.81
  -5 -12  -6  409.62   21.82
   6 -12   6    3.89    6.58
  -6 -12  -6    2.14    5.87
  -6  12  -6   -1.43    5.26
  -6  12   6    8.35    6.63
   6 -12  -6    2.12    8.54
   6  12   6   -0.86    5.12
   6  12  -6    3.97    5.25
  -6 -12   6   -6.74    8.70
   7 -12  -6   53.83   11.53
   7  12   6   74.72   13.02
   7  12  -6   79.01   13.21
   7 -12   6   88.56   12.53
  -7  12  -6   92.97   13.30
  -7 -12  -6   72.47   12.94
  -7  12   6   91.07   13.56
  -8 -12   6   44.73   13.88
  -8  12   6   57.48   12.09
   8  12  -6   50.69   11.37
  -8  12  -6   55.05   12.62
   8  12   6   49.87   11.58
   8 -12   6   52.82   11.03
   8 -12  -6   36.66    9.78
  -8 -12  -6   43.43   11.69
  -9  12   6   79.45   15.66
   9 -12  -6   37.92    9.78
  -9 -12  -6   85.92   15.32
   9  12  -6   50.11   11.17
  -9  12  -6   64.96   13.58
  -9 -12   6   73.49   15.40
   9  12   6   60.33   13.15
   0  13   6    1.87    3.34
   0  13  -6    0.60    2.88
   0  13  -6    1.43    2.70
   0 -13  -6    0.78    5.99
   0 -13   6    1.93    4.01
   0  13   6   -1.97    2.30
  -1  13   6   36.02    6.62
   1 -13  -6   31.11    9.01
  -1  13  -6   18.97    4.96
  -1  13  -6   15.74    5.21
  -1  13   6   16.96    4.26
  -1 -13  -6   24.11    7.42
   1  13   6   23.19    6.08
   1  13   6   32.60    5.57
  -1 -13   6   34.13    7.46
   1  13  -6   20.62    6.16
   1 -13   6   25.26    6.87
   2 -13  -6   25.79    9.12
  -2 -13   6   36.97    7.92
   2  13   6   23.72    6.69
  -2  13   6   23.13    4.22
  -2  13   6   28.69    6.82
   2  13   6   29.31    5.10
  -2  13  -6   27.82    5.77
   2  13  -6   24.84    7.09
  -2  13  -6   23.06    5.47
   2 -13   6   33.84    8.02
  -2 -13  -6   33.80    8.07
   3 -13   6   93.66   11.96
   3  13  -6   73.90   10.94
   3  13   6   80.94   10.90
  -3 -13  -6   69.81   11.28
  -3 -13   6  103.12   12.30
  -3  13   6   95.92   11.05
  -3  13  -6   76.54    9.37
   3 -13  -6  102.43   14.07
  -3  13  -6   76.80    8.48
   4 -13  -6   41.70   11.05
  -4  13  -6   30.00    5.77
   4  13   6   31.18    8.12
   4  13  -6   30.37    8.18
   4 -13   6   49.79    9.82
  -4 -13  -6   47.28    9.75
  -4  13   6   43.25    8.32
  -4 -13   6   45.25    9.96
  -4  13  -6   37.55    7.97
  -5  13   6    9.18    6.32
   5  13  -6    8.76    5.63
   5 -13  -6   13.48    8.96
   5  13   6    1.07    4.79
  -5  13  -6    7.73    6.02
  -5 -13  -6   10.13    6.60
   5 -13   6   12.88    7.36
  -5 -13   6   11.22    8.72
  -6  13  -6   13.08    7.22
  -6  13   6   28.75    8.86
   6 -13  -6   33.53   11.78
   6  13   6    2.35    5.77
   6  13  -6   13.56    7.69
   6 -13   6   26.26    8.83
  -6 -13  -6   18.40    8.34
  -6 -13   6   13.89   10.57
  -7  13  -6   18.37    8.48
  -7 -13  -6   16.59    9.64
   7 -13   6   15.53    8.05
   7 -13  -6   16.50   10.04
  -7  13   6   23.45    9.66
   7  13  -6   10.48    7.64
  -7 -13   6   13.38   10.98
   7  13   6    8.65    6.68
  -8  13   6   10.27    8.09
  -8 -13  -6   -9.71    8.44
   8 -13   6    6.87    7.76
   8  13  -6    6.77    7.56
  -8  13  -6    2.42    8.34
  -8 -13   6    3.96   10.88
   8 -13  -6   -9.91    8.34
   8  13   6   -1.24    5.49
   9  13  -6    3.96    6.64
  -9  13  -6    6.69   10.63
  -9  13   6   18.54   10.44
   9  13   6   12.52    6.79
  -9 -13  -6   19.92   12.17
  -9 -13   6    9.68   13.39
   9 -13  -6   12.14   10.14
   0  14   6  148.48   10.84
   0 -14   6  148.50   12.32
   0  14  -6  141.31   11.72
   0  14   6  158.02   10.74
   0 -14  -6  176.18   15.01
  -1  14   6   61.62    8.02
   1  14   6   56.35    8.21
   1 -14  -6   57.28   11.74
   1  14  -6   55.14    8.70
  -1  14  -6   67.03    7.51
  -1  14   6   62.37    7.04
  -1 -14  -6   64.77   11.15
   1 -14   6   75.37   10.28
   1  14   6   64.48    7.44
  -1 -14   6   66.94   10.41
  -1  14  -6   56.03    8.14
  -2  14   6    5.72    4.46
  -2 -14  -6    2.23    6.17
  -2  14  -6    8.31    4.02
   2  14   6   -0.61    3.57
   2 -14  -6   -1.30    6.96
   2 -14   6    3.45    5.37
  -2  14  -6    1.24    2.78
  -2 -14   6    6.70    5.01
   2  14  -6    2.98    4.24
  -3  14  -6  333.14   17.82
   3 -14   6  366.36   20.37
  -3 -14  -6  349.81   20.60
  -3 -14   6  333.34   20.12
   3  14  -6  333.25   20.70
  -3  14  -6  348.27   18.62
  -3  14   6  345.22   19.88
   3 -14  -6  376.88   22.29
   3  14   6  340.81   20.93
  -4  14  -6   77.57    8.65
   4 -14   6   92.17   13.04
  -4  14  -6   93.24   11.60
   4  14  -6   62.20   11.87
   4 -14  -6  107.64   14.80
  -4 -14   6   91.30   13.29
   4  14   6   74.79   11.93
  -4  14   6   95.48   12.23
  -4 -14  -6   95.04   13.37
  -5  14   6  332.27   21.09
   5  14  -6  337.33   22.04
  -5 -14  -6  305.44   19.87
   5 -14  -6  325.28   21.88
  -5 -14   6  294.72   21.12
   5 -14   6  332.47   20.05
  -5  14  -6  340.70   20.34
   5  14   6  256.22   20.15
  -6 -14  -6   -6.46    5.94
   6 -14   6   -0.54    7.06
   6 -14  -6    2.16   10.42
  -6 -14   6    6.99   10.19
  -6  14   6    9.97    6.49
   6  14   6    2.56    6.46
  -6  14  -6    8.20    6.10
   6  14  -6    5.07    6.62
   7  14   6  114.72   16.24
   7 -14   6  111.58   14.19
  -7 -14  -6   76.93   13.30
  -7  14   6  110.56   14.77
   7 -14  -6   82.70   13.59
  -7 -14   6   72.49   14.31
  -7  14  -6  130.94   16.07
  -8 -14   6   26.29   13.52
   8  14  -6   47.30   11.14
  -8  14   6   65.76   13.46
  -8  14  -6   59.86   13.17
   8  14   6   40.94   11.48
  -8 -14  -6   35.53   11.85
   8 -14  -6   29.39   10.44
   8 -14   6   40.46   10.85
  -9  14   6   33.22   12.10
   9  14  -6   27.33   10.47
   9  14   6   23.12    9.24
   9 -14  -6   14.91   10.36
  -9 -14  -6   34.44   13.27
  -9 -14   6   25.25   15.52
  -9  14  -6   49.92   14.01
   0 -15  -6    2.49    7.02
   0 -15   6    2.18    4.95
   0  15   6    2.02    3.95
   0  15  -6    1.66    3.67
   0  15   6    0.52    2.66
   1  15   6  100.12    8.26
   1  15   6   85.18   10.36
  -1 -15  -6  127.26   14.84
  -1  15   6  101.59    9.38
  -1  15   6   85.75    7.99
   1  15  -6   81.88   10.64
  -1  15  -6   78.03    9.56
   1 -15   6   97.77   11.93
  -1 -15   6  111.47   13.16
  -2  15  -6   18.01    5.59
   2 -15  -6   29.52   10.53
   2 -15   6   34.80    8.39
   2  15   6   20.95    6.63
  -2 -15  -6   25.40    9.43
  -2 -15   6   26.83    7.70
  -2  15  -6   22.19    5.52
   2  15  -6   20.49    6.83
  -2  15   6   21.05    6.62
   3 -15  -6   34.22   11.81
  -3 -15  -6   24.56    9.48
  -3  15   6   31.55    7.87
  -3 -15   6   53.69   10.27
   3  15  -6   27.98    8.39
   3  15   6   27.01    8.14
   3 -15   6   45.92   10.07
  -3  15  -6   24.57    5.91
  -3  15  -6   28.66    6.96
  -4 -15   6    1.56    6.19
  -4  15   6    1.50    5.67
   4  15   6   -5.25    4.42
  -4 -15  -6   -2.20    6.44
  -4  15  -6   -2.35    4.28
   4  15  -6   -3.82    5.10
   4 -15  -6   -6.13    8.09
   4 -15   6    8.00    7.09
  -5 -15   6   17.82   10.91
   5  15   6    1.06    5.62
   5  15  -6   16.39    8.51
  -5 -15  -6    7.35    6.67
  -5  15   6   22.44    7.93
   5 -15  -6   28.26   11.31
  -5  15  -6   16.72    7.17
   5 -15   6   11.40    8.11
   6  15   6    3.58    6.55
   6 -15   6   16.22    8.18
  -6 -15  -6    6.57    7.67
   6 -15  -6    9.53   10.98
  -6  15   6    8.10    6.22
  -6 -15   6    3.43   10.87
   6  15  -6   -3.47    6.89
  -6  15  -6   10.03    6.89
  -7  15  -6   51.78   11.46
   7  15  -6   42.82   11.33
  -7 -15   6   51.64   14.07
   7  15   6   35.39   11.54
   7 -15   6   53.29   11.56
   7 -15  -6   40.38   13.33
  -7  15   6   44.10   12.03
  -7 -15  -6   40.08   11.92
   8 -15   6   12.04    9.37
  -8 -15  -6   10.51   10.09
  -8  15  -6   18.89    9.14
   8  15   6    6.23    6.42
  -8 -15   6    4.02   12.09
   8  15  -6    5.49    7.80
   8 -15  -6    6.57   10.49
  -8  15   6    6.01    8.85
  -1 -16   6   66.99   11.27
  -1  16  -6   44.88    7.85
   1  16   6   42.32    8.43
  -1 -16  -6   48.98   11.25
   1 -16  -6   66.17   13.17
  -1  16   6   46.87    6.96
  -1  16   6   61.85    9.07
   1 -16   6   54.89   10.16
   2  16   6    2.32    4.85
  -2  16  -6    4.68    3.81
  -2  16   6    4.59    5.45
   2  16  -6    0.26    4.08
  -2  16  -6    6.59    4.28
  -2 -16   6   -2.59    5.82
   2 -16   6    3.41    5.86
  -2 -16  -6   -1.60    8.06
   2 -16  -6   -4.10    8.25
   3 -16  -6  166.24   18.46
   3  16   6  170.99   15.18
   3 -16   6  182.32   15.00
  -3  16   6  178.68   14.48
   3  16  -6  159.70   16.63
  -3 -16   6  182.91   15.32
  -3  16  -6  161.35   12.29
  -3  16  -6  169.03   12.97
  -3 -16  -6  181.99   18.38
   4  16   6  119.44   15.07
  -4 -16   6  116.66   15.23
   4 -16  -6  130.70   17.19
  -4  16  -6  135.73   14.07
   4 -16   6  158.51   16.48
   4  16  -6  129.97   15.79
  -4  16   6  162.78   16.36
  -4 -16  -6  137.17   17.68
  -5  16   6  186.75   16.25
  -5  16  -6  195.05   15.92
   5 -16   6  240.99   18.25
  -5 -16   6  211.94   19.01
   5  16  -6  206.63   18.42
   5  16   6  181.90   17.62
  -5 -16  -6  191.42   17.02
   5 -16  -6  216.34   18.90
  -6 -16   6   18.93   12.30
  -6 -16  -6   12.47    8.47
   6  16   6   10.58    7.15
  -6  16   6    6.69    7.99
   6  16  -6   11.46    7.45
   6 -16   6    8.16    8.91
  -6  16  -6   16.90    7.82
   6 -16  -6   22.06   12.11
  -7 -16  -6   41.23   12.30
   7  16  -6   38.84    9.82
   7 -16   6   45.86   11.36
   7 -16  -6   37.71   13.60
  -7  16  -6   59.56   12.71
   7  16   6   36.84   11.06
  -7  16   6   41.77   11.95
  -7 -16   6   38.83   12.98
  -8 -16   6   24.19   13.66
  -8  16  -6   61.45   13.52
   8  16   6   37.20   10.33
   8 -16   6   40.01   11.25
   8  16  -6   16.41    8.83
  -8  16   6   17.77   10.93
  -8 -16  -6   21.86   11.69
   8 -16  -6   30.30   13.35
   0  17  -6   -1.19    3.01
   0 -17  -6    6.34    8.70
   0 -17   6    6.46    6.09
   0  17   6   -1.54    4.08
  -1 -17  -6   41.29   11.07
  -1  17  -6   40.67    7.83
   1  17  -6   40.32    8.96
   1 -17   6   45.59   10.10
  -1  17   6   53.68    8.69
   1 -17  -6   54.60   14.11
  -1 -17   6   65.78   11.81
   1  17   6   40.97    8.62
   2  17   6   62.69   10.77
   2 -17  -6   81.89   15.64
   2 -17   6   97.32   13.20
  -2  17  -6   67.43    9.38
   2  17  -6   79.17   12.09
  -2 -17  -6   97.24   15.35
  -2  17   6   79.60   10.85
  -2 -17   6   88.60   13.31
   3 -17  -6  244.98   20.38
   3 -17   6  256.77   17.83
  -3  17  -6  231.90   15.67
   3  17  -6  202.42   17.53
  -3 -17  -6  221.16   18.60
  -3 -17   6  241.95   18.37
   3  17   6  201.72   17.38
  -3  17   6  237.69   17.01
   4 -17  -6    8.51    9.33
   4  17  -6   -1.10    5.88
  -4 -17  -6    3.16    8.91
  -4  17  -6    3.19    5.28
   4 -17   6    5.76    8.74
  -4 -17   6    6.58    8.77
  -4  17   6   10.48    7.03
   4  17   6   -1.51    5.24
   5 -17  -6   59.75   14.03
   5 -17   6   81.81   12.89
  -5  17   6   62.85   11.44
  -5 -17  -6   49.92   12.41
   5  17   6   43.17   11.09
   5  17  -6   36.88    9.87
  -5  17  -6   55.14   10.35
  -5 -17   6   44.57   13.94
  -6 -17   6   48.40   15.56
  -6  17  -6   21.89    9.10
  -6  17   6   34.17   10.41
   6  17   6   25.98    9.44
  -6 -17  -6   24.56    9.95
   6 -17  -6   36.15   13.46
   6 -17   6   44.59   12.69
   6  17  -6    9.72    7.06
  -7 -17   6    6.82   13.29
  -7  17   6   14.49    9.05
   7 -17  -6   22.09   12.99
  -7  17  -6   16.97    9.16
   7  17   6   11.34    8.28
   7  17  -6    2.44    6.92
   7 -17   6   28.25   10.07
  -7 -17  -6    7.92    9.76
   0  18   6   35.18    8.05
   0  18  -6   47.95    9.16
   0 -18  -6   81.67   14.52
   1 -18   6   15.49    6.97
  -1  18  -6    6.25    4.24
   1  18  -6    9.54    5.40
   1 -18  -6   17.75   11.91
  -1 -18  -6    0.95    8.72
   1  18   6    6.74    5.44
  -1 -18   6   12.47    8.00
  -2  18   6   10.91    6.98
   2  18   6    1.05    5.26
  -2 -18   6   36.19   10.14
  -2 -18  -6   24.56   11.94
   2  18  -6   13.88    6.82
  -2  18  -6   14.86    5.42
   2 -18  -6   19.69   12.90
   2 -18   6   15.83    8.30
  -3 -18   6  169.87   15.93
   3  18   6  129.99   15.53
  -3  18   6  155.10   15.60
   3 -18   6  149.26   14.18
  -3 -18  -6  139.34   18.43
   3  18  -6  155.55   16.95
   3 -18  -6  101.85   17.65
   4 -18   6   53.72   11.54
  -4 -18  -6   41.99   13.48
   4  18   6   33.58   10.15
   4 -18  -6   40.12   12.47
  -4  18   6   49.04   10.19
   4  18  -6   24.76    9.25
  -4  18  -6   29.99    8.42
  -4 -18   6   45.74   11.87
  -5  18  -6   50.81   10.75
   5  18  -6   31.02    9.82
  -5 -18   6   40.49   13.75
  -5  18   6   47.80   11.51
   5  18   6   44.95   11.61
   5 -18  -6   35.37   12.58
   5 -18   6   64.67   13.53
  -5 -18  -6   41.09   12.20
  -6  18   6    8.28    8.28
   6 -18  -6    3.51   11.23
  -6  18  -6    8.23    6.59
  -6 -18   6    6.00   11.99
   6 -18   6   19.70   10.00
   6  18  -6   -3.01    7.25
   6  18   6    0.84    6.99
  -6 -18  -6    4.27    8.37
  -7  18   6   12.81    9.31
  -7 -18  -6   12.60   10.52
   7 -18   6    2.01   10.79
  -7 -18   6    2.06   13.10
   7  18  -6    4.62    6.89
   7  18   6    1.87    7.55
   7 -18  -6   33.26   14.90
  -7  18  -6    8.88    8.88
   0 -19  -6   -9.14    8.84
   0 -19   6    1.96    8.51
   0  19  -6   -0.01    4.41
   1  19   6  174.05   15.25
   1 -19   6  238.43   17.77
  -1  19  -6  186.56   15.15
   1 -19  -6  252.19   20.76
   1  19  -6  228.02   17.63
  -1 -19   6  231.83   18.46
  -1 -19  -6  274.61   20.91
  -2  19  -6   48.27    8.75
   2 -19  -6   72.66   16.42
   2  19   6   34.96    9.65
   2  19  -6   54.52   11.14
  -2 -19  -6   70.70   15.75
  -2 -19   6   73.78   13.59
   2 -19   6   78.60   12.78
   3 -19   6   44.02   11.05
   3  19  -6   22.89    9.29
   3 -19  -6   24.52   14.01
   3  19   6   20.08    8.61
  -3 -19   6   45.85   12.28
  -3 -19  -6   29.39   13.67
  -3  19   6   27.80    9.27
  -4 -19   6    9.19    9.72
  -4  19   6   15.85    8.09
  -4 -19  -6   14.60   11.44
   4 -19   6    8.79    8.45
   4 -19  -6   17.80   11.52
   4  19  -6    5.33    7.63
   4  19   6    2.56    5.92
  -5  19   6   25.14    9.73
   5 -19  -6   25.18   12.26
   5  19  -6   17.93    8.36
  -5 -19   6   19.94   11.76
   5 -19   6   29.47   11.44
  -5  19  -6   30.04    8.68
   5  19   6   11.68    8.34
  -5 -19  -6   19.42   11.22
   6  19   6   15.71    9.55
   6  19  -6    1.28    6.47
  -6  19  -6   33.00    9.71
  -6 -19   6   19.42   13.50
  -6 -19  -6    9.45    9.83
   6 -19   6   39.19   12.70
   6 -19  -6   12.96   12.75
  -6  19   6   32.24   10.98
   0 -20   6   24.91   11.19
   0  20  -6    4.89    4.93
   0 -20  -6    2.38   10.98
   1 -20   6   13.98    8.32
   1  20  -6    6.33    5.78
  -1 -20   6    6.33    8.85
   1  20   6    1.03    5.19
   1 -20  -6    8.48   12.19
  -1 -20  -6   16.43   11.08
  -1  20  -6    2.79    4.67
  -2 -20  -6   -5.72   12.15
   2  20  -6    0.52    5.36
  -2 -20   6    8.44    8.93
   2 -20   6    9.92    8.10
   2  20   6   -7.09    4.93
   2 -20  -6    1.08   13.02
   3 -20  -6   25.89   14.40
   3 -20   6   40.09   10.43
   3  20  -6    7.59    7.13
  -3 -20  -6   30.01   14.39
  -3 -20   6   48.05   12.90
   3  20   6   16.82    7.86
   4  20  -6  -10.66    5.93
   4 -20  -6   14.38   11.08
  -4 -20  -6    0.73   10.92
  -4 -20   6   18.93   11.15
  -4  20   6    8.53    8.16
   4 -20   6   18.50    9.40
   4  20   6    3.80    6.89
  -5 -20   6   10.33   11.07
   5 -20  -6    9.08   10.51
  -5  20   6   10.26    9.00
   5  20  -6   -5.12    7.41
   5 -20   6   22.75   11.05
  -5 -20  -6   -8.64    8.76
   5  20   6    2.50    7.85
   0 -21   6   15.47    9.61
   0 -21  -6    1.98   10.94
   0  21  -6    7.47    5.71
  -1 -21  -6   72.23   17.10
   1  21  -6   43.93   10.32
  -1 -21   6   82.53   15.50
   1 -21   6   51.88   12.80
   1 -21  -6   92.79   18.87
  -1  21  -6   40.45    9.22
  -2 -21   6   23.76   12.03
   2 -21   6   37.48   10.84
   2 -21  -6   35.42   15.33
   2  21   6   22.97    8.71
  -2 -21  -6   52.12   16.27
   2  21  -6   18.19    8.94
  -3 -21  -6  148.77   22.00
  -3 -21   6  125.12   16.15
   3 -21  -6   93.15   18.55
   3  21   6  115.17   16.32
   3 -21   6  198.98   20.51
   3  21  -6  133.80   17.91
  -4 -21   6    5.88    9.51
   4 -21  -6   32.04   12.33
   4 -21   6   14.59    9.39
   4  21  -6   -6.49    6.38
  -4 -21  -6    2.65   12.50
   4  21   6    3.48    7.73
   0 -22   6    9.02   10.48
   0  22  -6    6.41    6.80
   0 -22  -6   10.26   12.39
   1  22  -6    8.03    6.00
   1 -22  -6   18.42   14.86
   1 -22   6   15.57   10.21
  -1 -22   6   25.31   11.99
  -1 -22  -6   14.71   15.36
   2  22  -6   -1.39    6.37
   2 -22   6   10.78    8.89
   2 -22  -6    8.07   13.07
   2  22   6    1.70    7.60
  -2 -22   6   10.26    9.66
  -2 -22  -6   -0.48   12.59
  -3 -22  -6   26.21   14.71
   3  22   6   10.92    8.50
  -3 -22   6   23.86   10.94
   3 -22  -6   13.74   14.52
   3 -22   6   13.92    9.75
   3  22  -6   -7.05    6.13
   0   0   7    0.50    1.31
   0   0   7    1.15    1.94
   0   0  -7    0.15    1.11
  -1   0   7    0.20    1.99
   1   0   7    2.26    2.25
   1   0  -7    2.24    1.55
  -1   0   7   -0.72    1.72
  -1   0  -7   -0.84    1.16
  -2   0   7   -3.88    2.22
   2   0   7   -2.53    2.13
   2   0  -7   -0.67    1.46
  -2   0  -7   -2.76    1.33
  -2   0   7   -1.87    1.63
  -3   0  -7    0.47    1.64
   3   0  -7    0.80    1.50
   3   0   7   -1.36    2.61
  -3   0   7    2.11    2.04
  -3   0   7    0.20    2.40
   4   0  -7    0.72    1.81
  -4   0  -7    2.04    2.16
  -4   0   7    9.90    4.00
   4   0   7   -0.37    3.62
  -4   0   7   -2.48    2.41
   5   0  -7   -2.04    1.67
  -5   0  -7    3.16    2.24
  -5   0   7   -1.24    2.83
  -5   0   7    1.12    3.64
  -5   0  -7   -1.32    2.72
  -6   0   7    2.56    3.60
  -6   0  -7    4.74    2.75
  -6   0  -7    3.74    3.44
   6   0  -7    1.18    2.32
  -6   0   7    6.52    4.98
  -7   0   7   -0.90    3.73
  -7   0  -7    0.20    5.07
   7   0   7   -0.52    5.19
   7   0   7   -1.39    6.00
  -7   0  -7    0.53    2.78
  -7   0   7    0.11    5.96
   7   0  -7    0.12    2.21
   8   0   7    6.50    6.84
   8   0   7    5.76    5.85
  -8   0  -7   -1.16    2.83
  -8   0  -7    1.13    5.57
  -8   0   7   -3.50    5.10
  -9   0  -7   -4.64    5.88
  -9   0   7   -4.88    5.42
  -9   0  -7   -0.38    3.55
   9   0  -7   -6.75   11.88
 -10   0   7   -9.69    6.88
  10   0  -7   17.10   12.05
 -10   0  -7    3.18    4.69
  10   0   7    1.24    7.95
  10   0  -7    3.03   10.44
  11   0   7   31.14    9.90
  11   0  -7   -0.07    7.96
  11   0  -7    8.76   11.15
   0  -1  -7   -3.12    1.16
   0   1   7    2.59    2.63
   0  -1   7   -1.68    2.14
   0   1  -7   -2.84    1.46
   0  -1   7   -2.22    1.49
   0  -1  -7    0.37    1.94
  -1  -1  -7 2146.13   63.04
  -1   1  -7 2067.37   62.92
  -1   1   7 2173.51   62.83
  -1  -1   7 2163.29   62.16
   1  -1  -7 2220.30   62.53
   1  -1   7 2239.25   63.16
   1   1  -7 2336.31   63.03
   1  -1  -7 2096.24   62.25
  -1  -1   7 2193.87   62.24
   1   1   7 2188.85   63.12
   1  -1  -7 2173.33   61.68
   2   1   7 2343.24   67.78
  -2  -1   7 2224.08   67.30
   2  -1  -7 2377.44   65.70
   2   1  -7 2401.02   66.95
  -2   1  -7 2287.88   67.79
   2  -1   7 2284.51   67.89
  -2   1   7 2375.55   67.60
  -2   1   7 2287.64   67.48
  -2  -1  -7 2308.66   68.07
  -2  -1   7 2384.67   66.69
  -3  -1  -7   88.01    6.65
  -3   1   7   88.82    6.92
   3   1  -7   89.29    5.92
   3  -1   7   91.21    7.21
   3  -1  -7   91.93    5.12
  -3   1   7   93.04    6.53
   3   1   7   88.51    6.69
  -3   1  -7   80.37    6.17
  -3  -1   7   97.34    6.15
  -3  -1   7   94.80    7.04
   4  -1  -7   27.87    3.41
   4   1  -7   34.97    4.36
  -4   1   7   35.43    5.18
  -4  -1   7   40.00    6.36
  -4  -1  -7   33.66    4.30
   4  -1   7   40.13    4.98
  -4  -1  -7   25.12    4.72
  -4   1  -7   34.39    4.94
  -4   1   7   26.46    5.61
  -4   1  -7   34.11    5.38
   4   1   7   34.40    5.63
  -4  -1   7   35.10    4.74
  -5   1  -7    7.48    3.89
  -5  -1   7    3.62    3.85
   5   1  -7    8.99    3.13
  -5  -1  -7    9.09    3.29
   5  -1  -7    4.18    2.33
   5  -1   7   12.13    3.94
  -5   1  -7    6.32    2.96
  -5  -1  -7    2.30    2.35
   5   1   7    8.71    4.72
  -5   1   7   11.62    4.91
  -5   1   7    3.29    3.21
  -5  -1   7    6.63    3.29
   6   1   7  726.86   29.25
  -6  -1  -7  765.21   30.16
   6   1  -7  755.34   27.72
  -6   1  -7  761.29   30.43
   6  -1   7  762.93   27.83
  -6   1  -7  718.67   28.99
   6  -1   7  796.56   28.25
   6  -1  -7  750.69   26.36
  -6   1   7  810.44   30.49
  -6  -1   7  808.20   29.52
  -6  -1   7  715.56   30.28
  -6  -1  -7  780.18   27.73
  -7   1  -7  110.37   12.09
   7  -1   7   99.97    8.92
   7  -1   7  122.28   10.34
  -7  -1   7  114.91    9.78
  -7  -1  -7  105.10   10.68
  -7   1  -7   94.45    8.90
   7  -1  -7  111.48    7.99
  -7   1   7  102.17   11.20
   7   1  -7   96.40    8.16
  -7  -1   7  137.70   14.45
  -7  -1  -7  107.66    9.12
   8  -1  -7   31.33   11.82
  -8  -1  -7   19.20    6.26
   8  -1   7   17.11    7.65
   8  -1   7   28.73    8.15
  -8  -1   7   27.93    9.35
   8   1  -7   26.57    5.55
  -8   1  -7   29.05    8.03
  -8   1  -7   23.41    6.38
   8  -1  -7   26.82   12.01
  -8   1   7   34.61    8.40
  -8  -1   7   29.80    7.51
  -9  -1   7   18.98    7.99
  -9   1  -7   13.69    8.20
   9  -1  -7   15.58   10.37
   9   1   7   17.61    9.49
  -9   1  -7   17.97    6.01
   9  -1  -7   15.01   11.07
  -9  -1   7   21.47   10.07
  -9  -1  -7   15.65    6.05
  -9   1   7   26.12    8.69
  10   1   7   82.38   11.81
 -10  -1  -7   98.50   12.55
 -10   1  -7   94.41   14.53
  10  -1  -7   39.81   11.52
 -10   1   7   83.20   13.21
  10   1  -7  111.10   19.41
 -11   1   7   -1.08    8.40
  11   1  -7   -0.71    8.51
  11  -1  -7    3.55    7.50
  11  -1  -7    2.50    8.65
  11   1   7   15.44    9.12
  11   1  -7   -3.77   10.96
  11  -1   7   13.35    9.50
   0  -2   7  179.44    7.26
   0   2   7  163.57    8.41
   0  -2  -7  184.43    7.62
   0  -2  -7  172.75    7.84
   0   2  -7  183.06    8.66
   0  -2   7  183.54    8.23
   1   2   7  127.02    7.26
  -1   2   7  124.03    7.13
  -1  -2   7  134.42    6.52
   1  -2  -7  138.06    7.26
  -1  -2  -7  141.15    7.33
   1   2  -7  132.30    7.17
   1  -2  -7  132.22    5.93
  -1  -2   7  136.53    7.00
  -1   2  -7  130.91    7.25
   1  -2   7  136.00    7.24
   2  -2   7  377.12   15.19
  -2  -2   7  376.37   13.42
   2  -2  -7  376.33   15.25
  -2   2  -7  355.76   14.58
   2   2   7  366.84   14.56
  -2  -2  -7  384.18   15.34
  -2   2   7  372.15   14.82
   2  -2  -7  360.17   14.89
   2  -2  -7  376.00   12.31
   2   2  -7  395.50   14.72
  -2  -2   7  365.02   14.72
   3   2   7   52.99    5.10
   3  -2  -7   74.73    8.28
  -3  -2   7   72.47    7.01
  -3  -2   7   57.53    4.45
  -3  -2  -7   49.46    5.65
   3   2  -7   55.95    5.09
  -3   2   7   59.47    6.18
  -3   2  -7   52.17    4.91
   3  -2   7   50.12    4.15
  -3   2  -7   58.79    5.59
   3  -2  -7   73.30    7.89
  -3  -2  -7   55.29    4.26
   3  -2  -7   56.61    3.57
  -4   2   7   66.87    7.18
   4  -2  -7   87.92    9.44
  -4  -2   7   55.33    5.19
  -4  -2  -7   49.14    6.33
   4  -2  -7   56.00    4.19
   4   2  -7   58.41    6.00
   4   2   7   65.69    7.04
  -4  -2  -7   65.59    5.26
   4  -2   7   65.42    5.57
   4  -2  -7   78.95    9.47
  -4   2  -7   56.76    5.96
  -4  -2   7   85.00    8.25
  -4   2  -7   60.99    7.11
  -5  -2   7   21.63    5.68
   5  -2  -7   19.47    6.92
  -5   2  -7   14.46    3.83
   5   2   7   23.33    5.53
  -5   2  -7   14.57    5.10
   5   2  -7   16.00    4.02
  -5   2   7   22.83    5.37
   5  -2   7   19.04    4.63
  -5  -2   7   13.55    3.91
   5  -2  -7   24.74    7.12
  -5  -2  -7   16.88    4.10
   5  -2  -7   11.95    2.77
  -5  -2  -7   16.06    4.48
  -6  -2   7    9.48    3.91
   6  -2  -7    5.62    6.91
  -6  -2  -7   11.20    4.12
  -6   2  -7    8.71    3.49
  -6   2   7   15.84    5.35
   6   2   7    9.83    5.19
  -6  -2  -7    8.23    4.05
   6  -2  -7    9.54    2.75
   6   2  -7    9.49    3.45
  -6  -2   7   10.96    5.74
   6  -2  -7    6.89    6.30
  -6   2  -7    9.17    4.73
   6  -2   7    7.29    5.23
   7   2  -7    4.00    3.14
   7  -2  -7    0.62    6.91
  -7  -2   7    6.30    3.85
  -7   2  -7   -2.96    4.80
  -7  -2   7   -3.04    5.72
  -7  -2  -7    0.00    3.00
   7   2   7   -0.23    5.06
  -7   2  -7    1.82    2.45
   7  -2  -7    8.03    8.60
  -7   2   7    6.26    5.50
   7  -2   7   -1.44    4.82
  -7  -2  -7    6.61    4.18
  -8  -2   7  113.37   11.86
  -8   2  -7  106.42    9.92
  -8   2   7   95.50   11.63
  -8  -2  -7  110.35   11.68
  -8  -2   7  138.46   15.94
   8  -2  -7  101.53   15.40
   8   2  -7  112.64    9.65
   8   2   7  115.07   10.99
   8  -2   7  115.69   10.76
  -8   2  -7  108.84   13.30
  -8  -2  -7  115.07   10.18
   8  -2  -7  100.23   14.23
  -9   2   7   -4.73    6.74
  -9  -2   7    1.93    7.83
  -9   2  -7   -3.62    6.23
  -9  -2   7   -2.72    5.25
  -9   2  -7    5.82    4.68
  -9  -2  -7    6.43    4.67
   9   2   7   13.92    6.84
   9  -2  -7   -4.79    8.64
   9  -2  -7   14.16   10.25
  10  -2  -7    2.52   10.06
 -10   2   7   -0.83    7.05
 -10  -2  -7   10.28    5.75
 -10   2  -7   -4.54    8.39
  10  -2  -7   11.37    8.27
[truncated: 878,369 more chars]
