# Supplementary material for: Crystal structure of [3-amino-2-(phenyl­diazenyl)­pyridine]chlorido­(η6-p-cymene)­ruthenium(II) chloride
Source: Acta Crystallogr E Crystallogr Commun. 2015 Sep 26;71(Pt 10):m185–6. doi: 10.1107/S2056989015017466 (PMC4647410; doi:10.1107/S2056989015017466)
Supplement: Supplementary file 2 [file e-71-0m185-Isup2.hkl]

data_I                                                                          
_shelx_title ' kt6m in Pbca'                                                    
_shelx_refln_list_code          4                                               
_shelx_F_calc_maximum      502.47                                               
_exptl_crystal_F_000      2048.00                                               
_reflns_d_resolution_high  0.7565                                               
                                                                                
loop_                                                                           
 _space_group_symop_operation_xyz                                               
 'x, y, z'                                                                      
 '-x+1/2, -y, z+1/2'                                                            
 '-x, y+1/2, -z+1/2'                                                            
 'x+1/2, -y+1/2, -z'                                                            
 '-x, -y, -z'                                                                   
 'x-1/2, y, -z-1/2'                                                             
 'x, -y-1/2, z-1/2'                                                             
 '-x-1/2, y-1/2, z'                                                             
                                                                                
_cell_length_a     8.9642                                                       
_cell_length_b    17.6283                                                       
_cell_length_c    26.9758                                                       
_cell_angle_alpha  90.000                                                       
_cell_angle_beta   90.000                                                       
_cell_angle_gamma  90.000                                                       
                                                                                
_shelx_F_squared_multiplier     1.000                                           
                                                                                
loop_                                                                           
 _refln_index_h                                                                 
 _refln_index_k                                                                 
 _refln_index_l                                                                 
 _refln_F_squared_calc                                                          
 _refln_F_squared_meas                                                          
 _refln_F_squared_sigma                                                         
 _refln_observed_status                                                         
   2   0   0       4788.08       4398.58       107.30 o                         
   4   0   0       3248.69       2889.14       106.49 o                         
   6   0   0        694.45        850.56        87.03 o                         
   8   0   0      11968.67      11641.34       585.04 o                         
  10   0   0        858.74        598.99       151.50 o                         
   2   1   0        655.90        646.29        52.15 o                         
   4   1   0        439.54        612.67        40.38 o                         
   6   1   0         12.10         98.28        34.33 o                         
   8   1   0         31.41        -18.19        37.70 o                         
  10   1   0        888.44        902.46       110.51 o                         
   0   2   0     172865.42     173842.42      8942.95 o                         
   2   2   0       5706.61       6304.67        99.04 o                         
   4   2   0      32230.29      30308.21       364.88 o                         
   6   2   0       5818.61       5474.68       121.31 o                         
   8   2   0      10944.03      10528.18       205.83 o                         
  10   2   0        232.27        361.15       113.45 o                         
   2   3   0      19535.04      20115.19       283.97 o                         
   4   3   0       2048.67       2236.38        66.08 o                         
   6   3   0      15840.40      15080.41       260.46 o                         
   8   3   0         97.30         95.38        58.70 o                         
  10   3   0        770.91        863.74       125.51 o                         
   0   4   0       9900.96      10605.88       283.94 o                         
   2   4   0      17614.05      17704.34       233.35 o                         
   4   4   0       1367.06       1593.43       172.41 o                         
   6   4   0         54.24         68.69        32.29 o                         
   8   4   0      14130.90      13057.11       285.49 o                         
  10   4   0          0.01         91.94        85.63 o                         
   2   5   0      23468.62      22628.86       292.54 o                         
   4   5   0       2321.19       2362.18        70.29 o                         
   6   5   0      34479.10      32432.86       449.86 o                         
   8   5   0        126.82        247.32        67.02 o                         
  10   5   0       3370.77       3083.37       266.31 o                         
   0   6   0      15287.83      15775.31       482.39 o                         
   2   6   0       1601.30       1626.11        49.56 o                         
   4   6   0        591.40        842.84        70.74 o                         
   6   6   0        365.93        528.71        52.29 o                         
   8   6   0        584.78        982.74       184.59 o                         
  10   6   0        790.84        714.46       130.44 o                         
   2   7   0      63912.95      66559.66       789.22 o                         
   4   7   0         15.30         18.66        22.11 o                         
   6   7   0      15283.40      14071.19       381.32 o                         
   8   7   0         17.66        113.47        78.32 o                         
  10   7   0       4592.38       3630.91       473.92 o                         
   0   8   0       1615.16       1269.60       161.53 o                         
   2   8   0        172.94        216.34        27.55 o                         
   4   8   0       1602.79       1854.26       143.58 o                         
   6   8   0       8481.29       7645.01       231.13 o                         
   8   8   0       3693.34       3348.74       265.77 o                         
  10   8   0          1.44        114.41        93.89 o                         
   2   9   0      46294.31      45742.09       572.36 o                         
   4   9   0       3456.06       3370.38       106.69 o                         
   6   9   0       9171.69       8493.66       250.16 o                         
   8   9   0         65.85        100.84        91.10 o                         
  10   9   0        669.47        945.61       163.15 o                         
   0  10   0      10364.54       9695.18       241.12 o                         
   2  10   0      12303.64      11774.84       195.63 o                         
   4  10   0      13864.30      12327.91       268.71 o                         
   6  10   0        599.05        611.08        96.78 o                         
   8  10   0        640.88        863.73       123.26 o                         
  10  10   0          0.24         22.89        95.94 o                         
   2  11   0      10719.97       9715.21       175.99 o                         
   4  11   0        104.61        212.44        52.69 o                         
   6  11   0       2289.45       2655.79       165.07 o                         
   8  11   0       1246.22       1247.06       168.92 o                         
  10  11   0       2820.31       2626.69       341.04 o                         
   0  12   0      45045.79      43486.76       802.27 o                         
   2  12   0       2075.68       2193.29       164.51 o                         
   4  12   0       5285.62       5301.89       190.53 o                         
   6  12   0        290.87        444.40        96.83 o                         
   8  12   0       7144.38       6671.75       301.19 o                         
  10  12   0         24.93        168.67       108.91 o                         
   2  13   0        957.87       1259.08        88.96 o                         
   4  13   0       1813.40       1987.52       190.14 o                         
   6  13   0       1282.87       1534.65       143.42 o                         
   8  13   0         52.08        280.80       129.49 o                         
   0  14   0      32143.99      29558.46       602.30 o                         
   2  14   0         49.67         47.87        43.98 o                         
   4  14   0      10592.48       9919.18       423.90 o                         
   6  14   0        361.25        459.33       103.81 o                         
   8  14   0       7547.27       7422.74       326.69 o                         
   2  15   0        207.83        411.62       112.91 o                         
   4  15   0        615.02        749.10       111.66 o                         
   6  15   0       2218.86       2407.76       250.16 o                         
   8  15   0        417.22        564.17       156.75 o                         
   0  16   0      13837.29      13588.44       581.72 o                         
   2  16   0       7558.61       6484.09       236.00 o                         
   4  16   0       7113.38       6408.01       235.57 o                         
   6  16   0        522.01        752.25       130.74 o                         
   8  16   0       3454.60       2973.89       699.85 o                         
   2  17   0       3927.56       4005.92       315.59 o                         
   4  17   0         71.58         25.93        81.34 o                         
   6  17   0       5741.57       5214.08       237.29 o                         
   8  17   0        112.32        294.43       127.21 o                         
   0  18   0      14577.01      12566.60       592.81 o                         
   2  18   0        413.72        331.39       114.93 o                         
   4  18   0         31.52        112.74        92.41 o                         
   6  18   0        140.78        216.75       118.05 o                         
   2  19   0      13571.01      11883.20       400.73 o                         
   4  19   0        130.34        414.12       123.06 o                         
   6  19   0       3985.13       4211.62       356.19 o                         
   0  20   0         15.98        134.70       263.72 o                         
   2  20   0        138.13        225.73       116.50 o                         
   4  20   0        152.47        581.79       186.29 o                         
   6  20   0        176.95        411.57       166.40 o                         
   2  21   0       6070.83       5836.00       476.59 o                         
   4  21   0       2430.06       2173.42       308.38 o                         
   0  22   0         34.09        123.84       240.03 o                         
   2  22   0         52.12        138.25       162.90 o                         
   1   1   1      57072.99      64196.47       521.71 o                         
   2   1   1      16446.96      17043.36       154.11 o                         
   3   1   1      33703.38      34892.62       316.55 o                         
   4   1   1        722.18        976.06        34.20 o                         
   5   1   1       5542.00       5422.32        87.05 o                         
   6   1   1      14242.24      13626.95       188.17 o                         
   7   1   1        997.92       1214.75        52.34 o                         
   8   1   1          3.99          6.66        28.76 o                         
   9   1   1       2808.28       2546.90       184.90 o                         
  10   1   1       2831.38       2068.50       233.17 o                         
  11   1   1       1668.39        884.96       146.29 o                         
   0   2   1        489.93        559.75        18.25 o                         
   1   2   1      33546.16      36543.00       303.65 o                         
   2   2   1      16479.98      17903.54       156.27 o                         
   3   2   1       9806.38      10007.25       104.38 o                         
   4   2   1        820.66        991.00        41.48 o                         
   5   2   1      12558.88      12599.12       141.45 o                         
   6   2   1        590.57        519.39        34.52 o                         
   7   2   1         40.43         84.19        26.44 o                         
   8   2   1        892.38       1134.89        64.65 o                         
   9   2   1          9.19        120.89        45.37 o                         
  10   2   1         17.08         31.49        84.49 o                         
  11   2   1        276.84        247.19        91.84 o                         
   1   3   1      18748.28      21130.23       192.54 o                         
   2   3   1       5695.63       5397.74        63.59 o                         
   3   3   1       9495.50       8867.23        99.52 o                         
   4   3   1       1658.35       1762.57        41.03 o                         
   5   3   1        980.20       1127.59        39.82 o                         
   6   3   1       5684.97       5215.96        83.65 o                         
   7   3   1       5397.93       5128.79        89.92 o                         
   8   3   1        193.76        274.74        44.82 o                         
   9   3   1       1601.69       1785.01        89.48 o                         
  10   3   1        645.57        864.14        94.77 o                         
  11   3   1        675.22        510.74       140.25 o                         
   0   4   1        614.96        921.21        33.57 o                         
   1   4   1        451.96        749.96        35.23 o                         
   2   4   1      19282.21      20694.24       188.54 o                         
   3   4   1      26584.61      27152.35       246.41 o                         
   4   4   1      52378.08      52863.43       456.96 o                         
   5   4   1      17869.44      17327.43       186.26 o                         
   6   4   1       1132.49       1224.00        48.26 o                         
   7   4   1       2690.69       2824.79        85.81 o                         
   8   4   1         36.08        197.22        44.59 o                         
   9   4   1       1444.87       1488.45        90.57 o                         
  10   4   1        280.63        253.42        68.52 o                         
  11   4   1        555.45        619.37       116.33 o                         
   1   5   1       7517.55       8274.29        89.37 o                         
   2   5   1       5067.33       5557.26        74.82 o                         
   3   5   1       4269.85       3828.78        57.52 o                         
   4   5   1        320.70        491.83        26.37 o                         
   5   5   1       1494.68       1495.36        79.61 o                         
   6   5   1        456.15        587.22        54.87 o                         
   7   5   1       1615.67       1917.31        86.73 o                         
   8   5   1       2722.17       2584.04       115.90 o                         
   9   5   1         98.10        173.92        60.83 o                         
  10   5   1        154.14        296.01        74.43 o                         
  11   5   1        214.29        286.75       113.18 o                         
   0   6   1      15266.08      15447.65       212.91 o                         
   1   6   1        542.70        537.21        23.02 o                         
   2   6   1       8946.81       9168.61       109.89 o                         
   3   6   1      31375.54      31228.43       283.78 o                         
   4   6   1      24523.15      24791.65       240.24 o                         
   5   6   1      22408.14      21413.73       221.65 o                         
   6   6   1       1586.91       1860.46       112.96 o                         
   7   6   1       2226.03       2512.25        96.50 o                         
   8   6   1       6213.81       6053.00       155.62 o                         
   9   6   1        967.72       1031.35        92.76 o                         
  10   6   1        129.76        243.61        73.52 o                         
  11   6   1        349.45        541.50       107.32 o                         
   1   7   1        743.69        794.67        28.25 o                         
   2   7   1         32.92         68.76        17.35 o                         
   3   7   1          0.42         78.69        20.71 o                         
   4   7   1          6.36         30.40        15.00 o                         
   5   7   1         21.88         61.96        18.53 o                         
   6   7   1        255.90        294.56        46.44 o                         
   7   7   1         22.91         82.51        51.27 o                         
   8   7   1        644.75        806.44        81.49 o                         
   9   7   1         93.65        180.77        63.75 o                         
  10   7   1        163.94        295.20        75.04 o                         
  11   7   1         10.74         77.54        72.17 o                         
   0   8   1      19840.88      20240.16       279.20 o                         
   1   8   1      20029.55      21489.18       207.48 o                         
   2   8   1        847.14       1190.05        48.03 o                         
   3   8   1      27745.61      26780.16       271.07 o                         
   4   8   1      21178.97      19937.00       205.12 o                         
   5   8   1       9528.83       9125.10       140.40 o                         
   6   8   1       1101.34       1240.26        80.31 o                         
   7   8   1        323.99        447.37        68.18 o                         
   8   8   1       3461.56       3517.02       247.90 o                         
   9   8   1        381.30        366.51        75.62 o                         
  10   8   1         70.77         62.59        67.08 o                         
  11   8   1        721.51        735.79        96.23 o                         
   1   9   1        128.47        105.05        19.42 o                         
   2   9   1       8017.07       8146.39       112.27 o                         
   3   9   1       4523.31       4205.12        75.64 o                         
   4   9   1          2.35         39.83        17.75 o                         
   5   9   1         68.80         71.11        30.26 o                         
   6   9   1         98.11        209.55        49.78 o                         
   7   9   1        436.08        450.23        66.19 o                         
   8   9   1         68.21         62.37        58.16 o                         
   9   9   1        902.50       1050.82        98.69 o                         
  10   9   1        678.88        643.95        87.56 o                         
   0  10   1       3538.11       3270.86        89.25 o                         
   1  10   1        398.67        628.73        33.00 o                         
   2  10   1        577.82        723.95        32.87 o                         
   3  10   1      18950.60      18278.98       207.86 o                         
   4  10   1      11478.12      10534.55       217.96 o                         
   5  10   1       2974.25       3004.62       107.64 o                         
   6  10   1        250.99        317.19        58.91 o                         
   7  10   1       1236.15       1404.51        95.64 o                         
   8  10   1        945.98       1035.17        93.48 o                         
   9  10   1        788.37        948.38        96.83 o                         
  10  10   1        239.79        316.29        77.09 o                         
   1  11   1      11422.37      11121.37       137.05 o                         
   2  11   1      16770.86      16781.55       183.90 o                         
   3  11   1      11388.28      10249.12       153.78 o                         
   4  11   1        635.29        759.02        55.39 o                         
   5  11   1        159.66        262.63        51.74 o                         
   6  11   1       4563.79       4309.50       139.92 o                         
   7  11   1        929.03       1093.95        89.85 o                         
   8  11   1        266.28        274.08        70.30 o                         
   9  11   1        715.42        882.87        98.72 o                         
  10  11   1        764.70        902.41       100.95 o                         
   0  12   1       3041.01       2974.47       107.97 o                         
   1  12   1       1794.26       1984.91        64.22 o                         
   2  12   1       5012.08       4695.80        89.59 o                         
   3  12   1       3025.33       2952.70        82.63 o                         
   4  12   1        338.77        460.71        58.24 o                         
   5  12   1       3793.40       3680.20       118.80 o                         
   6  12   1       1422.87       1606.80        99.62 o                         
   7  12   1        299.41        331.85        69.17 o                         
   8  12   1        366.94        462.52        76.72 o                         
   9  12   1        395.69        628.35        85.84 o                         
  10  12   1         99.29        165.64        76.83 o                         
   1  13   1      10056.34       9097.96       127.32 o                         
   2  13   1      12455.14      11602.97       188.46 o                         
   3  13   1       5853.95       5474.96       113.28 o                         
   4  13   1         42.66        106.59        47.24 o                         
   5  13   1       8001.73       7125.44       180.27 o                         
   6  13   1       5289.77       5053.86       148.24 o                         
   7  13   1       1116.08       1221.09        99.41 o                         
   8  13   1          4.98        165.83        70.61 o                         
   9  13   1        836.15        920.08        99.79 o                         
   0  14   1       3808.66       3365.55       109.34 o                         
   1  14   1         74.08        141.53        34.07 o                         
   2  14   1       2006.67       2072.75        78.86 o                         
   3  14   1        159.00        121.24        41.07 o                         
   4  14   1       1368.59       1470.58        93.73 o                         
   5  14   1        349.81        408.36        68.05 o                         
   6  14   1        340.72        425.87        72.33 o                         
   7  14   1        171.44        254.25        71.95 o                         
   8  14   1        834.21       1046.91       102.01 o                         
   9  14   1         17.50        218.45        86.95 o                         
   1  15   1       6147.18       5910.42       120.99 o                         
   2  15   1       4861.91       4322.58       105.19 o                         
   3  15   1       5764.21       5508.69       144.56 o                         
   4  15   1       2690.33       2825.71       125.51 o                         
   5  15   1       2661.99       2947.02       134.47 o                         
   6  15   1       3834.51       3972.91       152.18 o                         
   7  15   1        864.48       1074.23       100.51 o                         
   8  15   1        430.80        658.20        95.88 o                         
   9  15   1       1664.85       1639.48       166.59 o                         
   0  16   1       1104.01       1022.23       107.02 o                         
   1  16   1        638.79        824.24        61.62 o                         
   2  16   1       1719.54       1868.80        88.77 o                         
   3  16   1         16.57        111.51        51.88 o                         
   4  16   1        722.82        956.50        87.65 o                         
   5  16   1       1269.42       1692.80       112.28 o                         
   6  16   1        130.53        213.59        73.61 o                         
   7  16   1        174.72        267.41        76.26 o                         
   8  16   1        150.93        387.17        87.23 o                         
   1  17   1        842.01       1059.97        79.57 o                         
   2  17   1       2108.16       2512.02       117.41 o                         
   3  17   1       5744.55       5028.02       190.12 o                         
   4  17   1          0.02        -22.32        57.95 o                         
   5  17   1        428.17        543.04        81.80 o                         
   6  17   1        863.13        909.13        99.89 o                         
   7  17   1        272.51        561.06        95.66 o                         
   8  17   1          6.62        254.38        86.36 o                         
   0  18   1       3108.07       3176.02       348.77 o                         
   1  18   1       1999.15       2034.09       115.63 o                         
   2  18   1        122.39         97.46        67.62 o                         
   3  18   1       1737.47       2252.71       134.93 o                         
   4  18   1       2202.98       2446.09       130.15 o                         
   5  18   1       2782.24       2825.53       142.44 o                         
   6  18   1        234.15        422.67        92.81 o                         
   7  18   1        407.18        456.19        96.75 o                         
   2  19   1       1049.46       1397.01       228.58 o                         
   3  19   1         29.81        312.54        90.14 o                         
   4  19   1        480.21        727.18       136.60 o                         
   5  19   1        507.97        565.77        93.12 o                         
   6  19   1         38.71        182.31        85.63 o                         
   0  20   1       4564.89       4279.68       276.65 o                         
   1  20   1       1059.06       1189.18       137.98 o                         
   2  20   1        331.26        550.06       114.77 o                         
   3  20   1       5961.42       5272.49       334.11 o                         
   4  20   1       1744.47       1920.11       158.32 o                         
   5  20   1       1415.31       1614.58       125.38 o                         
   6  20   1        160.26        173.05       103.15 o                         
   2  21   1          2.77        158.28        95.25 o                         
   3  21   1        963.03       1437.31       225.17 o                         
   4  21   1         99.81        453.80       144.02 o                         
   5  21   1          3.56        274.30       124.95 o                         
   0  22   1        511.82        827.40       221.62 o                         
   1  22   1        421.55        420.10        96.60 o                         
   2  22   1        136.46        235.99        88.76 o                         
   3  22   1       3795.91       3561.24       217.06 o                         
   1  23   1        147.06        582.33       115.90 o                         
   0   0   2       1167.20       1307.38        38.90 o                         
   1   0   2     133798.98     146290.30      1636.03 o                         
   2   0   2      30452.98      34897.64       416.97 o                         
   3   0   2       6648.70       6324.43       110.14 o                         
   4   0   2       8324.73       8447.30       162.30 o                         
   5   0   2        910.91        795.10        57.36 o                         
   6   0   2       1871.62       1976.01        96.06 o                         
   7   0   2      15204.73      14477.02       363.83 o                         
   8   0   2         13.80        -20.68        40.46 o                         
   9   0   2       4877.42       4996.58       195.54 o                         
  10   0   2        652.70        575.98       101.89 o                         
  11   0   2       1901.79       1226.58       235.53 o                         
   1   1   2       3473.64       3067.97        34.73 o                         
   2   1   2       8530.70       8987.64        88.13 o                         
   3   1   2      11161.71      11571.36       126.06 o                         
   4   1   2        321.97        468.52        27.21 o                         
   5   1   2       2411.83       2166.11        53.20 o                         
   6   1   2       2152.51       2216.46        83.71 o                         
   7   1   2        253.85        312.21        34.80 o                         
   8   1   2        124.64        142.77        34.57 o                         
   9   1   2        164.77        270.13        58.57 o                         
  10   1   2         76.38        127.58        67.31 o                         
  11   1   2        113.59        191.82        76.52 o                         
   0   2   2      13665.46      15409.79       188.44 o                         
   1   2   2      51623.13      57152.69       483.95 o                         
   2   2   2       2850.32       2548.47        37.75 o                         
   3   2   2      20986.80      21259.43       183.78 o                         
   4   2   2       2520.90       2212.09        43.55 o                         
   5   2   2       3129.23       2832.64        55.46 o                         
   6   2   2         58.28         82.97        21.12 o                         
   7   2   2       9118.33       8435.28       119.38 o                         
   8   2   2       1612.42       1713.43        71.08 o                         
   9   2   2       5424.63       5115.53       120.18 o                         
  10   2   2          0.66          6.23        67.89 o                         
  11   2   2       1342.36        796.58       123.34 o                         
   1   3   2      42824.36      47852.91       411.10 o                         
   2   3   2       1931.16       1980.25        37.65 o                         
   3   3   2      10700.65      10305.31       111.55 o                         
   4   3   2        276.54        354.74        23.36 o                         
   5   3   2       5289.70       4802.90        76.06 o                         
   6   3   2        176.09        261.83        28.52 o                         
   7   3   2       3580.15       3332.47        76.56 o                         
   8   3   2          0.34         -8.21        32.59 o                         
   9   3   2         21.73         87.98        46.05 o                         
  10   3   2        192.97        154.87        73.78 o                         
  11   3   2        352.38        152.99       123.13 o                         
   0   4   2       2094.98       2228.41        51.50 o                         
   1   4   2      41009.80      44825.30       390.27 o                         
   2   4   2      13236.05      13970.20       153.65 o                         
   3   4   2       7138.74       7431.72        88.50 o                         
   4   4   2        381.26        408.02        25.12 o                         
   5   4   2       5189.47       4814.88        83.08 o                         
   6   4   2        430.68        432.00        36.16 o                         
   7   4   2       4622.68       4295.32        94.59 o                         
   8   4   2         12.78        148.12        49.00 o                         
   9   4   2       1387.00       1757.01       118.19 o                         
  10   4   2        170.32        167.28        65.09 o                         
  11   4   2        301.62        302.95       106.43 o                         
   1   5   2       7816.54       6826.61        87.58 o                         
   2   5   2       2849.58       2898.30        49.95 o                         
   3   5   2      14921.10      13889.89       151.89 o                         
   4   5   2         82.00         64.47        15.91 o                         
   5   5   2      13620.36      13184.79       152.84 o                         
   6   5   2        950.05       1105.50        47.16 o                         
   7   5   2      13572.76      12825.55       197.61 o                         
   8   5   2        161.61        289.86        55.41 o                         
   9   5   2       2300.44       2708.78       143.84 o                         
  10   5   2         10.26         99.67        65.58 o                         
  11   5   2       1172.76       1325.19       126.71 o                         
   0   6   2        374.66        602.03        35.73 o                         
   1   6   2      18028.35      19031.72       179.64 o                         
   2   6   2       1486.15       1517.84        57.78 o                         
   3   6   2        199.12        246.08        23.41 o                         
   4   6   2         12.60         35.59        15.94 o                         
   5   6   2        641.08        723.29        34.70 o                         
   6   6   2        869.15        985.25        51.98 o                         
   7   6   2        577.56        789.98        65.34 o                         
   8   6   2         40.87        143.10        54.82 o                         
   9   6   2         49.42         87.92        59.51 o                         
  10   6   2        319.16        390.83        78.42 o                         
  11   6   2        100.55        166.53        93.23 o                         
   1   7   2       8699.85       8517.31        99.07 o                         
   2   7   2        827.93        977.17        35.72 o                         
   3   7   2      40797.02      40248.14       378.18 o                         
   4   7   2        406.80        490.91        25.80 o                         
   5   7   2      16376.12      15389.93       185.48 o                         
   6   7   2       2802.59       2846.71        82.66 o                         
   7   7   2       8748.63       8569.97       180.45 o                         
   8   7   2        191.12        263.25        62.65 o                         
   9   7   2       5362.06       4823.86       149.76 o                         
  10   7   2        218.92        241.84        76.49 o                         
  11   7   2       1520.41       1650.14       142.09 o                         
   0   8   2        970.91       1206.61        52.60 o                         
   1   8   2       1352.45       1561.45        73.86 o                         
   2   8   2       4773.37       4637.61        77.45 o                         
   3   8   2        658.70        814.75        35.99 o                         
   4   8   2       5740.82       5296.92        95.15 o                         
   5   8   2        103.37        194.85        30.91 o                         
   6   8   2        652.42        856.18        70.51 o                         
   7   8   2        520.14        616.52        72.60 o                         
   8   8   2        726.26        708.10        79.40 o                         
   9   8   2       1005.19        894.87        90.73 o                         
  10   8   2         23.62        111.34        68.26 o                         
  11   8   2          5.92        140.01        88.88 o                         
   1   9   2      40290.78      41920.93       373.45 o                         
   2   9   2        211.85        240.43        26.58 o                         
   3   9   2       5496.35       5338.69        88.05 o                         
   4   9   2       1858.23       1775.06        88.54 o                         
   5   9   2       5125.08       4653.45       107.18 o                         
   6   9   2        500.47        572.01        64.76 o                         
   7   9   2       4822.69       4639.97       137.20 o                         
   8   9   2        594.71        624.85        80.32 o                         
   9   9   2       4251.60       4100.23       373.92 o                         
  10   9   2        142.54        118.58        73.42 o                         
   0  10   2      33594.63      34249.33       450.18 o                         
   1  10   2      14380.24      14350.03       159.81 o                         
   2  10   2         32.60         29.13        19.83 o                         
   3  10   2       9302.71       9706.58       133.14 o                         
   4  10   2       2858.92       2607.57        87.43 o                         
   5  10   2       3573.80       3256.12       105.59 o                         
   6  10   2         21.39         51.80        45.51 o                         
   7  10   2        292.28        422.60        69.56 o                         
   8  10   2        647.79        798.51        85.30 o                         
   9  10   2       2287.65       2627.99       170.11 o                         
  10  10   2         42.60        201.35        76.23 o                         
   1  11   2      10159.74       9907.37       131.46 o                         
   2  11   2        115.61        145.48        27.26 o                         
   3  11   2       1580.92       1748.50        65.00 o                         
   4  11   2        107.62        109.77        34.40 o                         
   5  11   2       1175.29       1560.13        89.75 o                         
   6  11   2       2716.85       2697.13       117.78 o                         
   7  11   2        388.99        596.28        75.23 o                         
   8  11   2         20.46         25.75        59.54 o                         
   9  11   2        145.02        243.80        73.13 o                         
  10  11   2        129.15        218.96        79.16 o                         
   0  12   2         39.97         77.12        32.33 o                         
   1  12   2      21343.76      20283.95       217.16 o                         
   2  12   2       1087.39       1251.73        52.21 o                         
   3  12   2      10234.70       9757.68       153.91 o                         
   4  12   2        181.04        284.22        43.88 o                         
   5  12   2      10815.37       9971.00       199.77 o                         
   6  12   2       1473.24       1791.76       103.90 o                         
   7  12   2       3482.58       3506.06       284.76 o                         
   8  12   2         82.35        130.04        66.54 o                         
   9  12   2       1565.70       1783.10       127.38 o                         
  10  12   2        149.50        293.39        81.55 o                         
   1  13   2        261.74        233.29        31.65 o                         
   2  13   2          5.45         24.53        27.87 o                         
   3  13   2        130.54        247.46        42.95 o                         
   4  13   2          3.74         43.40        43.51 o                         
   5  13   2        422.60        657.50        77.31 o                         
   6  13   2        202.92        208.97        61.60 o                         
   7  13   2        149.74        276.02        70.21 o                         
   8  13   2         63.83        136.32        68.58 o                         
   9  13   2          0.41        143.93        74.39 o                         
   0  14   2       2934.10       2674.98       128.48 o                         
   1  14   2      11158.64      10137.02       160.85 o                         
   2  14   2       4426.54       3841.18        96.59 o                         
   3  14   2       3978.27       3828.92       107.16 o                         
   4  14   2         37.85        118.38        53.67 o                         
   5  14   2       7612.53       7638.34       285.95 o                         
   6  14   2        393.95        652.62        81.13 o                         
   7  14   2       5477.57       5332.25       174.24 o                         
   8  14   2        121.26        380.53        78.11 o                         
   9  14   2       1761.91       1729.61       186.48 o                         
   1  15   2        653.72        957.64        66.15 o                         
   2  15   2          0.07         17.01        32.80 o                         
   3  15   2         18.32         14.73        46.19 o                         
   4  15   2          1.04         36.28        51.41 o                         
   5  15   2       1870.40       2174.85       119.09 o                         
   6  15   2         49.29        137.24        69.18 o                         
   7  15   2        437.39        542.30        88.15 o                         
   8  15   2          3.60        242.28        77.89 o                         
   9  15   2         47.90        174.97        94.73 o                         
   0  16   2       3298.84       3382.00       178.01 o                         
   1  16   2       8763.31       8134.27       159.67 o                         
   2  16   2         41.43         38.13        39.75 o                         
   3  16   2        185.34        292.49        63.15 o                         
   4  16   2         58.88        161.59        62.08 o                         
   5  16   2       1532.75       1806.13       129.50 o                         
   6  16   2          0.13          4.53        63.52 o                         
   7  16   2       1830.84       1885.91       138.53 o                         
   8  16   2        547.74        761.96       100.05 o                         
   1  17   2       4863.60       4440.98       134.73 o                         
   2  17   2        233.43        363.18        57.74 o                         
   3  17   2        330.24        551.59       112.07 o                         
   4  17   2         37.68         35.86        58.07 o                         
   5  17   2       1027.07       1413.61       121.10 o                         
   6  17   2         57.47        115.25        77.31 o                         
   7  17   2       2272.34       2348.29       135.41 o                         
   8  17   2         55.94        271.20        85.77 o                         
   0  18   2         91.45        125.11        71.07 o                         
   1  18   2       4157.07       3760.65       195.79 o                         
   2  18   2        814.00       1141.88        99.46 o                         
   3  18   2        176.06        362.64        72.66 o                         
   4  18   2        773.85       1117.74       117.30 o                         
   5  18   2        132.38        344.80        97.38 o                         
   6  18   2        923.32       1060.05       104.94 o                         
   7  18   2        564.04        850.32       105.60 o                         
   1  19   2       3769.26       4117.95       309.47 o                         
   2  19   2          1.05         43.75        73.42 o                         
   3  19   2       5040.47       4779.92       174.95 o                         
   4  19   2         37.95         99.16        72.76 o                         
   5  19   2       3228.16       3126.14       203.52 o                         
   6  19   2        497.51        754.50       103.72 o                         
   0  20   2       1047.20        860.39       118.58 o                         
   1  20   2        161.07        291.34        82.80 o                         
   3  20   2        476.47        757.27       129.85 o                         
   4  20   2        497.01        908.52       109.12 o                         
   5  20   2        147.64        299.38        84.53 o                         
   6  20   2          0.69         -6.52        93.14 o                         
   1  21   2       5300.09       4777.91       185.44 o                         
   2  21   2         25.43         45.46       113.32 o                         
   3  21   2       2195.12       2768.62       176.58 o                         
   4  21   2        154.71        421.87       130.22 o                         
   5  21   2       2761.52       2621.64       309.55 o                         
   0  22   2         26.83         83.25       167.07 o                         
   1  22   2        163.72        408.61       117.36 o                         
   2  22   2         63.82        329.27       129.76 o                         
   3  22   2        292.15        614.24       173.64 o                         
   1  23   2       1936.80       2121.14       186.63 o                         
   1   1   3      19135.32      21007.24       179.92 o                         
   2   1   3      86311.57      92012.25       738.01 o                         
   3   1   3      15227.27      15713.47       147.96 o                         
   4   1   3        580.35        623.56        30.80 o                         
   5   1   3      11550.56      10842.16       132.34 o                         
   6   1   3      11308.33      10871.07       140.67 o                         
   7   1   3       3066.91       2859.67        71.38 o                         
   8   1   3          2.23        -19.51        31.26 o                         
   9   1   3        158.91        250.36        49.88 o                         
  10   1   3       3693.48       3393.57       265.41 o                         
  11   1   3        378.91        268.37        88.46 o                         
   0   2   3      21470.92      22910.74       273.99 o                         
   1   2   3         39.71         83.13         9.02 o                         
   2   2   3        918.56       1049.56        36.06 o                         
   3   2   3        106.97        174.45        16.84 o                         
   4   2   3       2446.27       1921.59        41.15 o                         
   5   2   3       6333.44       6566.96        88.88 o                         
   6   2   3        224.18        297.33        29.86 o                         
   7   2   3       2283.36       2413.65        67.48 o                         
   8   2   3          8.71        145.11        34.29 o                         
   9   2   3          4.08         26.76        41.81 o                         
  10   2   3        368.08        296.10        78.59 o                         
  11   2   3         23.67         70.23       106.64 o                         
   1   3   3        845.74        989.82        22.46 o                         
   2   3   3      18842.18      19215.77       185.63 o                         
   3   3   3        183.02        228.50        17.35 o                         
   4   3   3       1521.11       1926.88        44.44 o                         
   5   3   3        862.28       1000.47        39.65 o                         
   6   3   3       8810.02       8482.17       116.33 o                         
   7   3   3       8261.49       7436.01       122.09 o                         
   8   3   3        589.93        624.71        53.24 o                         
   9   3   3         38.97         43.08        49.91 o                         
  10   3   3       3999.00       3703.18       389.34 o                         
  11   3   3        150.37         83.44       122.64 o                         
   0   4   3       5747.88       6089.34        91.87 o                         
   1   4   3        433.68        513.63        22.62 o                         
   2   4   3      42598.46      45217.95       422.20 o                         
   3   4   3       2518.10       2704.27        51.37 o                         
   4   4   3      17326.35      16495.75       182.29 o                         
   5   4   3       1306.61       1594.35        60.33 o                         
   6   4   3       1376.54       1463.02        62.00 o                         
   7   4   3       3068.10       3113.29        86.93 o                         
   8   4   3       7127.71       6643.57       135.42 o                         
   9   4   3       1447.77       1562.49       107.27 o                         
  10   4   3         20.87        -17.99        70.46 o                         
  11   4   3        393.69        368.27       126.60 o                         
   1   5   3      27979.88      29663.19       273.24 o                         
   2   5   3       7476.53       7571.28        93.43 o                         
   3   5   3        649.95        691.14        28.97 o                         
   4   5   3        775.82        780.98        36.24 o                         
   5   5   3       3698.54       3407.02        71.63 o                         
   6   5   3       3602.10       3440.58        92.86 o                         
   7   5   3        953.72       1079.58        58.79 o                         
   8   5   3       1185.52       1286.89        88.13 o                         
   9   5   3        835.62        721.59        81.73 o                         
  10   5   3        612.14        697.86        89.35 o                         
  11   5   3        127.33        123.22        98.72 o                         
   0   6   3        163.89        479.70        33.25 o                         
   1   6   3      15680.67      16791.97       162.59 o                         
   2   6   3       1105.85       1116.58        35.21 o                         
   3   6   3       7390.77       7284.02       106.93 o                         
   4   6   3      66036.45      64310.33       579.27 o                         
   5   6   3       2777.19       2637.74        63.32 o                         
   6   6   3        345.38        366.62        36.31 o                         
   7   6   3       3707.64       3642.22       111.64 o                         
   8   6   3       7631.57       7464.05       172.74 o                         
   9   6   3        681.46        871.85        88.48 o                         
  10   6   3          1.36         53.72        66.78 o                         
  11   6   3         15.08        -41.36       100.87 o                         
   1   7   3          0.25          8.68        12.46 o                         
   2   7   3        472.72        674.63        33.35 o                         
   3   7   3        984.08       1061.57        56.32 o                         
   4   7   3          2.57         35.89        20.16 o                         
   5   7   3        135.21        136.74        26.30 o                         
   6   7   3         60.47        166.88        33.62 o                         
   7   7   3         17.94         48.99        46.36 o                         
   8   7   3        283.78        341.86        65.68 o                         
   9   7   3          2.04         63.62        59.72 o                         
  10   7   3         43.00        110.91        73.08 o                         
  11   7   3         64.38        165.86       103.22 o                         
   0   8   3      35940.05      36850.35       465.22 o                         
   1   8   3      39781.55      40415.23       357.45 o                         
   2   8   3       2741.39       2613.56        56.43 o                         
   3   8   3       2380.73       2144.48        59.72 o                         
   4   8   3      29237.21      28194.43       309.95 o                         
   5   8   3        158.43        239.82        33.56 o                         
   6   8   3       4412.93       3950.44       116.45 o                         
   7   8   3       1570.22       1882.11       103.65 o                         
   8   8   3       6756.75       6557.56       167.98 o                         
   9   8   3        651.02        803.12        89.85 o                         
  10   8   3        172.48        234.34        78.34 o                         
  11   8   3        185.14        304.73       100.67 o                         
   1   9   3       1648.66       1638.22        75.35 o                         
   2   9   3       7176.98       7184.31       104.70 o                         
   3   9   3       1526.75       1678.49        67.14 o                         
   4   9   3         17.53         53.74        24.78 o                         
   5   9   3         78.56         74.61        30.29 o                         
   6   9   3       2772.14       2921.63       117.18 o                         
   7   9   3        329.56        536.70        69.09 o                         
   8   9   3          0.76        106.99        70.74 o                         
   9   9   3        116.91        231.56        71.48 o                         
  10   9   3        806.03        988.11        99.91 o                         
   0  10   3      31522.17      30462.97       409.57 o                         
   1  10   3       6013.01       5565.62        84.95 o                         
   2  10   3       6394.08       6292.97       100.03 o                         
   3  10   3        726.21        962.63        51.63 o                         
   4  10   3       9512.84       8924.93       214.18 o                         
   5  10   3        180.20        232.67        40.93 o                         
   6  10   3       2600.57       2851.82       119.56 o                         
   7  10   3       1606.45       1640.20       100.54 o                         
   8  10   3       1749.46       1902.70       111.03 o                         
   9  10   3        779.92        931.80        91.95 o                         
  10  10   3          4.16        120.18        76.53 o                         
   1  11   3       5520.02       5027.37        83.60 o                         
   2  11   3      27283.93      27306.01       287.62 o                         
   3  11   3        132.00        186.86        27.88 o                         
   4  11   3         40.62         26.90        30.31 o                         
   5  11   3       1893.99       2131.40       101.15 o                         
   6  11   3       4310.27       4274.10       135.25 o                         
   7  11   3       1524.79       1611.34       101.65 o                         
   8  11   3        112.61        146.31        63.80 o                         
   9  11   3        421.45        516.08        84.14 o                         
  10  11   3       1970.50       2051.92       271.88 o                         
   0  12   3        684.91        814.52        59.46 o                         
   1  12   3          1.43         -4.36        20.82 o                         
   2  12   3        364.68        478.83        37.70 o                         
   3  12   3         90.04        115.79        31.17 o                         
   4  12   3       5182.64       4969.85       118.89 o                         
   5  12   3       1035.34       1398.04        90.10 o                         
   6  12   3        296.02        353.80        65.35 o                         
   7  12   3        513.59        660.69        83.01 o                         
   8  12   3          1.80         82.92        62.60 o                         
   9  12   3        159.37        253.29        76.32 o                         
  10  12   3         73.25        287.04        83.11 o                         
   1  13   3        713.88        783.65        46.98 o                         
   2  13   3      13095.53      12305.98       180.17 o                         
   3  13   3       3441.96       3376.37        99.14 o                         
   4  13   3        186.93        269.41        55.54 o                         
   5  13   3      13628.92      12373.46       232.27 o                         
   6  13   3       7498.07       7123.77       177.23 o                         
   7  13   3        562.60        738.09        86.04 o                         
   8  13   3        182.72        253.59        75.08 o                         
   9  13   3         80.24        215.93        77.66 o                         
   0  14   3         13.13         56.58        37.09 o                         
   1  14   3         19.09         46.99        27.18 o                         
   2  14   3       1686.64       1695.23        77.29 o                         
   3  14   3        322.27        423.11        53.82 o                         
   4  14   3       1411.95       1927.49       114.38 o                         
   5  14   3          5.82         81.35        53.98 o                         
   6  14   3        448.06        523.08        77.92 o                         
   7  14   3        101.50        257.02        71.06 o                         
   8  14   3          0.36        241.12        73.17 o                         
   9  14   3          1.10        360.34       100.07 o                         
   1  15   3       4355.06       4046.38       103.93 o                         
   2  15   3       8181.29       7577.49       142.19 o                         
   3  15   3       1924.67       2312.32        99.02 o                         
   4  15   3        165.64        186.21        60.07 o                         
   5  15   3       1259.43       1397.55       101.49 o                         
   6  15   3       3564.46       4051.77       155.31 o                         
   7  15   3        985.13       1232.43       105.21 o                         
   8  15   3         39.88        157.88        76.96 o                         
   9  15   3        426.21        325.21       118.43 o                         
   0  16   3       5081.17       4896.04       186.56 o                         
   1  16   3       1899.13       1939.59       106.28 o                         
   2  16   3       1819.10       2218.65        97.20 o                         
   3  16   3        386.86        378.25        65.51 o                         
   4  16   3       1816.26       2190.40       119.36 o                         
   5  16   3        238.10        261.15        68.33 o                         
   6  16   3         69.97        144.28        68.46 o                         
   7  16   3          1.60        124.78        75.11 o                         
   8  16   3        928.60       1183.18       140.81 o                         
   1  17   3        139.16        240.12        48.63 o                         
   2  17   3       6677.33       5590.69       157.58 o                         
   3  17   3       2672.08       2922.79       149.99 o                         
   4  17   3        658.37        904.51        92.14 o                         
   5  17   3        756.03        900.77       100.53 o                         
   6  17   3        805.19       1314.19       109.57 o                         
   7  17   3        234.47        471.91        92.63 o                         
   8  17   3        151.75        416.00       114.88 o                         
   0  18   3       8190.54       7266.46       242.47 o                         
   1  18   3       3128.35       3095.80       172.59 o                         
   2  18   3         11.55        121.12        61.29 o                         
   3  18   3        107.39        150.85        61.85 o                         
   4  18   3       3372.37       3593.39       152.20 o                         
   5  18   3        671.58        840.88        96.88 o                         
   6  18   3         90.08        182.18        81.28 o                         
   7  18   3        114.69        305.41        89.93 o                         
   1  19   3         11.74         86.44        54.63 o                         
   2  19   3       1905.89       2404.67       186.76 o                         
   3  19   3         39.11        188.75        90.64 o                         
   4  19   3         33.63        102.99        70.75 o                         
   5  19   3        575.52        712.54        94.73 o                         
   6  19   3        331.06        595.71        97.23 o                         
   0  20   3       2733.24       2701.28       324.39 o                         
   1  20   3       2304.31       2538.19       138.40 o                         
   2  20   3          2.85         76.42        73.62 o                         
   3  20   3       1018.38       1239.66       157.70 o                         
   4  20   3       5694.11       5719.16       298.21 o                         
   5  20   3        203.30        398.68        95.09 o                         
   1  21   3        183.98        330.44        85.80 o                         
   2  21   3         76.85        265.68       120.03 o                         
   3  21   3        487.98        628.00       117.95 o                         
   4  21   3        234.42        365.31       108.86 o                         
   5  21   3         11.81        176.31       112.89 o                         
   0  22   3       4024.47       4329.87       379.38 o                         
   1  22   3        880.61       1204.92       148.14 o                         
   2  22   3        916.46       1254.70       187.76 o                         
   3  22   3        458.56        844.19       124.51 o                         
   1  23   3        200.00        494.15       125.92 o                         
   0   0   4     252480.98     251239.23      4042.95 o                         
   1   0   4       2377.29       2406.15        53.97 o                         
   2   0   4        890.29        941.60        53.05 o                         
   3   0   4       1844.73       1829.48        53.93 o                         
   4   0   4      99923.62      99407.21      1154.52 o                         
   5   0   4        426.44        534.58        45.45 o                         
   6   0   4        688.49        862.22        61.66 o                         
   7   0   4        219.37        212.17        48.49 o                         
   8   0   4       4321.37       4285.24       134.81 o                         
   9   0   4       3004.01       2563.79       192.67 o                         
  10   0   4         24.80         -3.78        85.51 o                         
  11   0   4        187.89        164.76       112.50 o                         
   1   1   4       2900.91       3083.53        43.15 o                         
   2   1   4        445.90        516.51        21.31 o                         
   3   1   4       7196.15       7047.80        81.12 o                         
   4   1   4       5092.61       5557.44        76.21 o                         
   5   1   4        437.73        657.15        34.15 o                         
   6   1   4       2682.59       2619.69        62.84 o                         
   7   1   4       1155.19       1213.04        54.74 o                         
   8   1   4        185.76        178.75        38.44 o                         
   9   1   4        387.23        450.62        56.13 o                         
  10   1   4        103.58        240.27        62.90 o                         
  11   1   4         48.18         33.09        92.66 o                         
   0   2   4     147486.17     162269.28      1808.80 o                         
   1   2   4         95.32        112.59        11.74 o                         
   2   2   4       1446.97       1594.59        30.38 o                         
   3   2   4       2317.28       2249.26        41.11 o                         
   4   2   4      21739.47      20446.64       187.43 o                         
   5   2   4        243.20        387.34        28.23 o                         
   6   2   4        225.73        271.59        28.52 o                         
   7   2   4       3210.42       2944.36        68.66 o                         
   8   2   4      10866.68       9943.53       147.81 o                         
   9   2   4        381.34        424.19        57.81 o                         
  10   2   4         49.03         47.10        85.14 o                         
  11   2   4         10.84         31.04       109.17 o                         
   1   3   4         28.74         10.92        10.40 o                         
   2   3   4      17319.59      17674.83       174.04 o                         
   3   3   4       6866.81       7081.26        89.04 o                         
   4   3   4       7031.60       7370.33        92.10 o                         
   5   3   4       8322.66       7988.39       105.03 o                         
   6   3   4      11645.34      11602.98       149.05 o                         
   7   3   4         50.75        112.30        31.44 o                         
   8   3   4        142.20        213.62        44.12 o                         
   9   3   4         23.33         10.05        47.86 o                         
  10   3   4       2476.96       2800.55       198.54 o                         
  11   3   4        193.91        130.14       131.96 o                         
   0   4   4       6696.67       7701.27       118.44 o                         
   1   4   4      12017.68      13431.81       129.83 o                         
   2   4   4        221.68        311.42        20.04 o                         
   3   4   4       1368.62       1623.99        41.47 o                         
   4   4   4      12686.68      11633.87       141.37 o                         
   5   4   4         99.42        234.49        24.65 o                         
   6   4   4        235.04        336.22        30.97 o                         
   7   4   4       2129.19       2317.83        83.99 o                         
   8   4   4       3125.47       3257.82       109.14 o                         
   9   4   4        236.13        408.14        65.02 o                         
  10   4   4        173.13        240.60        81.50 o                         
  11   4   4          6.74         88.59        94.88 o                         
   1   5   4         85.70         18.52        12.29 o                         
   2   5   4      53820.12      54553.96       507.83 o                         
   3   5   4        300.56        378.50        24.50 o                         
   4   5   4          3.25         34.70        18.10 o                         
   5   5   4       5889.40       5440.61        93.22 o                         
   6   5   4      19674.95      19170.71       333.95 o                         
   7   5   4       2428.68       2386.58       102.61 o                         
   8   5   4         63.27        139.01        48.40 o                         
   9   5   4         60.36        153.53        71.10 o                         
  10   5   4       3082.49       3497.68       221.75 o                         
  11   5   4        142.91        162.31       106.58 o                         
   0   6   4        574.29        832.44        41.50 o                         
   1   6   4       6476.35       6524.85        80.55 o                         
   2   6   4       6765.12       7225.36        94.63 o                         
   3   6   4         44.65         57.19        18.54 o                         
   4   6   4       3298.43       3212.26        98.90 o                         
   5   6   4        136.49        111.61        23.96 o                         
   6   6   4          0.65         11.72        24.10 o                         
   7   6   4         86.77        130.84        36.79 o                         
   8   6   4        190.51        308.11        67.61 o                         
   9   6   4        437.16        465.41        86.48 o                         
  10   6   4          2.50         40.68        66.80 o                         
  11   6   4          0.47         32.08       102.60 o                         
   1   7   4       3711.92       3598.82        63.14 o                         
   2   7   4      63583.22      64580.21       572.33 o                         
   3   7   4        126.77        192.88        25.95 o                         
   4   7   4          0.60         -4.81        19.97 o                         
   5   7   4       1789.29       2027.21        91.45 o                         
   6   7   4       9662.20       9374.81       247.52 o                         
   7   7   4       4631.01       4141.51       113.15 o                         
   8   7   4        318.98        426.91        68.78 o                         
   9   7   4          0.74         30.96        60.91 o                         
  10   7   4       2848.50       3121.34       250.83 o                         
  11   7   4          0.15         25.51       105.51 o                         
   0   8   4         15.48         17.12        23.40 o                         
   1   8   4       1471.79       1588.84        67.13 o                         
   2   8   4       1130.38       1157.32        42.98 o                         
   3   8   4       3756.97       3883.91        79.09 o                         
   4   8   4       3441.30       3379.25        87.10 o                         
   5   8   4          2.01         65.59        25.04 o                         
   6   8   4        619.30        712.11        55.41 o                         
   7   8   4        108.25        117.83        53.65 o                         
   8   8   4         90.05        459.48        73.26 o                         
   9   8   4          7.56         43.41        66.63 o                         
  10   8   4        376.96        363.13        90.00 o                         
  11   8   4         68.54        172.31        96.35 o                         
   1   9   4        658.99        769.08        33.34 o                         
   2   9   4      40630.27      39738.02       380.79 o                         
   3   9   4       5099.73       4749.67        83.03 o                         
   4   9   4       1214.74       1385.40        57.80 o                         
   5   9   4       8436.68       8076.30       136.85 o                         
   6   9   4       1849.21       2260.08       106.15 o                         
   7   9   4          2.56         19.99        50.11 o                         
   8   9   4          5.40        197.80       102.26 o                         
   9   9   4        182.82        209.95        77.16 o                         
  10   9   4       3753.19       3341.85       212.17 o                         
   0  10   4      26513.52      25116.05       351.05 o                         
   1  10   4      12006.72      12188.54       142.88 o                         
   2  10   4        510.75        491.44        33.80 o                         
   3  10   4         17.94         79.61        21.79 o                         
   4  10   4       2387.79       2622.51        96.75 o                         
   5  10   4          4.06         24.02        29.14 o                         
   6  10   4       1991.09       2189.09       114.08 o                         
   7  10   4       1424.53       1586.75       102.46 o                         
   8  10   4       2741.76       2798.05       140.13 o                         
   9  10   4         63.98        138.79        70.09 o                         
  10  10   4         24.08        101.42        85.01 o                         
   1  11   4       3787.89       3655.38        84.44 o                         
   2  11   4       2912.55       2839.45        68.56 o                         
   3  11   4        212.23        310.52        32.43 o                         
   4  11   4          4.99         31.23        30.58 o                         
   5  11   4       1200.20       1250.66        89.94 o                         
   6  11   4       5962.83       6054.10       155.83 o                         
   7  11   4       1191.04       1216.74        96.12 o                         
   8  11   4          5.06         58.83        62.13 o                         
   9  11   4         30.17        168.12        74.50 o                         
  10  11   4       1403.05       1435.19       123.12 o                         
   0  12   4       7156.21       6163.66       138.57 o                         
   1  12   4       2115.23       2141.19        72.61 o                         
   2  12   4        842.50        937.48        48.66 o                         
   3  12   4         21.51         47.03        31.53 o                         
   4  12   4      23773.53      22583.06       302.22 o                         
   5  12   4        215.50        322.69        59.86 o                         
   6  12   4        139.62        241.49        60.73 o                         
   7  12   4        972.17       1035.71        93.06 o                         
   8  12   4       3088.08       2728.51       171.04 o                         
   9  12   4       1475.96       1404.28       105.71 o                         
  10  12   4         63.04        193.03        90.53 o                         
   1  13   4        126.94        123.52        29.46 o                         
   2  13   4        437.28        620.50        44.01 o                         
   3  13   4        467.04        546.28        55.13 o                         
   4  13   4         54.38        128.45        40.94 o                         
   5  13   4        338.12        400.71        65.21 o                         
   6  13   4        251.51        513.91        74.15 o                         
   7  13   4         11.98        121.63        65.59 o                         
   8  13   4         75.89        240.12        81.49 o                         
   9  13   4         12.56        185.22        77.31 o                         
   0  14   4      10072.92       9388.13       217.10 o                         
   1  14   4       8078.51       7244.80       124.53 o                         
   2  14   4         85.36         70.57        32.08 o                         
   3  14   4        237.97        282.17        50.11 o                         
   4  14   4      22001.98      20843.15       321.31 o                         
   5  14   4        226.02        343.14        66.01 o                         
   6  14   4         29.68         49.06        57.83 o                         
   7  14   4        675.84        847.55        99.63 o                         
   8  14   4       3705.99       2843.75       313.79 o                         
   9  14   4        247.67        489.57        93.44 o                         
   1  15   4        569.64        667.93        54.07 o                         
   2  15   4        111.29        189.56        43.61 o                         
   3  15   4        786.56        874.38        70.09 o                         
   4  15   4          0.05         44.56        51.61 o                         
   5  15   4         29.25        114.11        61.27 o                         
   6  15   4       1583.59       1939.33       120.15 o                         
   7  15   4        203.88        323.10        79.35 o                         
   8  15   4         59.43        148.40        79.59 o                         
   0  16   4      12914.59      12060.11       306.58 o                         
   1  16   4       3923.39       3692.15       109.51 o                         
   2  16   4         50.74         59.51        39.34 o                         
   3  16   4          7.85         11.31        50.86 o                         
   4  16   4       8122.99       7839.22       186.93 o                         
   5  16   4        347.80        331.12        75.05 o                         
   6  16   4        288.94        472.43        84.90 o                         
   7  16   4        529.36        600.23        95.92 o                         
   8  16   4       2725.10       2849.72       219.95 o                         
   1  17   4        163.59        176.46        45.39 o                         
   2  17   4       5717.96       5489.12       147.42 o                         
   3  17   4       2454.85       2940.88       144.36 o                         
   4  17   4        296.10        458.44        78.55 o                         
   5  17   4        483.17        667.59        88.59 o                         
   6  17   4       2233.89       2556.42       141.35 o                         
   7  17   4          3.05        101.71        79.12 o                         
   0  18   4         90.23        191.46        77.36 o                         
   1  18   4        673.68        733.67        95.28 o                         
   2  18   4        369.90        351.36        64.82 o                         
   3  18   4        248.31        393.51        78.97 o                         
   4  18   4       4556.34       4126.98       222.80 o                         
   5  18   4        136.77        204.94        79.20 o                         
   6  18   4        110.01        192.63        80.48 o                         
   7  18   4         66.68        325.05        88.96 o                         
   1  19   4        645.71        922.50        96.47 o                         
   2  19   4      10695.13       9420.80       360.13 o                         
   3  19   4        173.49        239.71        78.10 o                         
   4  19   4          6.60         62.26        77.23 o                         
   5  19   4         65.97        153.61        75.19 o                         
   6  19   4       3734.51       3786.15       242.17 o                         
   0  20   4         67.46         76.44       132.55 o                         
   1  20   4         49.57        138.72        78.38 o                         
   2  20   4        503.42        652.59       145.95 o                         
   3  20   4         14.22        198.32        97.11 o                         
   4  20   4         28.56        297.26        89.04 o                         
   5  20   4         59.42        162.85        89.82 o                         
   1  21   4          0.93          3.55        69.31 o                         
   2  21   4       6174.80       5833.17       251.15 o                         
   3  21   4        242.86        464.85       122.54 o                         
   4  21   4        768.57        949.77       185.34 o                         
   0  22   4        261.98        593.84       141.87 o                         
   1  22   4         14.18        118.96        95.26 o                         
   2  22   4         68.84        154.65        97.09 o                         
   3  22   4         60.70        237.38       133.04 o                         
   1  23   4        149.02        382.94       116.26 o                         
   1   1   5     117414.93     126987.78      1104.01 o                         
   2   1   5       4660.26       4972.48        70.06 o                         
   3   1   5      13449.25      12460.49       129.55 o                         
   4   1   5       2125.53       2125.82        44.94 o                         
   5   1   5       4357.21       4078.79        69.71 o                         
   6   1   5       5439.35       5007.82        87.50 o                         
   7   1   5       7905.03       7431.66       118.06 o                         
   8   1   5        489.20        571.66        52.93 o                         
   9   1   5       3514.41       3293.87       104.38 o                         
  10   1   5        428.45        518.58        82.79 o                         
  11   1   5        962.71        571.04       100.63 o                         
   0   2   5        218.71        251.80        21.78 o                         
   1   2   5      97512.76     103471.53       862.97 o                         
   2   2   5       7018.27       7387.73        79.46 o                         
   3   2   5       1025.12       1045.34        31.58 o                         
   4   2   5       1057.49       1103.04        38.40 o                         
   5   2   5       3798.39       4124.89        71.44 o                         
   6   2   5        989.41       1137.76        45.85 o                         
   7   2   5         78.04        200.42        34.36 o                         
   8   2   5          2.56         18.48        33.13 o                         
   9   2   5        721.02        851.91        75.28 o                         
  10   2   5        141.13         98.90        73.23 o                         
  11   2   5        689.58        543.55       131.10 o                         
   1   3   5      15724.49      15943.45       148.39 o                         
   2   3   5         49.21         81.56        14.75 o                         
   3   3   5      14733.27      13302.26       141.10 o                         
   4   3   5       1431.89       1627.82        41.62 o                         
   5   3   5      27580.65      26744.86       253.51 o                         
   6   3   5       4140.53       3713.36        72.64 o                         
   7   3   5       3568.01       3528.65        83.27 o                         
   8   3   5       1775.24       1821.16       111.97 o                         
   9   3   5       1354.94       1454.53       100.86 o                         
  10   3   5        127.74        199.73        78.43 o                         
  11   3   5        674.68        516.99       147.44 o                         
   0   4   5      71986.79      79243.42       908.70 o                         
   1   4   5      20310.40      20303.95       185.86 o                         
   2   4   5       1400.35       1440.68        53.61 o                         
   3   4   5       8458.79       8324.68       105.79 o                         
   4   4   5       1474.62       1891.00        50.22 o                         
   5   4   5      16389.06      15361.08       170.90 o                         
   6   4   5       1641.33       1615.93        61.68 o                         
   7   4   5       7194.18       7010.38       123.71 o                         
   8   4   5        411.81        698.87        60.55 o                         
   9   4   5       1647.06       1789.58       104.81 o                         
  10   4   5          3.12        133.13       116.70 o                         
  11   4   5        198.78        410.97       107.80 o                         
   1   5   5      18316.38      18472.23       174.78 o                         
   2   5   5        568.30        604.65        32.31 o                         
   3   5   5        327.40        420.92        26.65 o                         
   4   5   5       1065.85       1157.13        43.07 o                         
   5   5   5         50.59         96.81        23.34 o                         
   6   5   5       1544.86       1689.46        67.31 o                         
   7   5   5       2908.79       2866.31        81.27 o                         
   8   5   5        843.63        998.32        75.08 o                         
   9   5   5       3354.30       3176.98       192.24 o                         
  10   5   5         26.80         -5.19        83.94 o                         
  11   5   5          1.62        127.27        98.44 o                         
   0   6   5      36216.82      40302.19       493.44 o                         
   1   6   5      29362.31      29319.92       276.96 o                         
   2   6   5      12239.94      12606.15       142.33 o                         
   3   6   5      10755.61      10405.95       138.80 o                         
   4   6   5       3625.34       3756.34        70.47 o                         
   5   6   5       5997.93       5433.34        94.05 o                         
   6   6   5       1768.56       1945.35        93.97 o                         
   7   6   5       4159.85       3918.79        99.50 o                         
   8   6   5       2013.87       2077.69        99.27 o                         
   9   6   5       4332.54       4125.90       195.67 o                         
  10   6   5          9.51         22.31        78.97 o                         
  11   6   5       1180.68       1200.94       155.41 o                         
   1   7   5       4292.56       4445.95        67.00 o                         
   2   7   5         39.66         42.91        16.07 o                         
   3   7   5       6058.73       5800.52        97.98 o                         
   4   7   5         27.91         32.11        21.01 o                         
   5   7   5          0.72         19.10        23.85 o                         
   6   7   5        808.36        865.06        55.83 o                         
   7   7   5        629.76        771.71        66.97 o                         
   8   7   5        166.79        188.90        69.37 o                         
   9   7   5        436.46        618.08        84.06 o                         
  10   7   5        113.76        134.29        85.02 o                         
  11   7   5          6.69         60.88       111.54 o                         
   0   8   5      10584.25      10418.66       171.92 o                         
   1   8   5      20208.11      19238.22       192.91 o                         
   2   8   5        461.09        489.91        30.33 o                         
   3   8   5      11410.51      10527.19       146.95 o                         
   4   8   5        706.69        776.84        45.53 o                         
   5   8   5       9439.96       8952.38       143.66 o                         
   6   8   5       2498.98       2461.52        90.85 o                         
   7   8   5       2735.70       3170.36       125.71 o                         
   8   8   5       5503.52       5024.12       148.17 o                         
   9   8   5       1021.93       1265.24       105.87 o                         
  10   8   5         44.95        218.72        87.59 o                         
  11   8   5        664.29        682.88       234.68 o                         
   1   9   5       1313.01       1430.91        49.44 o                         
   2   9   5       2771.94       2689.73        63.61 o                         
   3   9   5       3702.71       3561.64        76.09 o                         
   4   9   5         46.46         30.48        25.09 o                         
   5   9   5        430.98        636.40        48.53 o                         
   6   9   5         65.69         66.74        40.10 o                         
   7   9   5       1808.54       1873.39       106.83 o                         
   8   9   5        261.61        328.43        72.22 o                         
   9   9   5        612.91        794.64        93.55 o                         
  10   9   5        173.84        382.47        90.97 o                         
   0  10   5      20032.94      19621.27       290.21 o                         
   1  10   5       7441.90       6889.59        98.28 o                         
   2  10   5        627.89        668.47        38.51 o                         
   3  10   5       4959.11       4451.90        83.61 o                         
   4  10   5          2.05         14.79        25.71 o                         
   5  10   5       3182.74       3124.80        98.23 o                         
   6  10   5         62.89        130.62        51.76 o                         
   7  10   5       2051.87       2295.94       131.38 o                         
   8  10   5       1460.70       1648.19       106.90 o                         
   9  10   5       1120.88       1353.59       104.97 o                         
  10  10   5         37.23        105.45        89.73 o                         
   1  11   5       2973.85       2619.67        59.65 o                         
   2  11   5       3249.09       2988.77        70.36 o                         
   3  11   5      19821.39      19537.71       386.38 o                         
   4  11   5        505.56        612.93        54.43 o                         
   5  11   5       1283.80       1620.85        81.88 o                         
   6  11   5       3262.24       3280.18       130.89 o                         
   7  11   5       2337.49       2497.61       121.30 o                         
   8  11   5         46.76         92.20        71.75 o                         
   9  11   5        174.04        367.98        78.31 o                         
  10  11   5        158.51        323.11       100.35 o                         
   0  12   5        301.35        378.45        47.96 o                         
   1  12   5        608.72        691.91        46.21 o                         
   2  12   5         63.42         89.94        26.61 o                         
   3  12   5       1800.76       2017.21        75.32 o                         
   4  12   5          8.43         83.71        35.07 o                         
   5  12   5         47.52        129.18        52.52 o                         
   6  12   5        254.80        302.26        64.16 o                         
   7  12   5        431.25        591.10        88.61 o                         
   8  12   5         32.01        150.57        67.93 o                         
   9  12   5       2008.72       1949.83       168.63 o                         
  10  12   5        326.65        468.51       120.62 o                         
   1  13   5      21950.68      20033.49       235.63 o                         
   2  13   5       5400.81       5167.11       100.89 o                         
   3  13   5       1393.50       1809.79        84.93 o                         
   4  13   5         25.24         32.10        37.82 o                         
   5  13   5       2024.98       2376.77       120.25 o                         
   6  13   5       3996.02       3939.21       139.44 o                         
   7  13   5       6760.10       6248.10       173.69 o                         
   8  13   5         18.22         90.02        70.19 o                         
   9  13   5       1803.06       1812.59       177.10 o                         
   0  14   5         29.11         14.12        42.22 o                         
   1  14   5          3.34         45.51        28.05 o                         
   2  14   5       2312.49       2278.45        96.77 o                         
   3  14   5        121.25        164.20        42.09 o                         
   4  14   5        261.54        395.92        66.48 o                         
   5  14   5          9.60        101.01        55.94 o                         
   6  14   5         78.17        123.41        60.75 o                         
   7  14   5         48.87        261.22        70.53 o                         
   8  14   5         38.58        207.04        76.43 o                         
   9  14   5          2.39        371.44        94.40 o                         
   1  15   5       3578.35       3531.47       135.50 o                         
   3  15   5       6781.68       6448.29       145.09 o                         
   4  15   5        240.65        276.11        65.79 o                         
   5  15   5      10956.07      10068.04       235.47 o                         
   6  15   5       1970.18       2317.18       137.18 o                         
   7  15   5       1704.34       1989.12       143.69 o                         
   8  15   5        100.57        248.03        82.13 o                         
   0  16   5       1176.01       1584.56       144.46 o                         
   1  16   5        113.09        234.71        46.51 o                         
   2  16   5         33.03         92.26        41.17 o                         
   3  16   5       1996.99       2166.17       101.40 o                         
   4  16   5        329.86        377.18        71.88 o                         
   5  16   5       2137.24       2479.09       128.95 o                         
   6  16   5         12.19        167.65        67.67 o                         
   7  16   5        954.26       1055.32       112.99 o                         
   8  16   5        195.94        442.10        93.85 o                         
   1  17   5       3962.34       3676.04       123.49 o                         
   2  17   5         23.10        118.14        52.46 o                         
   3  17   5       2400.32       2836.35       128.64 o                         
   4  17   5        493.71        522.59        78.23 o                         
   5  17   5        688.43       1129.72       109.31 o                         
   6  17   5        560.84        721.47       115.22 o                         
   7  17   5       1488.00       1692.56       140.90 o                         
   0  18   5       4170.41       3738.97       354.28 o                         
   1  18   5       5789.65       5549.55       164.24 o                         
   2  18   5         73.58        157.02        55.64 o                         
   3  18   5       2835.65       3187.39       173.56 o                         
   4  18   5          1.56        118.36        64.48 o                         
   5  18   5       1497.35       1600.99       123.08 o                         
   6  18   5         10.37        210.42        80.11 o                         
   7  18   5       1109.62       1145.73       132.47 o                         
   1  19   5        290.24        511.31       140.31 o                         
   2  19   5         23.15        152.15        76.86 o                         
   3  19   5          0.43        205.38        76.53 o                         
   4  19   5         47.55        122.15        77.76 o                         
   5  19   5        143.83        183.56        78.01 o                         
   6  19   5        164.93        424.73       131.54 o                         
   0  20   5       3149.05       3392.76       459.63 o                         
   1  20   5       5167.67       4426.89       179.33 o                         
   2  20   5        497.03        773.39       119.18 o                         
   3  20   5       3993.30       4108.00       196.78 o                         
   4  20   5        832.84        912.15       111.86 o                         
   5  20   5       1503.14       1716.02       184.71 o                         
   1  21   5        490.09        719.27       123.67 o                         
   2  21   5         53.78        152.63        84.42 o                         
   3  21   5         34.11        224.73       114.31 o                         
   4  21   5          7.69        185.21       100.65 o                         
   0  22   5       1813.16       2082.02       214.82 o                         
   1  22   5       1751.21       2218.40       183.11 o                         
   2  22   5        108.67        323.05       104.25 o                         
   3  22   5       1924.18       2297.69       252.00 o                         
   0   0   6      20446.82      23552.62       407.64 o                         
   1   0   6       8290.23       9527.79       153.04 o                         
   2   0   6       8240.03       9373.07       157.56 o                         
   3   0   6      44533.20      45511.31       647.08 o                         
   4   0   6       5397.54       5484.88       118.78 o                         
   5   0   6      22501.99      22092.81       318.36 o                         
   6   0   6       2410.45       2393.10        93.63 o                         
   7   0   6       2973.20       2918.54       148.11 o                         
   8   0   6       2371.48       2509.96       133.27 o                         
   9   0   6       4394.98       4300.16       161.09 o                         
  10   0   6        129.55         28.58        77.83 o                         
  11   0   6       2294.44        851.67       361.04 o                         
   1   1   6      15428.01      16587.55       161.09 o                         
   2   1   6       1050.05       1093.48        41.32 o                         
   3   1   6        180.03        247.25        19.74 o                         
   4   1   6        646.14        786.70        33.21 o                         
   5   1   6        813.89        918.91        39.06 o                         
   6   1   6          1.08         13.66        20.62 o                         
   7   1   6       1734.39       1923.65       111.24 o                         
   8   1   6          7.34        -22.49        31.90 o                         
   9   1   6        704.36        898.25        72.03 o                         
  10   1   6        225.46        304.51        78.33 o                         
  11   1   6          3.63        122.88        87.18 o                         
   0   2   6       1017.43        925.19        35.97 o                         
   1   2   6      37121.02      38077.04       353.76 o                         
   2   2   6        120.65        131.02        15.32 o                         
   3   2   6      21955.26      21710.30       197.47 o                         
   4   2   6      14135.61      13902.33       145.77 o                         
   5   2   6      27376.49      26486.10       251.89 o                         
   6   2   6        371.70        539.61        36.91 o                         
   7   2   6       1693.02       1937.45        72.00 o                         
   8   2   6        895.62       1169.26        66.38 o                         
   9   2   6        734.43       1090.05        81.64 o                         
  10   2   6        168.59         92.68        74.91 o                         
   1   3   6       3436.52       3886.48        53.76 o                         
   2   3   6      10349.79      11056.69       114.77 o                         
   3   3   6      17774.59      17360.38       165.39 o                         
   4   3   6        113.04         95.06        17.21 o                         
   5   3   6       7901.38       7958.81       105.78 o                         
   6   3   6        698.62        892.90        43.18 o                         
   7   3   6         23.32         68.08        30.11 o                         
   8   3   6          0.30         53.64        34.45 o                         
   9   3   6       1261.61       1369.20        93.41 o                         
  10   3   6        654.59        701.92        98.82 o                         
  11   3   6       1292.47        818.84       288.85 o                         
   0   4   6        524.76        597.72        35.48 o                         
   1   4   6       5441.97       5549.78        69.81 o                         
   2   4   6       2314.31       2142.58        39.39 o                         
   3   4   6      35704.90      37480.04       349.62 o                         
   4   4   6       4374.10       4033.66        73.22 o                         
   5   4   6       5447.68       5175.16        82.47 o                         
   6   4   6         20.54         38.55        24.54 o                         
   7   4   6         53.97        152.18        40.38 o                         
   8   4   6       1050.82       1272.38        73.63 o                         
   9   4   6        716.62        852.68        79.30 o                         
  10   4   6          5.22         37.88        81.43 o                         
  11   4   6        330.55        367.04       113.34 o                         
   1   5   6       5672.98       5555.09        72.19 o                         
   2   5   6      20911.00      21805.75       217.12 o                         
   3   5   6      40117.29      40193.38       374.46 o                         
   4   5   6         84.87         82.44        20.37 o                         
   5   5   6       9463.06       9316.62       131.60 o                         
   6   5   6       2518.30       2670.28        73.37 o                         
   7   5   6       1117.02       1558.41        82.37 o                         
   8   5   6          6.11         26.44        39.56 o                         
   9   5   6       1948.57       2321.50       140.75 o                         
  10   5   6        473.83        475.33       136.47 o                         
  11   5   6       1381.71       1249.02       208.27 o                         
   0   6   6        256.54        374.81        34.98 o                         
   1   6   6        374.58        348.12        22.76 o                         
   2   6   6        389.92        369.26        24.34 o                         
   3   6   6       2590.90       2490.22        60.20 o                         
   4   6   6        485.10        647.03        35.78 o                         
   5   6   6          4.59         28.99        21.39 o                         
   6   6   6          1.05         19.26        27.73 o                         
   7   6   6        755.96        913.39        60.83 o                         
   8   6   6        480.58        587.06        65.27 o                         
   9   6   6        162.12        339.69        75.36 o                         
  10   6   6          3.44        109.59        83.68 o                         
  11   6   6        192.57        426.24       128.13 o                         
   1   7   6      53105.67      53647.10       481.19 o                         
   2   7   6       7322.62       7320.13       100.99 o                         
   3   7   6      23714.98      23883.39       264.44 o                         
   4   7   6          0.01          8.81        20.48 o                         
   5   7   6       2737.21       2734.60        75.13 o                         
   6   7   6       4920.04       4484.39       102.16 o                         
   7   7   6       5547.11       5303.75       118.90 o                         
   8   7   6        107.18        145.31        60.24 o                         
   9   7   6       3749.29       3552.85       164.04 o                         
  10   7   6        261.33        299.08        93.70 o                         
  11   7   6       1084.95       1294.27       163.05 o                         
   0   8   6       7939.13       7898.55       142.98 o                         
   1   8   6       2653.91       2585.15        52.74 o                         
   2   8   6        824.25       1068.06        41.39 o                         
   3   8   6       9402.67       9623.01       139.93 o                         
   4   8   6        576.82        704.36        44.86 o                         
   5   8   6          0.88         61.16        27.52 o                         
   6   8   6         13.64         64.18        31.12 o                         
   7   8   6        593.12        799.75        78.97 o                         
   8   8   6        224.97        372.91        82.48 o                         
   9   8   6        963.54       1045.60       107.44 o                         
  10   8   6        178.61        188.30        95.61 o                         
   1   9   6       5588.11       4973.70        81.29 o                         
   2   9   6       2818.37       2433.83        58.61 o                         
   3   9   6      31357.29      30173.60       328.26 o                         
   4   9   6         25.46         45.79        24.72 o                         
   5   9   6      10923.76       9824.15       180.75 o                         
   6   9   6       5188.82       4626.03       117.62 o                         
   7   9   6        163.32        356.95        74.28 o                         
   8   9   6        460.11        451.40        78.44 o                         
   9   9   6       1664.68       1900.50       127.51 o                         
  10   9   6        190.71        417.63        99.39 o                         
   0  10   6       8694.40       8139.61       157.18 o                         
   1  10   6       4347.37       4171.71        73.91 o                         
   2  10   6        795.69        991.87        45.70 o                         
   3  10   6       7698.88       7408.89       123.48 o                         
   4  10   6       2380.45       2469.03        94.47 o                         
   5  10   6       2715.60       2841.80       100.29 o                         
   6  10   6        200.55        322.09        65.95 o                         
   7  10   6       2433.22       2475.71       119.34 o                         
   8  10   6        463.85        561.89        80.05 o                         
   9  10   6        692.23        899.83       102.95 o                         
  10  10   6          6.34         80.65        91.50 o                         
   1  11   6       8645.31       7893.24       111.27 o                         
   2  11   6       2939.26       2697.52        67.49 o                         
   3  11   6         63.17        155.01        32.38 o                         
   4  11   6        777.44        707.97        51.58 o                         
   5  11   6        334.25        605.50        56.42 o                         
   6  11   6       2568.35       2791.85       130.91 o                         
   7  11   6       2048.39       2336.14       118.78 o                         
   8  11   6         41.73         96.77        67.50 o                         
   9  11   6       1026.06       1093.37       119.09 o                         
  10  11   6        162.01        278.94        95.48 o                         
   0  12   6       9958.72       9502.96       183.88 o                         
   1  12   6       3244.86       3113.45        74.63 o                         
   2  12   6        520.67        614.79        42.69 o                         
   3  12   6      15489.93      15039.56       241.69 o                         
   4  12   6        501.91        558.86        57.61 o                         
   5  12   6      10956.15      10381.10       205.31 o                         
   6  12   6         25.82         39.88        55.29 o                         
   7  12   6       1854.67       2042.27       123.48 o                         
   8  12   6       1151.45       1253.69       104.46 o                         
   9  12   6       1733.72       1621.69       136.44 o                         
   1  13   6        486.02        649.88        48.00 o                         
   2  13   6        517.46        708.22        48.10 o                         
   3  13   6       2029.60       2171.93       102.48 o                         
   4  13   6        677.43        991.31        70.81 o                         
   5  13   6        125.02        220.43        57.73 o                         
   6  13   6        412.40        439.19        77.12 o                         
   7  13   6        201.37        381.17        77.33 o                         
   8  13   6         24.53         28.56        69.66 o                         
   9  13   6         11.29        288.08        87.68 o                         
   0  14   6       4066.59       3911.99       135.26 o                         
   1  14   6       1223.76       1597.07        66.09 o                         
   2  14   6          5.10         80.96        36.14 o                         
   3  14   6       9100.97       8843.42       170.14 o                         
   4  14   6       1977.04       2226.41       101.27 o                         
   5  14   6       8498.42       8083.66       213.29 o                         
   6  14   6         22.37         85.21        62.80 o                         
   7  14   6       2812.78       2597.94       198.72 o                         
   8  14   6        988.38       1143.42       108.42 o                         
   9  14   6        658.48        744.59       111.84 o                         
   1  15   6       2318.37       2427.06       112.23 o                         
   2  15   6        465.84        608.27        59.54 o                         
   3  15   6        688.81        843.00        70.04 o                         
   4  15   6         17.54        -34.97        49.90 o                         
   5  15   6         92.08        349.58        69.42 o                         
   6  15   6         96.37        167.28        68.10 o                         
   7  15   6        930.05       1164.37       108.63 o                         
   8  15   6         10.52        220.55        79.56 o                         
   1  16   6       1172.32       1352.05        82.96 o                         
   2  16   6         38.45         53.28        43.17 o                         
   3  16   6       4371.61       4393.50       127.58 o                         
   4  16   6       3448.46       3499.84       142.94 o                         
   5  16   6       5705.05       5198.77       158.26 o                         
   6  16   6        111.80        325.39        76.98 o                         
   7  16   6       1002.63       1102.11       106.32 o                         
   8  16   6        557.15        819.16       111.27 o                         
   1  17   6        948.19       1212.12        87.08 o                         
   2  17   6       1806.91       2050.30       108.61 o                         
   3  17   6       6387.13       5879.87       159.56 o                         
   4  17   6          9.13         95.98        61.51 o                         
   5  17   6       1381.32       1429.89       105.70 o                         
   6  17   6        514.18        723.83        97.70 o                         
   7  17   6        134.73        334.29        84.22 o                         
   0  18   6       1216.24       1325.80       303.73 o                         
   1  18   6        105.85        234.37        60.04 o                         
   2  18   6        385.38        389.93        66.90 o                         
   3  18   6       3771.95       3743.72       165.96 o                         
   4  18   6        813.74       1027.42        95.18 o                         
   5  18   6       1108.80       1163.07       106.00 o                         
   6  18   6          6.53        141.41        74.73 o                         
   7  18   6          6.51        217.29        84.57 o                         
   1  19   6       6418.19       5705.80       286.35 o                         
   2  19   6       1216.66       1544.00       144.73 o                         
   3  19   6        476.50        790.01       102.35 o                         
   4  19   6        196.71        245.69        80.27 o                         
   5  19   6        491.10        566.00        88.99 o                         
   6  19   6        292.81        483.40       101.66 o                         
   0  20   6         58.78        228.34       159.76 o                         
   1  20   6         26.62        167.19        64.72 o                         
   2  20   6         15.38         14.33        74.68 o                         
   3  20   6        291.83        677.74       128.86 o                         
   4  20   6         68.35        151.15        89.96 o                         
   5  20   6         63.75        121.37        87.55 o                         
   1  21   6       1325.20       1538.79       211.36 o                         
   2  21   6        495.24        762.26       114.94 o                         
   3  21   6       3350.49       3540.00       300.77 o                         
   4  21   6         23.75        170.77       103.53 o                         
   0  22   6        175.85        207.46       132.03 o                         
   1  22   6        108.54        380.37       110.58 o                         
   2  22   6         29.75        110.31        91.54 o                         
   3  22   6         80.99        269.61       101.37 o                         
   1   1   7      52381.10      55637.88       481.15 o                         
   2   1   7      59469.10      59352.42       542.40 o                         
   3   1   7       2075.28       2307.31        51.16 o                         
   4   1   7        666.26        852.55        35.23 o                         
   5   1   7         86.90        167.45        23.79 o                         
   6   1   7      20846.04      19460.54       212.07 o                         
   7   1   7       2769.21       2754.34        74.79 o                         
   8   1   7        579.89        678.39        58.82 o                         
   9   1   7        313.72        457.24        68.79 o                         
  10   1   7       2364.27       2206.72       187.30 o                         
  11   1   7          9.84        106.36        84.68 o                         
   0   2   7       4084.49       4542.45        82.80 o                         
   1   2   7       3354.76       3398.70        56.12 o                         
   2   2   7       9054.19       9518.12       110.94 o                         
   3   2   7       1294.22       1461.87        45.87 o                         
   4   2   7       1634.98       1618.56        65.23 o                         
   5   2   7        265.12        439.02        31.38 o                         
   6   2   7        195.76        241.36        30.17 o                         
   7   2   7         44.71         53.92        29.88 o                         
   8   2   7       2787.66       2840.90        85.87 o                         
   9   2   7         47.72         70.77        57.09 o                         
  10   2   7         10.92         89.09        73.70 o                         
  11   2   7         19.50         64.17       113.86 o                         
   1   3   7      12062.99      12244.57       123.50 o                         
   2   3   7      36873.48      37375.57       324.02 o                         
   3   3   7        621.01        576.46        24.79 o                         
   4   3   7       6325.31       6952.25        90.26 o                         
   5   3   7       7755.14       7328.80       100.36 o                         
   6   3   7      15655.65      15427.78       243.11 o                         
   7   3   7        790.82        879.60        53.29 o                         
   8   3   7          2.33         19.49        36.60 o                         
   9   3   7        341.51        330.52        76.33 o                         
  10   3   7       2538.17       2249.76       166.00 o                         
  11   3   7        143.66        190.22       105.27 o                         
   0   4   7      74584.07      78587.42       907.60 o                         
   1   4   7       6720.17       6731.10        81.38 o                         
   2   4   7       7800.11       7829.30        91.82 o                         
   3   4   7       2303.07       2587.91        55.22 o                         
   4   4   7      11062.36      10215.87       132.00 o                         
   5   4   7        552.16        747.40        41.56 o                         
   6   4   7        879.31       1050.85        52.28 o                         
   7   4   7       2910.50       2967.78       119.49 o                         
   8   4   7       7477.68       7160.49       174.53 o                         
   9   4   7         88.05        160.86        61.99 o                         
  10   4   7        157.85        199.26        94.62 o                         
  11   4   7         54.28        -96.40       125.81 o                         
   1   5   7        469.30        560.50        27.38 o                         
   2   5   7      29232.72      30996.70       279.51 o                         
   3   5   7       6161.12       5904.98        88.05 o                         
   4   5   7        985.16       1146.80        44.28 o                         
   5   5   7       2109.13       2157.92        79.46 o                         
   6   5   7       4595.01       4416.32        91.84 o                         
   7   5   7       1806.24       1933.21        81.14 o                         
   8   5   7        627.77        470.89        56.71 o                         
   9   5   7        775.91        802.13        90.72 o                         
  10   5   7        561.92        694.80       119.96 o                         
  11   5   7         78.15         95.10       105.23 o                         
   0   6   7      98862.09     101160.38      1166.90 o                         
   1   6   7       4111.01       4346.55        65.63 o                         
   2   6   7       1490.69       1325.55        55.51 o                         
   3   6   7       2290.06       2367.53        52.37 o                         
   4   6   7      18180.11      17812.07       201.12 o                         
   5   6   7        327.10        455.47        34.33 o                         
   6   6   7        484.42        677.15        51.37 o                         
   7   6   7       1210.72       1475.06        74.30 o                         
   8   6   7      11162.44      10616.57       194.98 o                         
   9   6   7       1064.89       1088.96       114.35 o                         
  10   6   7         64.37         80.17       135.88 o                         
  11   6   7        219.13        253.71       111.37 o                         
   1   7   7       1868.77       1940.07        45.12 o                         
   2   7   7       1428.57       1736.79        89.03 o                         
   3   7   7       3155.19       3299.33        73.70 o                         
   4   7   7        683.52        840.05        47.89 o                         
   5   7   7        945.12        908.80        53.88 o                         
   6   7   7        129.75        271.95        40.35 o                         
   7   7   7        445.39        459.43        54.11 o                         
   8   7   7        468.82        370.47        72.12 o                         
   9   7   7        273.45        329.78        87.83 o                         
  10   7   7         20.38        117.61        81.13 o                         
  11   7   7        185.30        180.08       131.83 o                         
   0   8   7      66059.81      63695.14       847.12 o                         
   1   8   7       3269.19       3027.96        57.95 o                         
   2   8   7       3908.28       3405.13        66.92 o                         
   3   8   7         69.38        111.79        25.79 o                         
   4   8   7      11458.74      11222.34       161.95 o                         
   5   8   7       1162.59       1204.00        61.13 o                         
   6   8   7         27.18         61.47        33.55 o                         
   7   8   7        426.42        612.42        72.38 o                         
   8   8   7       8393.11       8220.75       189.49 o                         
   9   8   7          7.17        327.29       105.72 o                         
  10   8   7         33.77        122.13        85.81 o                         
   1   9   7         15.00         32.66        18.43 o                         
   2   9   7      16810.81      16861.26       193.81 o                         
   3   9   7        105.93        127.56        27.44 o                         
   4   9   7        196.36        207.20        33.26 o                         
   5   9   7          4.38         74.26        31.02 o                         
   6   9   7       2888.89       3197.54       104.97 o                         
   7   9   7        424.23        542.16        72.73 o                         
   8   9   7        175.77        209.42        77.26 o                         
   9   9   7         63.29         33.78        86.53 o                         
  10   9   7        506.65        734.16       116.36 o                         
   0  10   7      43880.64      42873.05       552.94 o                         
   1  10   7       2435.89       2459.20        63.95 o                         
   2  10   7       3985.57       3751.22        76.75 o                         
   3  10   7        109.60        152.99        30.89 o                         
   4  10   7       5534.01       5217.57       107.66 o                         
   5  10   7        169.06        292.07        42.17 o                         
   6  10   7         74.55        116.97        42.34 o                         
   7  10   7         13.73         79.31        65.51 o                         
   8  10   7       3608.77       3356.32       218.39 o                         
   9  10   7         71.78        176.33        88.00 o                         
  10  10   7          6.44         30.45        90.70 o                         
   1  11   7        120.09        166.31        26.03 o                         
   2  11   7      14006.06      13326.96       171.87 o                         
   3  11   7       2005.20       2094.94        88.97 o                         
   4  11   7        119.37         95.37        36.05 o                         
   5  11   7       1290.54       1394.95        83.45 o                         
   6  11   7       9344.44       9102.76       194.37 o                         
   7  11   7          1.47        102.82        61.32 o                         
   8  11   7        177.62        182.41        70.89 o                         
   9  11   7          9.54        119.22        86.04 o                         
  10  11   7       2144.82       1987.71       217.69 o                         
   0  12   7       9130.64       8264.91       169.46 o                         
   1  12   7         58.15        101.69        28.38 o                         
   2  12   7         18.92         35.36        24.28 o                         
   3  12   7        497.87        644.54        51.92 o                         
   4  12   7        251.34        435.51        53.98 o                         
   5  12   7        543.12        588.51        61.62 o                         
   6  12   7        639.08        843.71        85.10 o                         
   7  12   7        165.79        220.18        69.11 o                         
   8  12   7       1459.08       1601.19       113.01 o                         
   9  12   7        624.02        592.86       110.43 o                         
   1  13   7       5113.21       4762.29        97.06 o                         
   2  13   7       9126.77       8782.11       148.83 o                         
   3  13   7        441.45        508.69        56.48 o                         
   4  13   7        141.06        126.19        45.50 o                         
   5  13   7         21.20         81.99        54.41 o                         
   6  13   7      12929.71      12565.26       245.79 o                         
   7  13   7       1022.12       1298.03       135.67 o                         
   8  13   7        315.23        417.59        87.19 o                         
   9  13   7        731.46        780.09       115.46 o                         
   0  14   7        156.67        214.34        53.65 o                         
   1  14   7        115.12        130.35        33.08 o                         
   2  14   7        407.28        448.65        54.32 o                         
   3  14   7        218.03        229.42        48.91 o                         
   4  14   7       2372.32       2708.42       118.77 o                         
   5  14   7         20.23         67.35        58.67 o                         
   6  14   7        483.07        535.55        82.31 o                         
   7  14   7          1.09        130.80        71.98 o                         
   8  14   7          0.78         77.60        79.19 o                         
   9  14   7         40.35        273.33        99.01 o                         
   1  15   7         48.99        126.65        35.14 o                         
   2  15   7       9379.67       8778.77       169.02 o                         
   3  15   7        942.11       1263.26        80.67 o                         
   4  15   7          3.46         33.52        54.38 o                         
   5  15   7       2148.88       2379.09       125.37 o                         
   6  15   7       7329.81       7378.43       203.36 o                         
   7  15   7          0.58        151.74        72.18 o                         
   8  15   7        215.29        404.53        96.52 o                         
   0  16   7       5069.97       5025.63       276.74 o                         
   1  16   7        116.27        109.56        47.26 o                         
   2  16   7        524.77        485.79        60.27 o                         
   3  16   7         17.11        128.35        48.26 o                         
   4  16   7       3966.72       4051.48       162.36 o                         
   5  16   7        123.39        303.79        73.18 o                         
   6  16   7         78.56        210.09        73.36 o                         
   7  16   7         51.56        232.63        80.29 o                         
   8  16   7        848.73        993.99       124.65 o                         
   1  17   7        966.81       1219.12       105.47 o                         
   2  17   7       5468.64       5022.36       145.18 o                         
   3  17   7        184.28        293.71        57.60 o                         
   4  17   7         83.41        144.23        67.80 o                         
   5  17   7        217.83        246.63        71.56 o                         
   6  17   7       2982.30       3556.15       231.67 o                         
   7  17   7         80.62        185.60        85.23 o                         
   0  18   7      12197.63      11422.89       317.09 o                         
   1  18   7       1610.10       1664.28       132.12 o                         
   2  18   7         90.09        265.77        58.50 o                         
   3  18   7         36.39         80.41        66.38 o                         
   4  18   7       3467.82       3396.94       199.36 o                         
   5  18   7         48.13         95.65        67.49 o                         
   6  18   7          9.84        173.79        74.90 o                         
   7  18   7         43.50        255.56        84.29 o                         
   1  19   7         79.12        105.71        81.58 o                         
   2  19   7        848.38       1047.47       101.48 o                         
   3  19   7          3.34        234.75        79.62 o                         
   4  19   7         36.36        186.75        76.33 o                         
   5  19   7          9.53         87.34        73.32 o                         
   6  19   7        612.16        738.22        98.94 o                         
   0  20   7      10047.21       9254.86       544.42 o                         
   1  20   7       1077.94       1410.42       181.04 o                         
   2  20   7        391.47        442.63       137.22 o                         
   3  20   7        135.26        277.89        93.73 o                         
   4  20   7       2501.61       2351.05       180.65 o                         
   5  20   7          9.33        125.56       111.03 o                         
   1  21   7        304.58        445.81       102.56 o                         
   2  21   7         49.11        243.17        87.79 o                         
   3  21   7         71.59        286.58       102.35 o                         
   4  21   7          5.68        334.10        96.67 o                         
   0  22   7       5439.30       5240.14       348.35 o                         
   1  22   7        261.42        582.13       123.36 o                         
   2  22   7         56.96        102.52       100.89 o                         
   3  22   7         15.17        195.14       114.28 o                         
   0   0   8        301.79        641.32        45.02 o                         
   1   0   8       1543.80       2135.44        62.55 o                         
   2   0   8       4447.99       4549.22       125.20 o                         
   3   0   8       3947.24       3809.81        97.88 o                         
   4   0   8      43055.07      42258.21       590.31 o                         
   5   0   8      19087.47      18658.02       282.71 o                         
   6   0   8         90.50        132.70        42.98 o                         
   7   0   8        203.27        243.74        51.50 o                         
   8   0   8       5466.06       5264.76       183.32 o                         
   9   0   8       1117.19       1002.35       151.23 o                         
  10   0   8          6.60        107.44        80.90 o                         
  11   0   8        124.86        328.31       154.03 o                         
   1   1   8        317.58        380.39        22.71 o                         
   2   1   8       3544.56       3462.06        61.54 o                         
   3   1   8      21925.79      22132.77       235.14 o                         
   4   1   8       1677.37       1880.51        51.44 o                         
   5   1   8       1320.36       1437.67        52.16 o                         
   6   1   8       1548.37       1897.86        62.62 o                         
   7   1   8       1491.09       1658.33        73.47 o                         
   8   1   8        119.40        193.90        44.52 o                         
   9   1   8         16.44         39.76        51.60 o                         
  10   1   8        201.30        428.91       113.34 o                         
  11   1   8        189.63        223.62        96.74 o                         
   0   2   8       8733.09       8576.00       131.49 o                         
   1   2   8       2739.57       2772.98        51.76 o                         
   2   2   8      12302.37      13232.80       144.95 o                         
   3   2   8      28237.94      27982.92       273.73 o                         
   4   2   8      23888.79      23424.27       221.25 o                         
   5   2   8       9592.42       8936.69       134.54 o                         
   6   2   8        653.61        656.53        40.60 o                         
   7   2   8          4.52         58.37        30.11 o                         
   8   2   8       4674.44       4431.12       100.94 o                         
   9   2   8       1815.72       1737.15        96.94 o                         
  10   2   8          8.55         19.18        73.33 o                         
  11   2   8        500.09        540.63       101.27 o                         
   1   3   8      30779.79      32269.49       283.21 o                         
   2   3   8      23343.78      24006.43       233.14 o                         
   3   3   8         31.44         57.38        14.64 o                         
   4   3   8       1363.17       1680.93        55.50 o                         
   5   3   8        810.77        987.98        40.55 o                         
   6   3   8       7099.30       7213.71       115.13 o                         
   7   3   8       2199.12       2347.50        95.16 o                         
   8   3   8         50.69        156.68        40.32 o                         
   9   3   8        947.22       1127.10       120.89 o                         
  10   3   8       1698.66       1496.20       209.14 o                         
  11   3   8         81.68        -39.53       111.28 o                         
   0   4   8       8076.59       8475.29       137.84 o                         
   1   4   8          1.01         22.28        14.00 o                         
   2   4   8        940.92       1134.90        40.90 o                         
   3   4   8      22195.22      23746.48       240.19 o                         
   4   4   8       9782.58       9514.87       126.47 o                         
   5   4   8       3677.47       3536.85        72.38 o                         
   6   4   8        337.02        480.90        40.77 o                         
   7   4   8       3777.36       3590.01        86.18 o                         
   8   4   8       1082.87       1324.46        88.15 o                         
   9   4   8        192.01        390.97        73.48 o                         
  10   4   8         58.01        160.57        86.57 o                         
  11   4   8        123.44        207.58       103.35 o                         
   1   5   8       9838.98       9341.12       107.69 o                         
   2   5   8      43635.98      44521.04       387.39 o                         
   3   5   8        206.02        172.14        22.14 o                         
   4   5   8        237.17        246.92        26.86 o                         
   5   5   8       1965.49       2161.49        97.75 o                         
   6   5   8      11878.16      11508.01       161.86 o                         
   7   5   8       3695.77       3472.13        95.77 o                         
   8   5   8         40.42        134.74        47.85 o                         
   9   5   8       1609.92       1811.21       161.24 o                         
  10   5   8       1639.33       1542.27       250.03 o                         
  11   5   8        940.78        873.75       194.16 o                         
   0   6   8        179.76        191.78        28.64 o                         
   1   6   8        690.01        770.84        32.43 o                         
   2   6   8       7070.93       7181.45        92.29 o                         
   3   6   8        199.82        227.22        24.06 o                         
   4   6   8       1739.74       1736.50        54.68 o                         
   5   6   8       2143.19       2276.58        63.86 o                         
   6   6   8        374.18        480.07        46.65 o                         
   7   6   8         68.23        112.19        38.31 o                         
   8   6   8         29.03        102.77        55.45 o                         
   9   6   8          3.50         70.43        74.30 o                         
  10   6   8          4.54         17.66        92.98 o                         
  11   6   8          6.01        115.85       103.45 o                         
   1   7   8        966.52       1254.64        45.80 o                         
   2   7   8      23228.21      22980.43       237.56 o                         
   3   7   8      14515.10      13486.90       174.90 o                         
   4   7   8         59.83        128.65        23.08 o                         
   5   7   8       3607.85       3509.38        86.22 o                         
   6   7   8       7599.80       7161.38       134.06 o                         
   7   7   8        926.88        988.72        67.97 o                         
   8   7   8        228.32        290.67        71.90 o                         
   9   7   8        565.50        681.50       107.80 o                         
  10   7   8       1901.19       2101.71       239.04 o                         
   0   8   8       4461.21       4777.83       108.81 o                         
   1   8   8       2820.94       2958.03        58.33 o                         
   2   8   8       1536.31       1684.54        69.63 o                         
   3   8   8       1866.75       2139.49        69.12 o                         
   4   8   8       1606.47       1936.75        84.02 o                         
   5   8   8        116.30        161.16        33.55 o                         
   6   8   8         18.96         32.84        31.42 o                         
   7   8   8       3079.20       3181.94       113.17 o                         
   8   8   8        365.50        591.54        86.72 o                         
   9   8   8        139.90        280.65        87.87 o                         
  10   8   8          7.13        115.87       114.78 o                         
   1   9   8      23913.81      23420.55       235.00 o                         
   2   9   8      11659.98      11002.33       144.37 o                         
   3   9   8       1742.43       1871.00        67.92 o                         
   4   9   8         82.54         93.53        29.02 o                         
   5   9   8         15.95         10.61        28.69 o                         
   6   9   8       3538.98       3757.12       102.02 o                         
   7   9   8       4442.58       4437.94       150.48 o                         
   8   9   8          0.80         37.11        66.59 o                         
   9   9   8       1370.77       1434.86       130.41 o                         
  10   9   8       2349.36       2037.27       196.99 o                         
   0  10   8       9230.00       9127.96       172.40 o                         
   1  10   8       1705.18       1861.69        68.41 o                         
   2  10   8         70.05         68.61        22.49 o                         
   3  10   8       4769.83       4433.38        95.86 o                         
   4  10   8       4837.01       4478.84       121.99 o                         
   5  10   8       2415.99       2886.92        90.30 o                         
   6  10   8        167.75        189.01        48.01 o                         
   7  10   8        463.85        619.72        79.39 o                         
   8  10   8       1810.07       1971.24       168.73 o                         
   9  10   8        471.88        487.48       100.56 o                         
  10  10   8          0.08         95.24        96.71 o                         
   1  11   8        488.95        595.03        37.29 o                         
   2  11   8       3650.37       3429.23        77.02 o                         
   3  11   8       3493.30       3323.26        85.41 o                         
   4  11   8         36.05         45.67        32.96 o                         
   5  11   8       4035.07       3621.89       117.32 o                         
   6  11   8       3033.89       3382.03       147.35 o                         
   7  11   8         19.14        119.62        61.88 o                         
   8  11   8         90.43        110.54        78.75 o                         
   9  11   8        215.63        242.03       106.05 o                         
  10  11   8        724.86        999.91       121.81 o                         
   0  12   8       5652.24       5041.77       147.99 o                         
   1  12   8       3596.45       3197.04        77.48 o                         
   2  12   8         62.42         97.96        28.21 o                         
   3  12   8       1021.82       1165.64        64.41 o                         
   4  12   8      14196.38      13836.58       263.83 o                         
   5  12   8       4110.33       3950.30       114.78 o                         
   6  12   8         11.10        100.21        58.28 o                         
   7  12   8        936.29       1067.06        96.66 o                         
   8  12   8       2661.11       2413.12       216.13 o                         
   9  12   8        782.19        597.01       109.48 o                         
   1  13   8        835.15        944.92        53.74 o                         
   2  13   8       3114.88       3213.22       104.35 o                         
   3  13   8         99.52        167.60        43.92 o                         
   4  13   8          7.62         38.87        39.19 o                         
   5  13   8        249.83        336.17        65.55 o                         
   6  13   8          3.25        109.51        62.91 o                         
   7  13   8         78.54        205.39        69.42 o                         
   8  13   8         14.89         -9.39        82.23 o                         
   9  13   8         12.02        562.18       236.48 o                         
   0  14   8      10690.37       9567.11       225.59 o                         
   1  14   8        117.71        115.04        30.77 o                         
   2  14   8         81.89        138.85        37.38 o                         
   3  14   8       7336.11       6671.00       221.29 o                         
   4  14   8      14533.94      13509.28       284.67 o                         
   5  14   8       2217.12       2701.09       127.54 o                         
   6  14   8         51.11         85.29        63.92 o                         
   7  14   8        475.38        665.77        87.82 o                         
   8  14   8       1541.54       1475.24       170.21 o                         
   9  14   8        874.31        918.92       122.59 o                         
   1  15   8          0.24         46.94        32.66 o                         
   2  15   8         16.98         64.28        38.34 o                         
   3  15   8       1058.01       1327.01        83.73 o                         
   4  15   8          0.92         67.12        46.68 o                         
   5  15   8        905.66       1060.37        94.03 o                         
   6  15   8        813.91       1031.99       103.31 o                         
   7  15   8          6.30        271.90        76.95 o                         
   8  15   8          1.08         79.50       107.42 o                         
   0  16   8       6777.56       5976.20       212.66 o                         
   1  16   8       1154.01       1274.47        86.07 o                         
   2  16   8        309.01        497.95        65.93 o                         
   3  16   8       5886.22       5255.79       179.78 o                         
   4  16   8       9170.70       8811.02       200.69 o                         
   5  16   8       1092.98       1451.49       113.04 o                         
   6  16   8         27.18        161.98        68.42 o                         
   7  16   8          1.46        220.23        92.22 o                         
   8  16   8        652.77        766.05       150.00 o                         
   1  17   8       4329.99       3921.17       223.60 o                         
   2  17   8       5358.36       4928.41       144.66 o                         
   3  17   8         93.54        227.29        55.81 o                         
   4  17   8          2.80        133.93        64.02 o                         
   5  17   8          7.72        184.42        87.99 o                         
   6  17   8        577.42        994.46       116.29 o                         
   7  17   8        400.67        635.92        98.67 o                         
   0  18   8          6.58        491.00       162.65 o                         
   1  18   8        179.73        287.66        59.54 o                         
   2  18   8         31.21         78.59        50.21 o                         
   3  18   8       1035.76       1136.94       105.96 o                         
   4  18   8       2979.76       3005.93       242.58 o                         
   5  18   8       1322.04       1622.14       147.96 o                         
   6  18   8         18.49        137.00        74.61 o                         
   7  18   8        105.21        142.65        92.82 o                         
   1  19   8        232.24        314.45        69.69 o                         
   2  19   8       6562.83       5797.90       165.18 o                         
   3  19   8       4597.73       4029.76       205.34 o                         
   4  19   8         56.12        140.10        77.56 o                         
   5  19   8        113.80        293.11        99.78 o                         
   6  19   8       1359.65       1616.19       152.41 o                         
   0  20   8        239.45        489.53       128.97 o                         
   1  20   8        297.96        462.36       135.87 o                         
   2  20   8        192.60        303.63        89.57 o                         
   3  20   8        417.74        488.42        93.62 o                         
   4  20   8         17.00         90.81        81.11 o                         
   5  20   8        195.93        249.15       105.34 o                         
   1  21   8       1005.07       1275.39       147.27 o                         
   2  21   8       3498.03       3225.24       275.85 o                         
   3  21   8        647.04        785.80       122.13 o                         
   4  21   8         67.46        287.38        91.31 o                         
   0  22   8         84.09        310.74       129.76 o                         
   1  22   8        203.46        318.37       133.97 o                         
   2  22   8          2.81        130.00       108.43 o                         
   1   1   9      11937.20      10880.35       122.26 o                         
   2   1   9       2910.41       3084.85        59.11 o                         
   3   1   9      29278.63      28529.98       293.09 o                         
   4   1   9         46.67         86.92        21.06 o                         
   5   1   9      22881.15      21817.95       226.04 o                         
   6   1   9         83.22        174.38        30.69 o                         
   7   1   9       9958.72       9336.64       171.49 o                         
   8   1   9         65.11         78.06        52.29 o                         
   9   1   9       1849.23       1840.40       128.11 o                         
  10   1   9         31.60        175.18        66.14 o                         
  11   1   9       1553.87        815.47       121.47 o                         
   0   2   9       4353.42       3978.13        82.44 o                         
   1   2   9       8381.38       8131.42       104.92 o                         
   2   2   9       1895.46       1941.41        44.88 o                         
   3   2   9          3.43         59.10        17.51 o                         
   4   2   9        680.63        748.76        40.10 o                         
   5   2   9       5307.87       5168.73        83.32 o                         
   6   2   9        243.27        298.36        31.81 o                         
   7   2   9       8769.79       8235.06       139.54 o                         
   8   2   9         70.97        109.95        43.78 o                         
   9   2   9        465.40        678.06        89.71 o                         
  10   2   9          0.25         79.74        84.55 o                         
  11   2   9        177.72        194.95        86.10 o                         
   1   3   9      64883.70      66054.71       548.30 o                         
   2   3   9       1689.54       1647.47        43.29 o                         
   3   3   9       6927.89       6042.08        89.56 o                         
   4   3   9         75.44        107.85        18.39 o                         
   5   3   9       5926.90       5967.87        93.37 o                         
   6   3   9        100.50        168.92        31.73 o                         
   7   3   9       3954.31       4185.47        93.99 o                         
   8   3   9          1.15         26.84        38.44 o                         
   9   3   9       3104.88       2945.10       192.53 o                         
  10   3   9        152.40        200.39        80.48 o                         
  11   3   9        246.11        245.53       153.26 o                         
   0   4   9        627.11        754.04        43.18 o                         
   1   4   9      65438.67      65978.22       550.77 o                         
   2   4   9       1043.65       1137.51        38.34 o                         
   3   4   9       1180.63       1122.70        41.92 o                         
   4   4   9         37.23         57.74        19.92 o                         
   5   4   9       2562.27       2720.14        66.35 o                         
   6   4   9       1610.34       1945.25        67.71 o                         
   7   4   9       6954.91       6722.78       119.58 o                         
   8   4   9          9.28         76.96        47.71 o                         
   9   4   9       3482.89       3252.27       296.03 o                         
  10   4   9         19.19        -42.69        85.36 o                         
  11   4   9       1033.54        859.26       286.81 o                         
   1   5   9       1625.86       1753.63        41.36 o                         
   2   5   9         17.85         33.68        14.94 o                         
   3   5   9      11944.51      11509.30       140.87 o                         
   4   5   9         85.11         72.44        20.99 o                         
   5   5   9       9363.21       8770.84       137.38 o                         
   6   5   9        272.13        354.56        39.69 o                         
   7   5   9        586.19        570.01        56.67 o                         
   8   5   9        207.57        245.21        56.13 o                         
   9   5   9          1.05        130.65        71.04 o                         
  10   5   9          1.16        -38.03        93.81 o                         
  11   5   9        391.57        487.96       121.04 o                         
   0   6   9       2288.70       2276.58        68.88 o                         
   1   6   9      35627.76      35495.25       320.54 o                         
   2   6   9        101.60        116.06        18.44 o                         
   3   6   9       7253.31       6847.91       101.01 o                         
   4   6   9       2436.71       2322.18        72.77 o                         
   5   6   9       5608.39       5310.94        96.48 o                         
   6   6   9         12.15         40.17        30.70 o                         
   7   6   9       5507.07       5398.53       120.25 o                         
   8   6   9          1.93         45.35        45.72 o                         
   9   6   9       2450.44       2484.05       161.89 o                         
  10   6   9         32.39         93.65        97.10 o                         
  11   6   9        216.57        348.99       170.98 o                         
   1   7   9          0.31         30.34        16.60 o                         
   2   7   9        287.84        241.35        22.33 o                         
   3   7   9        442.30        616.44        35.49 o                         
   4   7   9        362.19        426.35        32.69 o                         
   5   7   9       3493.24       3323.59        84.65 o                         
   6   7   9        192.20        264.35        41.96 o                         
   7   7   9         85.91        181.33        42.27 o                         
   8   7   9         55.84         82.98        71.69 o                         
   9   7   9        533.56        480.61       102.07 o                         
  10   7   9          6.24        125.60       105.95 o                         
   0   8   9        153.19        182.83        33.63 o                         
   1   8   9      28260.23      26861.77       259.91 o                         
   2   8   9       4885.59       4717.62        81.71 o                         
   3   8   9       3403.47       3128.93        76.41 o                         
   4   8   9        940.58       1045.66        55.87 o                         
   5   8   9       2563.83       2651.89        96.70 o                         
   6   8   9        111.66        123.61        37.59 o                         
   7   8   9       4442.46       4544.41       114.23 o                         
   8   8   9        115.63        167.49        77.16 o                         
   9   8   9       3395.62       3005.13       173.36 o                         
  10   8   9        126.45        292.74       115.61 o                         
   1   9   9       9687.08       9458.35       128.09 o                         
   2   9   9        117.00        196.38        22.49 o                         
   3   9   9       1650.88       2050.58        71.56 o                         
   4   9   9         22.25         33.91        28.02 o                         
   5   9   9       1654.30       2047.65        78.82 o                         
   6   9   9        230.02        318.07        47.58 o                         
   7   9   9       1173.33       1552.12       112.72 o                         
   8   9   9         33.04        105.66        78.35 o                         
   9   9   9         34.52        173.72        83.68 o                         
  10   9   9        146.40        183.94        95.94 o                         
   0  10   9          5.67         -5.46        27.65 o                         
   1  10   9      16747.38      15552.93       177.04 o                         
   2  10   9       2831.57       2807.81        68.36 o                         
   3  10   9       1361.80       1517.10        66.30 o                         
   4  10   9        211.24        201.57        37.48 o                         
   5  10   9       2969.77       2979.54       114.53 o                         
   6  10   9       1125.75       1234.25        80.45 o                         
   7  10   9       3048.47       3215.68       178.08 o                         
   8  10   9          9.08          9.14        85.25 o                         
   9  10   9       1936.57       1562.62       243.61 o                         
  10  10   9          7.66        -58.54        85.82 o                         
   1  11   9       7349.11       6489.89       101.70 o                         
   2  11   9        278.27        419.32        36.69 o                         
   3  11   9        868.51       1259.99        64.30 o                         
   4  11   9        121.60        155.35        36.86 o                         
   5  11   9       1365.06       1770.65        88.49 o                         
   6  11   9        125.05        214.92        52.06 o                         
   7  11   9       6142.22       5575.86       181.94 o                         
   8  11   9          1.40         89.73        78.37 o                         
   9  11   9        938.69        935.63       126.12 o                         
  10  11   9        198.19        367.34       151.78 o                         
   0  12   9       1623.19       1738.93       118.99 o                         
   1  12   9       6354.87       5853.60       106.81 o                         
   2  12   9        609.61        667.37        54.61 o                         
   3  12   9         99.14        143.16        36.40 o                         
   4  12   9          1.99         55.70        37.85 o                         
   5  12   9        570.74        965.96        82.50 o                         
   6  12   9        204.20        357.33        76.83 o                         
   7  12   9       1610.84       1815.95       183.44 o                         
   8  12   9         10.91        113.01        80.41 o                         
   9  12   9        165.16        285.44        95.17 o                         
   1  13   9        469.82        570.48        45.26 o                         
   2  13   9        638.18        715.66        63.93 o                         
   3  13   9      15210.53      14183.50       209.15 o                         
   4  13   9        731.00        798.24        69.99 o                         
   5  13   9       9727.73       9197.00       213.54 o                         
   6  13   9        118.64        192.32        67.23 o                         
   7  13   9       2630.63       2734.74       193.94 o                         
   8  13   9        345.76        435.05       101.84 o                         
   9  13   9        302.92        217.88        87.60 o                         
   0  14   9         48.82         85.42        50.81 o                         
   1  14   9       1722.85       1722.90        97.72 o                         
   2  14   9       1751.30       1712.71        93.81 o                         
   3  14   9        621.74        759.37        65.34 o                         
   4  14   9        402.86        521.33        63.66 o                         
   5  14   9       1411.99       1706.20       108.84 o                         
   6  14   9         43.34         80.61        63.93 o                         
   7  14   9          0.14        167.82        77.67 o                         
   8  14   9        147.79        362.69        97.63 o                         
   1  15   9      10708.81       9852.51       182.99 o                         
   2  15   9         11.41         53.55        40.99 o                         
   3  15   9       4500.40       4054.12       119.14 o                         
   4  15   9         99.77        175.39        53.22 o                         
   5  15   9       3191.99       3578.33       150.84 o                         
   6  15   9         31.34         94.34        66.59 o                         
   7  15   9       3467.63       3218.07       320.95 o                         
   8  15   9         30.62        114.80        96.45 o                         
   0  16   9        101.20        164.83        63.24 o                         
   1  16   9       2794.24       3131.23       205.45 o                         
   2  16   9        240.47        433.39        65.56 o                         
   3  16   9       2569.27       2577.41       111.94 o                         
   4  16   9        213.95        439.53        90.67 o                         
   5  16   9       1216.33       1369.87       106.58 o                         
   6  16   9         48.39        130.99        73.29 o                         
   7  16   9        301.05        478.15        98.20 o                         
   8  16   9         50.66         39.45        97.21 o                         
   1  17   9       2115.86       2636.91       181.13 o                         
   2  17   9        205.36        262.31        60.51 o                         
   3  17   9       2831.72       2916.18       186.50 o                         
   4  17   9          4.80        177.76        66.81 o                         
   5  17   9       4449.83       4325.40       351.32 o                         
   6  17   9         16.78        177.14        73.77 o                         
   7  17   9       1363.24       1487.28       146.84 o                         
   0  18   9         47.74        141.95        91.28 o                         
   1  18   9       5463.76       4972.44       145.91 o                         
   2  18   9        241.75        255.30        64.48 o                         
   3  18   9       3891.27       3703.88       172.10 o                         
   4  18   9          0.32        146.56        73.61 o                         
   5  18   9       1862.13       2191.43       247.38 o                         
   6  18   9         23.68        218.62        78.44 o                         
   1  19   9         13.95        -20.03        91.22 o                         
   2  19   9          8.01        123.01        58.43 o                         
   3  19   9        513.23        755.43       100.52 o                         
   4  19   9         81.15        116.44        77.66 o                         
   5  19   9        447.80        670.62       154.84 o                         
   6  19   9         12.02        206.56        80.61 o                         
   0  20   9         69.35        138.75        94.92 o                         
   1  20   9       5667.52       5439.53       206.35 o                         
   2  20   9        122.86        249.09        75.43 o                         
   3  20   9       1409.65       1562.80       127.60 o                         
   4  20   9        297.73        452.74        93.06 o                         
   5  20   9       1536.99       1556.75       206.68 o                         
   1  21   9         34.37        156.82        79.38 o                         
   2  21   9         39.77        189.71       143.67 o                         
   3  21   9        257.37        363.51       102.53 o                         
   4  21   9         37.56        237.57        90.87 o                         
   0  22   9        216.90        489.89       140.47 o                         
   1  22   9       2812.12       3096.60       329.87 o                         
   2  22   9        121.17        501.91       119.98 o                         
   0   0  10        825.62        760.10        52.61 o                         
   1   0  10      25806.61      24900.76       357.94 o                         
   2   0  10      21569.55      21271.57       320.51 o                         
   3   0  10        990.39        994.42        96.82 o                         
   4   0  10      22441.03      21432.41       342.24 o                         
   5   0  10       6250.33       6162.38       153.01 o                         
   6   0  10       3583.90       3578.94       125.10 o                         
   7   0  10        571.20        792.82        98.11 o                         
   8   0  10       6511.14       6234.08       246.33 o                         
   9   0  10       1519.82       1495.94       134.92 o                         
  10   0  10        140.73        285.90        99.99 o                         
  11   0  10        571.18        456.71       157.50 o                         
   1   1  10       1459.57       1440.96        38.26 o                         
   2   1  10       7509.07       7611.05       111.30 o                         
   3   1  10       4601.77       4438.26        78.97 o                         
   4   1  10        672.11        880.48        42.64 o                         
   5   1  10       1123.83       1472.18        78.71 o                         
   6   1  10          1.19         60.35        26.19 o                         
   7   1  10        449.02        480.14        53.58 o                         
   8   1  10        362.34        515.03        69.15 o                         
   9   1  10          2.25         71.88        58.89 o                         
  10   1  10        652.79        721.60        84.79 o                         
  11   1  10        391.49        381.28       107.57 o                         
   0   2  10       1979.73       1733.91        53.19 o                         
   1   2  10      10524.88       9772.29       122.41 o                         
   2   2  10       2680.92       2777.49        55.51 o                         
   3   2  10      10166.79      10075.93       128.22 o                         
   4   2  10      41194.96      39919.68       385.37 o                         
   5   2  10       5554.88       5550.76        89.03 o                         
   6   2  10       1244.28       1507.18        61.33 o                         
   7   2  10         14.05         83.11        38.31 o                         
   8   2  10       1576.15       1991.01       106.49 o                         
   9   2  10       2172.45       1960.99       155.96 o                         
  10   2  10          6.48        181.82        84.85 o                         
  11   2  10        694.80        566.82       100.46 o                         
   1   3  10       5306.69       5167.91        75.87 o                         
   2   3  10      14065.39      13236.31       158.58 o                         
   3   3  10        154.32        242.80        23.66 o                         
   4   3  10        325.93        288.20        27.64 o                         
   5   3  10       1105.49       1309.54        53.31 o                         
   6   3  10       3616.20       3686.87        81.69 o                         
   7   3  10       1207.59       1565.45        78.48 o                         
   8   3  10          3.94         24.28        43.99 o                         
   9   3  10        929.04        999.75        93.88 o                         
  10   3  10       1092.48       1132.16       111.86 o                         
  11   3  10        139.23        144.50       113.78 o                         
   0   4  10       8038.27       8199.63       141.16 o                         
   1   4  10       9402.57       9639.87       111.27 o                         
   2   4  10      10325.37       9918.07       115.03 o                         
   3   4  10       1789.15       1968.72        47.38 o                         
   4   4  10       7688.58       7623.16       105.96 o                         
   5   4  10       1371.33       1638.57        57.75 o                         
   6   4  10        746.09        915.02        51.60 o                         
   7   4  10       1830.40       2123.76        88.74 o                         
   8   4  10       1026.31       1277.62        90.09 o                         
   9   4  10        846.38        910.72        92.65 o                         
  10   4  10         31.48        152.29       112.34 o                         
  11   4  10        214.98        283.77       109.65 o                         
   1   5  10      10086.13       9782.94       115.07 o                         
   2   5  10      24710.28      22911.98       222.51 o                         
   3   5  10       6588.81       6718.14        94.60 o                         
   4   5  10          2.37          8.54        19.24 o                         
   5   5  10       6843.70       6673.74       136.31 o                         
   6   5  10       4352.01       4351.46        93.01 o                         
   7   5  10       2072.35       2476.65        99.04 o                         
   8   5  10        240.52        257.31        58.55 o                         
   9   5  10       1263.03       1339.03       119.67 o                         
  10   5  10       1794.92       1809.36       204.42 o                         
  11   5  10        201.70        295.49       132.89 o                         
   0   6  10         29.41         66.11        25.84 o                         
   1   6  10        864.78        914.13        38.69 o                         
   2   6  10       5781.01       5689.22        82.94 o                         
   3   6  10        325.57        398.81        31.20 o                         
   4   6  10        521.50        591.24        37.52 o                         
   5   6  10         50.52        163.51        29.77 o                         
   6   6  10        279.56        356.84        44.02 o                         
   7   6  10       3314.80       3176.00       105.63 o                         
   8   6  10        335.09        504.45        73.19 o                         
   9   6  10        115.92        179.06        75.50 o                         
  10   6  10         37.79        116.23        99.63 o                         
   1   7  10       7497.60       7209.39        98.67 o                         
   2   7  10      17601.75      16565.49       177.04 o                         
   3   7  10      21214.10      20563.24       225.57 o                         
   4   7  10         53.51         94.47        23.35 o                         
   5   7  10      10098.38       9626.64       153.65 o                         
   6   7  10       2971.98       3194.33       113.73 o                         
   7   7  10       2421.67       2677.69       105.27 o                         
   8   7  10         72.29        189.05       110.34 o                         
   9   7  10        394.28        583.89        99.80 o                         
  10   7  10       2126.16       1607.74       186.02 o                         
   0   8  10       7003.48       6552.69       135.10 o                         
   1   8  10       4458.07       4464.33        76.36 o                         
   2   8  10       2049.57       2038.76        67.36 o                         
   3   8  10       1208.66       1496.84        50.76 o                         
   4   8  10          4.68         41.94        25.69 o                         
   5   8  10         98.13        137.05        34.62 o                         
   6   8  10          0.83         -2.21        31.90 o                         
   7   8  10        298.10        427.34        57.73 o                         
   8   8  10        898.58       1116.07       112.15 o                         
   9   8  10          0.57        113.84        81.69 o                         
  10   8  10         15.94        107.39        86.56 o                         
   1   9  10      16203.83      15834.43       177.21 o                         
   2   9  10       6108.10       5581.32        88.25 o                         
   3   9  10        218.01        318.57        37.60 o                         
   4   9  10        762.23        908.42        56.31 o                         
   5   9  10       1957.63       2207.35        84.75 o                         
   6   9  10       6303.01       5740.52       124.66 o                         
   7   9  10       9147.50       8185.84       184.32 o                         
   8   9  10          6.72         59.96        76.06 o                         
   9   9  10       1043.88        908.91       109.34 o                         
  10   9  10        721.92        652.38       122.60 o                         
   0  10  10        399.92        445.54        48.83 o                         
   1  10  10       6496.12       6105.34       102.32 o                         
   2  10  10         36.72         58.08        23.23 o                         
   3  10  10       2268.68       2475.37        88.47 o                         
   4  10  10       9579.72       8957.44       151.26 o                         
   5  10  10       1264.49       1367.23        71.50 o                         
   6  10  10         97.64         63.09        44.44 o                         
   7  10  10       1688.65       1715.49       119.39 o                         
   8  10  10        618.17        764.97       112.53 o                         
   9  10  10        511.79        436.99       107.04 o                         
  10  10  10         36.56        -53.52        87.77 o                         
   1  11  10       1796.08       1930.97        82.73 o                         
   2  11  10       5157.54       4549.72        91.97 o                         
   3  11  10       2573.03       2508.37        83.76 o                         
   4  11  10         19.91         71.18        34.26 o                         
   5  11  10       2507.88       2835.43       108.04 o                         
   6  11  10       1090.23       1628.39        96.04 o                         
   7  11  10        293.34        556.89        85.27 o                         
   8  11  10          0.70        101.16        94.46 o                         
   9  11  10         34.98         89.02        87.12 o                         
   0  12  10      11289.18      10486.51       203.04 o                         
   1  12  10       9054.64       8547.34       150.54 o                         
   2  12  10         68.47         59.47        32.09 o                         
   3  12  10        991.43       1236.33        66.82 o                         
   4  12  10       6299.97       5769.44       123.79 o                         
   5  12  10       2082.48       2328.74       116.10 o                         
   6  12  10       2061.99       2285.94       116.83 o                         
   7  12  10       3174.83       3264.91       345.38 o                         
   8  12  10       1245.19       1221.28       153.91 o                         
   9  12  10        707.47        494.96        94.60 o                         
   1  13  10       1336.53       1395.35        67.44 o                         
   2  13  10       1010.95       1220.29        67.16 o                         
   3  13  10        800.00        913.67        62.49 o                         
   4  13  10        273.00        290.26        54.38 o                         
   5  13  10        383.94        614.46        70.40 o                         
   6  13  10        365.65        507.95        76.54 o                         
   7  13  10         31.95        139.22        76.66 o                         
   8  13  10         10.31        168.56        85.01 o                         
   9  13  10          0.09         27.44        86.93 o                         
   0  14  10       2468.26       2589.83       200.30 o                         
   1  14  10       4061.91       3824.58        98.19 o                         
   2  14  10       2302.50       2533.25       104.35 o                         
   3  14  10       3085.02       3133.07       107.83 o                         
   4  14  10       6701.01       6266.65       200.00 o                         
   5  14  10       1087.63       1334.38        99.94 o                         
   6  14  10        390.99        540.78        81.97 o                         
   7  14  10       1813.03       2035.97       154.41 o                         
   8  14  10       1881.95       2016.14       346.52 o                         
   1  15  10         49.97         90.94        44.08 o                         
   2  15  10       1745.44       1979.80        94.81 o                         
   3  15  10       2915.47       2809.99       127.89 o                         
   4  15  10        244.65        262.72        58.40 o                         
   5  15  10        286.70        435.09        72.77 o                         
   6  15  10         68.49        236.87        71.43 o                         
   7  15  10        130.62        171.52        84.74 o                         
   8  15  10         19.18        165.09        97.23 o                         
   0  16  10       1597.73       1844.67       144.79 o                         
   1  16  10       1879.35       2239.67       104.46 o                         
   2  16  10       1261.08       1290.19        92.27 o                         
   3  16  10       2959.50       2970.70       183.45 o                         
   4  16  10       7582.03       7210.14       168.39 o                         
   5  16  10        522.53        732.50        84.70 o                         
   6  16  10          3.43        159.24        72.22 o                         
   7  16  10        681.55        799.78       123.33 o                         
   1  17  10       4955.60       4464.79       160.50 o                         
   2  17  10       3316.88       3257.80       132.69 o                         
   3  17  10         29.57        168.53        56.05 o                         
   4  17  10          0.19          6.48        61.25 o                         
   5  17  10         79.17        262.42        70.56 o                         
   6  17  10       1161.23       1408.06       111.72 o                         
   7  17  10        990.90       1107.47       134.92 o                         
   0  18  10       2546.63       2925.45       334.34 o                         
   1  18  10        827.53        985.21        87.95 o                         
   2  18  10       1340.73       1671.28       148.98 o                         
   3  18  10        421.39        630.27        80.79 o                         
   4  18  10       1573.44       1785.72       125.35 o                         
   5  18  10        823.24       1083.45       148.40 o                         
   6  18  10        560.25        538.99        92.08 o                         
   1  19  10        578.75        736.42        89.12 o                         
   2  19  10       3611.75       3476.39       245.40 o                         
   3  19  10        884.50       1225.44       119.01 o                         
   4  19  10         29.71        103.60        80.81 o                         
   5  19  10        984.21       1091.24       160.82 o                         
   0  20  10        592.23        639.31       138.77 o                         
   1  20  10          4.09        213.37        92.07 o                         
   2  20  10          0.78        164.77        70.02 o                         
   3  20  10         34.78        156.00        84.28 o                         
   4  20  10        472.69        590.76       114.72 o                         
   5  20  10         34.42         43.75       101.30 o                         
   1  21  10       1148.80       1361.07       144.84 o                         
   2  21  10       2801.06       2665.24       255.52 o                         
   3  21  10        595.69        852.42       122.46 o                         
   0  22  10        605.94        683.60       145.96 o                         
   1  22  10          0.50        271.61        86.60 o                         
   2  22  10         81.76        219.13       179.64 o                         
   1   1  11         36.04         48.35        14.90 o                         
   2   1  11      35614.53      33400.24       353.55 o                         
   3   1  11        215.57        364.28        29.69 o                         
   4   1  11        266.79        304.12        29.59 o                         
   5   1  11        107.68        168.50        29.42 o                         
   6   1  11       7642.25       7475.10       135.01 o                         
   7   1  11        575.93        799.41        64.56 o                         
   8   1  11         13.45        146.35        53.09 o                         
   9   1  11        182.65        297.27        68.33 o                         
  10   1  11       4229.97       4193.82       275.54 o                         
  11   1  11          6.03        250.74        94.95 o                         
   0   2  11       3770.17       3289.59        76.21 o                         
   1   2  11          8.79         14.20        13.63 o                         
   2   2  11        664.70        993.16        50.98 o                         
   3   2  11       1023.41       1284.14        49.04 o                         
   4   2  11       5075.84       4822.27        87.04 o                         
   5   2  11       1959.65       2113.71        83.83 o                         
   6   2  11         32.49         36.44        33.09 o                         
   7   2  11        240.85        330.90        48.81 o                         
   8   2  11       3798.80       3796.38       173.33 o                         
   9   2  11        212.52        351.39        73.62 o                         
  10   2  11         17.64        141.29        91.12 o                         
  11   2  11         90.86        335.28        98.75 o                         
   1   3  11       2949.05       2855.59        59.20 o                         
   2   3  11      45530.16      45871.91       444.17 o                         
   3   3  11        164.52        221.59        24.73 o                         
   4   3  11        708.55        791.96        40.18 o                         
   5   3  11       2190.93       2089.37        81.59 o                         
   6   3  11       9156.74       8843.52       141.06 o                         
   7   3  11          5.51          7.36        36.09 o                         
   8   3  11       1267.12       1173.17        89.07 o                         
   9   3  11        216.86        216.49        68.04 o                         
  10   3  11       1492.08       1247.62       117.91 o                         
  11   3  11          7.88        125.37       116.27 o                         
   0   4  11      26947.07      26518.95       350.66 o                         
   1   4  11       5324.96       5106.29        74.39 o                         
   2   4  11      15337.98      15400.46       182.27 o                         
   3   4  11        137.59        153.58        22.14 o                         
   4   4  11      29601.21      28339.54       289.41 o                         
   5   4  11         87.41        141.73        27.96 o                         
   6   4  11        653.88        882.45        58.31 o                         
   7   4  11        144.75        159.27        46.11 o                         
   8   4  11       2027.87       2319.17       118.39 o                         
   9   4  11         30.70         87.33        67.47 o                         
  10   4  11        173.04        275.68        92.89 o                         
  11   4  11         14.76        113.06       110.05 o                         
   1   5  11       1799.51       1809.77        45.19 o                         
   2   5  11      27497.41      27703.70       262.76 o                         
   3   5  11        968.79       1140.34        56.51 o                         
   4   5  11        213.41        228.74        29.29 o                         
   5   5  11        594.92        773.34        46.06 o                         
   6   5  11       2296.79       2656.22        82.35 o                         
   7   5  11       1516.22       1553.17        91.72 o                         
   8   5  11         14.12        -20.69        48.43 o                         
   9   5  11        145.52        175.95        80.91 o                         
  10   5  11       1178.23       1012.69       247.41 o                         
   0   6  11      80040.99      79265.96       940.32 o                         
   1   6  11      10285.62      10292.02       124.03 o                         
   2   6  11        752.19        829.03        35.85 o                         
   3   6  11       4096.32       4068.46        69.87 o                         
   4   6  11      16442.76      16103.11       192.35 o                         
   5   6  11       1302.66       1745.46        64.16 o                         
   6   6  11        887.48       1006.33        61.96 o                         
   7   6  11         91.82        197.17        53.35 o                         
   8   6  11       6080.84       5984.02       158.10 o                         
   9   6  11        423.61        461.17        89.74 o                         
  10   6  11         34.29         40.29       104.11 o                         
   1   7  11       1222.86       1395.92        46.57 o                         
   2   7  11        172.72        280.85        25.75 o                         
   3   7  11        429.92        595.32        39.18 o                         
   4   7  11        360.49        451.93        41.22 o                         
   5   7  11        322.25        428.63        43.49 o                         
   6   7  11        141.36        274.40        43.80 o                         
   7   7  11        249.27        199.42        53.46 o                         
   8   7  11        406.41        416.41        68.98 o                         
   9   7  11        236.31        129.36        83.53 o                         
  10   7  11         24.90         86.22       109.07 o                         
   0   8  11      19973.82      19997.51       296.21 o                         
   1   8  11       2433.38       2162.97        60.68 o                         
   2   8  11       1484.60       1544.57        55.83 o                         
   3   8  11        992.34       1198.71        48.65 o                         
   4   8  11      20737.26      19597.56       338.60 o                         
   5   8  11        276.67        324.07        42.47 o                         
   6   8  11        210.49        242.84        44.53 o                         
   7   8  11       1797.52       2021.37       112.86 o                         
   8   8  11       4663.21       4900.90       202.13 o                         
   9   8  11        136.49        157.30        86.44 o                         
  10   8  11         57.16        131.07       105.58 o                         
   1   9  11          0.81         31.59        20.61 o                         
   2   9  11      14944.69      13998.33       164.00 o                         
   3   9  11        914.72       1006.72        58.03 o                         
   4   9  11          9.50         23.66        28.76 o                         
   5   9  11        241.65        266.06        42.34 o                         
   6   9  11       2501.12       2900.32       117.83 o                         
   7   9  11        156.91        188.26        59.72 o                         
   8   9  11         12.73        138.74        79.58 o                         
   9   9  11         12.84         67.04        81.49 o                         
  10   9  11        610.62        479.88       101.88 o                         
   0  10  11       7012.41       6559.19       144.53 o                         
   1  10  11       8674.54       8158.14       117.11 o                         
   2  10  11        445.98        568.11        43.20 o                         
   3  10  11       1378.07       1525.34        68.21 o                         
   4  10  11      13320.91      12440.28       222.17 o                         
   5  10  11          3.40         42.87        35.39 o                         
   6  10  11        361.62        403.86        58.68 o                         
   7  10  11        499.63        536.03        97.30 o                         
   8  10  11       3484.58       2794.37       359.46 o                         
   9  10  11          0.72         18.06        80.98 o                         
  10  10  11          0.02         31.08        97.86 o                         
   1  11  11       1201.09       1230.58        56.90 o                         
   2  11  11      10927.94      10717.05       209.88 o                         
   3  11  11          4.71        -10.03        27.93 o                         
   4  11  11        124.14        156.86        37.37 o                         
   5  11  11       2042.51       2369.08        98.75 o                         
   6  11  11       9523.19       9118.79       181.91 o                         
   7  11  11        185.78        256.61        83.62 o                         
   8  11  11          3.33         79.02        81.85 o                         
   9  11  11         62.42         94.36       141.45 o                         
   0  12  11       8701.92       8025.03       173.99 o                         
   1  12  11        658.43        843.60        51.59 o                         
   2  12  11        500.30        558.82        49.51 o                         
   3  12  11        127.05        167.33        38.58 o                         
   4  12  11        319.79        448.29        50.83 o                         
   5  12  11        423.58        526.24        72.87 o                         
   6  12  11          5.45         92.62        60.74 o                         
   7  12  11         95.71        189.34        78.48 o                         
   8  12  11       1242.47       1127.34       131.60 o                         
   9  12  11         73.84        351.80       137.40 o                         
   1  13  11       1688.03       1838.90        72.22 o                         
   2  13  11      13489.84      12666.77       202.58 o                         
   3  13  11        663.03        829.08        75.01 o                         
   4  13  11        234.21        178.12        48.71 o                         
   5  13  11         23.32         23.35        43.91 o                         
   6  13  11       6451.26       5990.35       191.97 o                         
   7  13  11        472.20        727.19       109.14 o                         
   8  13  11        443.91        518.11        98.35 o                         
   9  13  11         19.75        188.59       101.44 o                         
   0  14  11        257.14        400.63        66.63 o                         
   1  14  11        355.84        494.97        51.57 o                         
   2  14  11       1496.63       1794.52        94.48 o                         
   3  14  11        132.75        175.34        50.21 o                         
   4  14  11         44.09        164.30        49.12 o                         
   5  14  11         26.21         80.82        58.00 o                         
   6  14  11        433.60        538.55        92.08 o                         
   7  14  11         74.90        204.07        92.07 o                         
   8  14  11        391.27        689.11       114.75 o                         
   1  15  11         82.52        120.36        44.20 o                         
   2  15  11      11506.83      10597.52       213.06 o                         
   3  15  11          2.12         47.57        43.89 o                         
   4  15  11        298.82        388.71        63.21 o                         
   5  15  11        914.86       1030.55       118.73 o                         
   6  15  11       4840.53       4501.58       286.64 o                         
   7  15  11         70.23        131.40        87.21 o                         
   8  15  11         23.13        133.48       100.94 o                         
   0  16  11       2655.39       2862.49       161.78 o                         
   1  16  11          2.86         39.89        43.13 o                         
   2  16  11         60.13        108.18        49.68 o                         
   3  16  11         84.80        197.98        53.82 o                         
   4  16  11       4970.53       4524.08       194.77 o                         
   5  16  11          3.59        112.32        65.29 o                         
   6  16  11         83.52        130.39        77.60 o                         
   7  16  11         12.16        102.54        90.00 o                         
   1  17  11        180.17        278.18        60.09 o                         
   2  17  11       3974.73       3837.93       157.71 o                         
   3  17  11        256.78        414.93        71.05 o                         
   4  17  11        301.38        320.85        73.69 o                         
   5  17  11         23.61        110.95        65.29 o                         
   6  17  11       2372.11       2345.96       197.41 o                         
   7  17  11        165.34        309.95       103.29 o                         
   0  18  11       5336.24       5059.05       315.58 o                         
   1  18  11        126.65        207.80        58.91 o                         
   2  18  11        179.26        273.09        65.47 o                         
   3  18  11        125.29        253.54        71.02 o                         
   4  18  11       4169.65       3887.79       363.82 o                         
   5  18  11          7.88        179.61        77.21 o                         
   6  18  11         27.84         35.43        78.42 o                         
   1  19  11         38.42         56.55        67.49 o                         
   2  19  11        301.06        691.60        80.86 o                         
   3  19  11          0.63         72.04        77.04 o                         
   4  19  11          0.04        168.40        81.58 o                         
   5  19  11         28.08        131.45        94.01 o                         
   0  20  11       4546.84       4666.47       265.36 o                         
   1  20  11        221.66        451.61        92.14 o                         
   2  20  11        149.52        274.31        99.82 o                         
   3  20  11         53.30        253.39       113.56 o                         
   4  20  11       2748.70       2580.49       272.54 o                         
   1  21  11        112.82        252.93        81.06 o                         
   2  21  11         77.97        323.40       114.01 o                         
   3  21  11        414.30        599.64       143.71 o                         
   0  22  11       1833.26       2515.03       237.96 o                         
   1  22  11         33.90        182.90        90.09 o                         
   0   0  12      68397.57      68253.45      1598.66 o                         
   1   0  12       6394.70       5518.14       122.51 o                         
   2   0  12        137.21        188.80        34.37 o                         
   3   0  12       6853.09       5892.06       138.74 o                         
   4   0  12         55.06         27.86        28.63 o                         
   5   0  12      20802.00      19830.48       340.54 o                         
   6   0  12       4359.04       3971.99       130.55 o                         
   7   0  12       1450.29       1949.25       139.01 o                         
   8   0  12       6861.98       6769.62       263.93 o                         
   9   0  12       1389.01       1331.87       132.74 o                         
  10   0  12          0.09        234.35       115.37 o                         
  11   0  12        307.83        572.54       221.97 o                         
   1   1  12       3082.68       2954.37        57.75 o                         
   2   1  12       2510.51       2525.71        61.54 o                         
   3   1  12         37.07         78.10        22.82 o                         
   4   1  12       1010.20       1173.34        52.81 o                         
   5   1  12         46.17         53.44        25.79 o                         
   6   1  12         26.24         85.84        33.00 o                         
   7   1  12       1407.88       1517.62       105.90 o                         
   8   1  12          8.22         40.72        60.35 o                         
   9   1  12        330.26        417.31        77.85 o                         
  11   1  12        164.37        515.67       106.01 o                         
   0   2  12       3658.87       3556.81        82.19 o                         
   1   2  12      12485.10      11399.50       143.18 o                         
   2   2  12          2.54         23.66        17.00 o                         
   3   2  12      12250.16      11687.78       147.25 o                         
   4   2  12       6382.65       6470.48       104.94 o                         
   5   2  12       8447.92       7896.61       124.24 o                         
   6   2  12        777.52        986.58        62.51 o                         
   7   2  12       2670.18       3055.95       120.64 o                         
   8   2  12       3485.35       3540.85       133.33 o                         
   9   2  12       1107.16       1340.71       102.12 o                         
  10   2  12        246.23        310.65        84.99 o                         
  11   2  12        363.25        513.82        99.61 o                         
   1   3  12       3080.80       2459.25        56.47 o                         
   2   3  12      13189.24      12594.19       158.46 o                         
   3   3  12       8326.68       7435.92       109.66 o                         
   4   3  12          7.01          4.09        19.20 o                         
   5   3  12       2706.31       2750.31        81.47 o                         
   6   3  12       6523.56       6285.71       128.22 o                         
   7   3  12       1312.73       1596.26        82.16 o                         
   8   3  12          3.30         59.87        56.47 o                         
   9   3  12        753.89        860.46        91.47 o                         
  10   3  12         70.28        280.44        87.62 o                         
  11   3  12         79.94        146.91       116.40 o                         
   0   4  12      25606.45      25833.83       346.89 o                         
   1   4  12       5381.90       4890.10        74.17 o                         
   2   4  12          4.04         31.96        18.69 o                         
   3   4  12      20268.85      20265.88       232.73 o                         
   4   4  12        211.77        400.67        33.00 o                         
   5   4  12       1737.57       1818.47        64.79 o                         
   6   4  12        541.71        675.11        58.31 o                         
   7   4  12       1764.29       1953.73       104.23 o                         
   8   4  12       2403.75       2423.46       148.78 o                         
   9   4  12        292.35        450.94        82.02 o                         
  10   4  12         10.75        149.38        84.24 o                         
   1   5  12       7287.65       7150.60        96.64 o                         
   2   5  12       5529.68       5445.96        81.79 o                         
   3   5  12       6352.96       6015.66        94.42 o                         
   4   5  12        274.82        318.97        34.37 o                         
   5   5  12       4038.53       3876.28        83.39 o                         
   6   5  12      10007.65       9560.13       216.65 o                         
   7   5  12       2936.09       3222.15       122.71 o                         
   8   5  12        124.71        170.17        63.39 o                         
   9   5  12        713.25        983.33        96.01 o                         
  10   5  12        368.52        417.97       108.38 o                         
   0   6  12       5990.96       6166.74       127.27 o                         
   1   6  12          0.83         21.45        17.08 o                         
   2   6  12       1688.29       1836.13        59.44 o                         
   3   6  12       3418.54       3603.70        66.74 o                         
   4   6  12        379.36        370.76        34.81 o                         
   5   6  12        954.59       1202.96        94.61 o                         
   6   6  12        281.98        413.78        56.05 o                         
   7   6  12         82.98        148.29        49.19 o                         
   8   6  12         95.42        121.72        57.84 o                         
   9   6  12         16.19        146.02        76.15 o                         
  10   6  12          3.19        151.84       113.23 o                         
   1   7  12      21050.21      20642.47       213.59 o                         
   2   7  12       1809.66       1872.62        52.54 o                         
   3   7  12       4308.73       4353.93        75.63 o                         
   4   7  12       1642.23       1852.88        74.62 o                         
   5   7  12       2059.06       2429.43        82.25 o                         
   6   7  12       6179.81       5717.86       165.12 o                         
   7   7  12       4677.75       4712.06       166.70 o                         
   8   7  12        551.01        772.29       111.95 o                         
   9   7  12        835.76        907.30       112.69 o                         
  10   7  12        870.03        665.69       221.52 o                         
   0   8  12      17673.67      17073.88       265.68 o                         
   1   8  12       1583.45       1693.24        63.10 o                         
   2   8  12       4559.88       4352.99        77.32 o                         
   3   8  12       1803.91       1905.05        60.52 o                         
   4   8  12        142.28        242.84        36.39 o                         
   5   8  12        265.88        389.79        46.68 o                         
   6   8  12         14.13         -2.34        39.76 o                         
   7   8  12        118.06        303.51        60.31 o                         
   8   8  12       1011.63       1182.19       117.57 o                         
   9   8  12         49.42        174.57        89.47 o                         
  10   8  12        220.35        247.37       120.40 o                         
   1   9  12       5763.46       5520.53        91.63 o                         
   2   9  12       2896.02       2849.77        63.92 o                         
   3   9  12      11141.49      10370.53       210.96 o                         
   4   9  12        277.84        295.95        42.49 o                         
   5   9  12       5312.40       5117.24       129.91 o                         
   6   9  12       6306.56       6036.54       150.20 o                         
   7   9  12       1539.55       1724.76       112.55 o                         
   8   9  12        124.52        268.11        86.14 o                         
   9   9  12        476.23        385.62        92.62 o                         
  10   9  12          0.89         79.23        88.86 o                         
   0  10  12       5014.05       4942.46       124.73 o                         
   1  10  12       4905.49       4584.60        90.27 o                         
   2  10  12       3144.25       2967.66        81.08 o                         
   3  10  12       1989.41       2270.24        86.95 o                         
   4  10  12       3997.01       3811.10        96.26 o                         
   5  10  12       3136.24       3215.65       116.72 o                         
   6  10  12        753.31        970.99        81.09 o                         
   7  10  12        715.48       1049.59       125.49 o                         
   8  10  12        302.50        568.77        95.54 o                         
   9  10  12        456.09        276.79        91.70 o                         
   1  11  12       1412.68       1526.91        62.67 o                         
   2  11  12       6982.06       6575.74       125.22 o                         
   3  11  12       1711.49       2009.95        80.30 o                         
   4  11  12        659.93        722.12        56.93 o                         
   5  11  12       1751.02       1975.91        89.87 o                         
   6  11  12        477.32        669.09        75.31 o                         
   7  11  12       1871.27       1914.58       157.56 o                         
   8  11  12        381.84        458.94       102.76 o                         
   9  11  12        736.31        588.51       102.73 o                         
   0  12  12      16259.93      15397.09       474.77 o                         
   1  12  12       2324.55       2568.57        77.22 o                         
   2  12  12        979.91       1231.72        68.59 o                         
   3  12  12       4198.93       3832.20        99.22 o                         
   4  12  12         22.46         72.11        37.39 o                         
   5  12  12       5432.44       5116.77       141.88 o                         
   6  12  12          0.95         58.58        58.17 o                         
   7  12  12        804.60       1100.58       121.40 o                         
   8  12  12       2580.44       2136.13       498.45 o                         
   9  12  12       1076.99       1121.40       258.31 o                         
   1  13  12         46.06        124.13        36.79 o                         
   2  13  12        152.67        267.81        44.03 o                         
   3  13  12         26.39        119.72        37.62 o                         
   4  13  12       1099.57       1293.96        82.62 o                         
   5  13  12        291.30        346.96        59.35 o                         
   6  13  12        197.48        526.65        91.47 o                         
   7  13  12         78.89        272.94       122.51 o                         
   8  13  12          1.84         69.79        85.77 o                         
   0  14  12      14919.69      13175.41       299.56 o                         
   1  14  12       3080.98       3128.46       134.72 o                         
   2  14  12       1079.94       1199.39        76.21 o                         
   3  14  12       3891.26       3467.02       118.15 o                         
   4  14  12       1479.93       1688.54       118.53 o                         
   5  14  12       2398.98       2557.12       150.18 o                         
   6  14  12         34.41         92.21        74.83 o                         
   7  14  12        873.73       1029.62       131.32 o                         
   8  14  12       1901.97       1833.44       198.58 o                         
   1  15  12       1015.75       1254.39        80.60 o                         
   2  15  12        154.87        301.84        51.34 o                         
   3  15  12        804.89        987.75        77.60 o                         
   4  15  12        296.95        385.97        66.69 o                         
   5  15  12         79.33        234.20        68.59 o                         
   6  15  12        254.46        232.57        97.60 o                         
   7  15  12        160.91        277.67       148.57 o                         
   8  15  12         31.70        413.36       106.39 o                         
   0  16  12       4131.15       3584.22       189.82 o                         
   1  16  12       1880.20       1971.39        98.56 o                         
   2  16  12        888.42       1197.84        90.36 o                         
   3  16  12       3115.80       2882.91       144.77 o                         
   4  16  12       2463.36       2583.25       134.97 o                         
   5  16  12       1539.98       1624.94       111.39 o                         
   6  16  12        958.31        974.52       123.97 o                         
   7  16  12        676.87        698.23       118.44 o                         
   1  17  12        815.81        946.62        84.42 o                         
   2  17  12       1507.55       1647.60       103.62 o                         
   3  17  12       3139.60       3029.05       158.90 o                         
   4  17  12         84.22        200.73        67.33 o                         
   5  17  12       1205.96       1218.47       117.53 o                         
   6  17  12       1009.17       1205.15       153.65 o                         
   7  17  12        188.80        343.02       108.44 o                         
   0  18  12       4445.26       3817.83       269.77 o                         
   1  18  12        560.58        661.54        75.38 o                         
   2  18  12        163.62        169.20        61.69 o                         
   3  18  12        912.18       1050.60        94.65 o                         
   4  18  12          9.78        223.61        89.07 o                         
   5  18  12        808.54        847.77       106.18 o                         
   6  18  12          5.35        148.40        87.24 o                         
   1  19  12       2350.93       2370.13       232.48 o                         
   2  19  12       2804.48       2570.32       201.74 o                         
   3  19  12        944.83       1129.51       102.72 o                         
   4  19  12         22.09         83.60        80.37 o                         
   5  19  12        599.51        848.50       165.36 o                         
   0  20  12          0.07        144.68       113.98 o                         
   1  20  12         14.68         55.41        76.72 o                         
   2  20  12        343.38        414.36        97.69 o                         
   3  20  12         29.82        280.05        87.78 o                         
   4  20  12         27.53        207.19        91.59 o                         
   1  21  12       1254.44       1693.45       185.19 o                         
   2  21  12       1044.70       1215.80       178.83 o                         
   3  21  12       1696.02       1736.34       163.27 o                         
   1   1  13      21252.17      19989.77       210.33 o                         
   2   1  13       1000.11       1098.39        45.46 o                         
   3   1  13      14155.51      13476.44       181.70 o                         
   4   1  13          6.67         25.43        22.29 o                         
   5   1  13       5328.68       5095.56       108.75 o                         
   6   1  13       1558.14       1781.46        87.90 o                         
   7   1  13       4784.01       4698.30       125.42 o                         
   8   1  13         12.39         54.87        52.44 o                         
   9   1  13       3738.49       1949.26       178.30 o                         
  11   1  13       2707.56       1779.27       336.36 o                         
   0   2  13       1153.54       1407.64        73.06 o                         
   1   2  13        937.26       1112.06        46.84 o                         
   2   2  13       3959.89       3541.06        68.73 o                         
   3   2  13      10477.54      10270.64       137.41 o                         
   4   2  13       2074.29       1979.16        84.08 o                         
   5   2  13       1612.78       1803.64        93.21 o                         
   6   2  13        276.06        320.71        46.00 o                         
   7   2  13       2867.26       3139.60       103.00 o                         
   8   2  13        260.72        329.42        65.89 o                         
   9   2  13        699.95        907.03       101.89 o                         
  10   2  13         81.30        160.01        72.28 o                         
   1   3  13      16046.07      16130.54       189.77 o                         
   2   3  13         61.75        125.15        28.08 o                         
   3   3  13      24170.99      23191.24       249.19 o                         
   4   3  13         66.43         72.29        23.24 o                         
   5   3  13       2809.76       2910.91        81.49 o                         
   6   3  13        626.57        747.27        60.75 o                         
   7   3  13        323.47        635.53        60.46 o                         
   8   3  13       1123.45       1192.12        98.65 o                         
   9   3  13       1118.37       1004.39        96.16 o                         
  10   3  13        337.81        504.78        95.72 o                         
   0   4  13      23713.77      23435.90       324.59 o                         
   1   4  13       5138.37       4915.79        76.15 o                         
   2   4  13       8679.28       8616.64       125.37 o                         
   3   4  13      22145.79      21822.96       249.70 o                         
   4   4  13        782.12        730.47        41.87 o                         
   5   4  13       6739.84       6372.98       127.94 o                         
   6   4  13       1830.88       1970.33        83.95 o                         
   7   4  13       2424.38       2832.57       134.41 o                         
   8   4  13       1544.05       1656.47       102.90 o                         
   9   4  13       1315.79       1240.33       138.33 o                         
  10   4  13         66.88        123.43        83.36 o                         
   1   5  13       4736.13       4746.42        76.50 o                         
   2   5  13         67.09         88.11        21.53 o                         
   3   5  13       2168.65       2107.91        81.87 o                         
   4   5  13        688.89        789.18        52.71 o                         
   5   5  13        139.09        260.60        40.86 o                         
   6   5  13        532.55        714.70        68.67 o                         
   7   5  13          1.34        104.97        47.40 o                         
   8   5  13         20.81         78.22        52.10 o                         
   9   5  13       1334.92       1304.50       179.80 o                         
  10   5  13         14.68        -10.23        90.24 o                         
   0   6  13       6174.32       6503.41       134.15 o                         
   1   6  13       8537.95       8075.22       108.98 o                         
   2   6  13       1737.69       1738.44        70.10 o                         
   3   6  13      10876.51      10126.28       128.58 o                         
   4   6  13        594.87        771.76        44.86 o                         
   5   6  13      13010.60      12252.90       245.43 o                         
   6   6  13       1269.09       1431.91        97.56 o                         
   7   6  13       2588.37       2782.98       125.13 o                         
   8   6  13        422.38        510.77        73.82 o                         
   9   6  13       1441.73       1413.49       226.86 o                         
  10   6  13         87.16        202.46       106.03 o                         
   1   7  13       2145.06       2260.04        56.03 o                         
   2   7  13        878.07       1070.39        43.62 o                         
   3   7  13        421.16        570.74        33.79 o                         
   4   7  13         33.10         92.45        31.23 o                         
   5   7  13          0.67         74.32        38.60 o                         
   6   7  13         85.89        243.60        52.50 o                         
   7   7  13        229.75        455.63        75.99 o                         
   8   7  13        848.11        935.12        90.85 o                         
   9   7  13         21.16        186.40        84.60 o                         
  10   7  13         20.52          8.29        96.49 o                         
   0   8  13       5083.24       4914.81       120.15 o                         
   1   8  13       2275.42       2239.08        57.32 o                         
   2   8  13         47.34         48.66        21.05 o                         
   3   8  13      11003.18      10461.00       157.77 o                         
   4   8  13          1.58         82.83        34.35 o                         
   5   8  13      12259.27      11552.86       203.60 o                         
   6   8  13          2.67         87.60        46.49 o                         
   7   8  13       2093.83       2339.42       143.67 o                         
   8   8  13       1539.34       1498.44       173.03 o                         
   9   8  13       1780.32       1373.38       229.99 o                         
  10   8  13          1.26        -16.12        95.72 o                         
   1   9  13       3768.83       3728.12        75.38 o                         
   2   9  13        180.47        178.25        26.42 o                         
   3   9  13        338.79        601.84        47.40 o                         
   4   9  13          0.11         33.60        32.58 o                         
   5   9  13       2650.25       2944.65       110.66 o                         
   6   9  13        691.19        792.56       106.46 o                         
   7   9  13       1098.64       1295.87       104.49 o                         
   8   9  13          1.51         75.18        79.20 o                         
   9   9  13        344.74        384.07       107.74 o                         
  10   9  13         17.19        177.46       108.86 o                         
   0  10  13       4238.07       4125.32       114.92 o                         
   1  10  13       2984.34       2669.55        66.18 o                         
   2  10  13        613.29        741.26        46.13 o                         
   3  10  13       9310.95       8549.29       147.42 o                         
   4  10  13          2.77        115.15        37.43 o                         
   5  10  13       4259.18       4344.31       115.29 o                         
   6  10  13         94.72        102.23        61.87 o                         
   7  10  13       1049.02       1264.12       126.61 o                         
   8  10  13        879.47       1026.45       113.68 o                         
   9  10  13        749.92        735.58       108.55 o                         
   1  11  13       2682.33       2753.87        75.55 o                         
   2  11  13       2402.12       2411.42       100.70 o                         
   3  11  13       5056.83       4887.32       114.02 o                         
   4  11  13          1.14          4.08        35.31 o                         
   5  11  13       3099.77       3210.74       110.44 o                         
   6  11  13        496.95        775.22        88.27 o                         
   7  11  13       1317.04       1437.35       125.92 o                         
   8  11  13         99.24        280.54        89.94 o                         
   9  11  13        907.84        694.35       102.33 o                         
   0  12  13         38.56         37.64        37.06 o                         
   1  12  13       5602.22       4965.06       109.38 o                         
   2  12  13        669.36        825.28        59.57 o                         
   3  12  13       2691.47       2848.78        94.45 o                         
   4  12  13       1037.59       1328.07        75.46 o                         
   5  12  13        478.25        772.64        77.24 o                         
   6  12  13       1135.28       1217.42       103.56 o                         
   7  12  13         29.38        149.52        81.19 o                         
   8  12  13          1.29         92.58        82.04 o                         
   9  12  13          0.49        198.43       105.28 o                         
   1  13  13       5704.86       5202.69       108.02 o                         
   2  13  13       1255.75       1540.87        77.01 o                         
   3  13  13       8257.16       7369.09       146.11 o                         
   4  13  13         52.02         47.21        42.33 o                         
   5  13  13       1111.91       1288.48        96.16 o                         
   6  13  13        715.79        953.82       110.20 o                         
   7  13  13       1589.58       1616.44       131.04 o                         
   8  13  13          4.24        216.43       109.32 o                         
   0  14  13        912.11       1084.08        95.59 o                         
   1  14  13          0.20         35.62        39.34 o                         
   2  14  13       2429.23       2627.81       129.19 o                         
   3  14  13         47.89        148.68        45.25 o                         
   4  14  13         83.26        222.10        47.95 o                         
   5  14  13         90.59        110.58        54.96 o                         
   6  14  13        603.92        619.25       127.72 o                         
   7  14  13         58.60        113.61       112.13 o                         
   8  14  13         83.66        184.28       164.76 o                         
   1  15  13       5150.08       4939.74       128.00 o                         
   2  15  13        598.06        699.00        66.65 o                         
   3  15  13       7104.97       6690.70       157.65 o                         
   4  15  13        673.50        755.17        74.87 o                         
   5  15  13       2368.29       2308.53       121.18 o                         
   6  15  13         56.99        163.88        83.98 o                         
   7  15  13        764.57        916.51       128.31 o                         
   0  16  13        565.42        721.04       119.38 o                         
   1  16  13       2052.91       2149.78       107.54 o                         
   2  16  13        275.44        291.24        60.22 o                         
   3  16  13       3397.76       3168.99       135.94 o                         
   4  16  13        143.47        252.90        59.88 o                         
   5  16  13       1108.86       1280.78       112.77 o                         
   6  16  13         17.79        136.75        89.28 o                         
   7  16  13         51.18         35.45        89.26 o                         
   1  17  13       3381.55       3342.67       166.58 o                         
   2  17  13        654.92        700.20        80.57 o                         
   3  17  13       2645.76       2580.94       174.56 o                         
   4  17  13          0.40         70.47        68.67 o                         
   5  17  13       1314.73       1388.43       118.04 o                         
   6  17  13         39.26        270.33        98.17 o                         
   0  18  13        320.51        561.76       123.14 o                         
   1  18  13       1497.10       1747.10       165.27 o                         
   2  18  13        115.92        278.70        68.43 o                         
   3  18  13       4608.66       3645.99       185.17 o                         
   4  18  13         29.88        160.12        80.44 o                         
   5  18  13       1726.08       1772.38       216.77 o                         
   6  18  13          0.63        194.79       101.28 o                         
   1  19  13        614.83        685.77        96.55 o                         
   2  19  13         41.43        245.89        68.80 o                         
   3  19  13        549.31        668.37       123.59 o                         
   4  19  13          0.45        196.74        86.83 o                         
   5  19  13         32.66        179.48       109.45 o                         
   0  20  13         54.63        162.03       111.76 o                         
   1  20  13        665.56        851.49       105.31 o                         
   2  20  13        696.17        617.26       151.54 o                         
   3  20  13       2447.62       2463.76       268.77 o                         
   4  20  13        512.93        695.59       150.93 o                         
   1  21  13        258.54        507.49       114.02 o                         
   2  21  13          0.78        263.75        91.73 o                         
   0   0  14       1942.60       1802.18       102.20 o                         
   1   0  14       5878.20       5525.50       129.23 o                         
   2   0  14       9809.41       8923.35       180.61 o                         
   3   0  14        473.60        591.95        54.54 o                         
   4   0  14      39812.77      38075.93       563.58 o                         
   5   0  14        499.47        483.70        60.03 o                         
   6   0  14       7391.20       6915.43       183.16 o                         
   7   0  14        397.87        396.15       127.01 o                         
   8   0  14       6887.00       6331.31       303.09 o                         
   9   0  14        448.56        605.40       120.52 o                         
  10   0  14        338.22        530.83       137.86 o                         
   1   1  14        295.38        396.74        29.73 o                         
   2   1  14         65.77        105.59        21.49 o                         
   3   1  14        647.59        830.20        46.40 o                         
   4   1  14       1192.55       1387.22        59.44 o                         
   5   1  14         13.25         31.84        26.12 o                         
   6   1  14       5571.74       5235.45       127.52 o                         
   7   1  14        178.21        284.26        58.66 o                         
   8   1  14         39.78         93.20        78.82 o                         
   9   1  14         45.93        304.10        81.42 o                         
  10   1  14         15.25        403.43        81.03 o                         
   0   2  14      65984.81      64341.56      1014.83 o                         
   1   2  14       5009.03       4896.60        86.58 o                         
   2   2  14        624.60        756.02        39.77 o                         
   3   2  14        496.15        616.03        38.64 o                         
   4   2  14       5701.18       5840.78       119.55 o                         
   5   2  14         51.76         95.96        28.24 o                         
   6   2  14         20.76         20.92        41.65 o                         
   7   2  14        710.69        950.11        70.27 o                         
   8   2  14       7272.51       7229.24       167.47 o                         
   9   2  14       1029.51       1013.62        95.39 o                         
  10   2  14         40.62        101.00        75.44 o                         
   1   3  14         84.45         97.24        22.23 o                         
   2   3  14      10442.42       9618.10       136.91 o                         
   3   3  14       3638.91       3500.14        74.10 o                         
   4   3  14        957.26       1267.48        64.70 o                         
   5   3  14        838.08        977.33        60.74 o                         
   6   3  14       8024.32       7493.55       143.41 o                         
   7   3  14        660.85       1015.07        75.38 o                         
   8   3  14        369.10        472.90        87.04 o                         
   9   3  14        150.34        255.31        71.59 o                         
  10   3  14       1430.64       1401.46       196.49 o                         
   0   4  14      32054.07      32287.36       427.20 o                         
   1   4  14       2214.12       2133.57        49.37 o                         
   2   4  14        643.39        685.81        40.41 o                         
   3   4  14        667.93        920.29        46.34 o                         
   4   4  14       5868.94       5512.98       102.97 o                         
   5   4  14        648.84        933.13        62.21 o                         
   6   4  14          0.60         28.30        34.77 o                         
   7   4  14       1724.93       1792.20       130.52 o                         
   8   4  14        485.52       1035.06        88.81 o                         
   9   4  14        368.57        474.39        86.10 o                         
  10   4  14         27.16        104.80        80.86 o                         
   1   5  14       2378.51       2200.43        51.79 o                         
   2   5  14      21841.94      20461.36       223.97 o                         
   3   5  14       1092.62       1277.79        61.92 o                         
   4   5  14         39.95         94.56        30.76 o                         
   5   5  14       3753.29       3479.59        96.23 o                         
   6   5  14       8702.29       8406.27       176.54 o                         
   7   5  14        998.60       1355.71        91.80 o                         
   8   5  14        344.07        519.23        73.98 o                         
   9   5  14        160.83        326.76        75.17 o                         
  10   5  14       1031.58        732.63       185.33 o                         
   0   6  14         83.24        134.70        32.95 o                         
   1   6  14        386.21        558.94        34.41 o                         
   2   6  14        133.77        289.50        28.24 o                         
   3   6  14         76.29        159.73        25.43 o                         
   4   6  14       2864.19       2904.37       100.02 o                         
   5   6  14        107.08        210.12        45.93 o                         
   6   6  14        824.60        765.91        72.03 o                         
   7   6  14        504.71        588.47        72.55 o                         
   8   6  14         35.68        183.23        59.83 o                         
   9   6  14         26.92        126.41        83.09 o                         
  10   6  14         91.47        175.36       108.24 o                         
   1   7  14       4301.40       4080.69        76.03 o                         
   2   7  14      11501.00      10125.98       131.49 o                         
   3   7  14        482.36        729.22        43.45 o                         
   4   7  14          5.93         36.55        30.52 o                         
   5   7  14       2656.42       3070.01       142.39 o                         
   6   7  14      11570.04      11110.56       213.06 o                         
   7   7  14       1863.21       2098.18       122.78 o                         
   8   7  14        278.96        339.46        66.02 o                         
   9   7  14         66.19        123.97        93.36 o                         
  10   7  14        922.94        511.62       181.65 o                         
   0   8  14         66.26         69.89        32.84 o                         
   1   8  14        752.07        812.01        42.04 o                         
   2   8  14       1291.66       1488.06        52.62 o                         
   3   8  14         93.25        143.13        38.42 o                         
   4   8  14       2875.47       3162.77        87.36 o                         
   5   8  14         24.16        115.92        44.58 o                         
   6   8  14        347.21        486.43        83.82 o                         
   7   8  14        421.07        614.93        75.64 o                         
   8   8  14         13.43        157.66        71.56 o                         
   9   8  14          0.08         70.01        85.92 o                         
  10   8  14        280.12        411.51       120.47 o                         
   1   9  14       2249.64       2360.76        88.32 o                         
   2   9  14       5988.24       5839.70        97.40 o                         
   3   9  14        210.15        361.51        44.55 o                         
   4   9  14        605.34        670.73        55.82 o                         
   5   9  14       1224.75       1576.47        94.90 o                         
   6   9  14       5418.84       5326.35       147.22 o                         
   7   9  14       1270.43       1450.55       103.57 o                         
   8   9  14        207.29        349.63        97.99 o                         
   9   9  14         36.91         50.77        93.60 o                         
   0  10  14      12374.38      11751.39       217.33 o                         
   1  10  14       6593.10       6193.19       103.37 o                         
   2  10  14       1595.70       1570.60        70.37 o                         
   3  10  14        555.91        592.81        52.87 o                         
   4  10  14       1047.78       1303.91        71.63 o                         
   5  10  14          1.03         52.59        45.84 o                         
   6  10  14        131.77        176.81        56.92 o                         
   7  10  14        564.80        610.01        89.77 o                         
   8  10  14       3143.15       2338.23       188.24 o                         
   9  10  14        391.92        360.94       103.33 o                         
   1  11  14        958.96       1183.88        58.46 o                         
   2  11  14       4944.49       4784.38       110.32 o                         
   3  11  14          3.88         63.40        34.71 o                         
   4  11  14        399.23        422.59        53.17 o                         
   5  11  14        985.83       1274.31        95.53 o                         
   6  11  14       3167.93       3245.74       200.50 o                         
   7  11  14       1062.69       1163.83       131.15 o                         
   8  11  14         66.03         63.97        89.67 o                         
   9  11  14         72.13        274.18       103.24 o                         
   0  12  14       5428.98       5489.67       291.64 o                         
   1  12  14       4907.79       4448.68        97.63 o                         
   2  12  14        842.17       1021.80        65.77 o                         
   3  12  14        125.43        166.05        44.42 o                         
   4  12  14       9866.95       9209.86       236.16 o                         
   5  12  14        320.57        411.09        75.21 o                         
   6  12  14         11.91        167.86        67.47 o                         
   7  12  14        636.01       1013.52       115.29 o                         
   8  12  14       1634.71       1370.60       138.04 o                         
   9  12  14        328.56        420.24       119.54 o                         
   1  13  14         35.54         75.60        36.86 o                         
   2  13  14        791.90        958.48        66.71 o                         
   3  13  14        440.92        458.26        56.99 o                         
   4  13  14         54.02        153.66        47.03 o                         
   5  13  14        144.30         54.07        65.90 o                         
   6  13  14         89.34        231.81        68.14 o                         
   7  13  14         92.29        296.41        89.67 o                         
   8  13  14          0.66        104.78       108.93 o                         
   0  14  14      16967.01      15583.63       321.19 o                         
   1  14  14       2642.85       2827.31       115.73 o                         
   2  14  14       2806.25       2823.21        99.10 o                         
   3  14  14         18.01         60.40        46.25 o                         
   4  14  14       4908.72       4514.23       134.37 o                         
   5  14  14        282.32        458.45        80.55 o                         
   6  14  14         33.41        150.36        83.12 o                         
   7  14  14        998.07       1197.04       148.05 o                         
   8  14  14       1899.59       2094.52       252.67 o                         
   1  15  14        426.37        536.36        76.78 o                         
   2  15  14       1506.11       1767.79       102.50 o                         
   3  15  14        275.96        280.86        59.07 o                         
   4  15  14        194.39        264.52        61.36 o                         
   5  15  14         97.74        237.59        83.10 o                         
   6  15  14         91.25        294.42        93.76 o                         
   7  15  14         75.76        233.16        98.48 o                         
   0  16  14      12232.71      11397.70       660.59 o                         
   1  16  14       1180.72       1499.95       112.29 o                         
   2  16  14          4.29        -27.85        51.65 o                         
   3  16  14         68.09        152.99        61.37 o                         
   4  16  14       1325.09       1509.95       107.84 o                         
   5  16  14         59.03        186.71       129.38 o                         
   6  16  14         14.11        -73.91       125.89 o                         
   7  16  14        934.79       1138.17       173.68 o                         
   1  17  14        410.49        488.08        71.11 o                         
   2  17  14       3936.41       3652.94       244.25 o                         
   3  17  14        158.00        334.98        70.78 o                         
   4  17  14         73.20        170.74        71.88 o                         
   5  17  14        364.72        584.35       139.06 o                         
   6  17  14       1210.70       1187.19       168.22 o                         
   0  18  14       1163.57       1306.80       225.32 o                         
   1  18  14        301.78        520.06        78.40 o                         
   2  18  14        861.52        937.33        89.83 o                         
   3  18  14        142.92        259.39        68.44 o                         
   4  18  14       1984.13       1988.99       209.71 o                         
   5  18  14         85.41        247.75       104.98 o                         
   1  19  14        350.68        446.33        85.79 o                         
   2  19  14       2855.35       2694.10       181.19 o                         
   3  19  14        143.84        313.17        78.65 o                         
   4  19  14         45.03         46.04        93.38 o                         
   5  19  14         69.86        217.05       112.09 o                         
   0  20  14       1157.14       1363.06       181.17 o                         
   1  20  14        127.57        321.74        91.21 o                         
   2  20  14         16.62        168.10        75.04 o                         
   3  20  14          3.96        124.56        87.50 o                         
   1  21  14        770.98        937.78       125.94 o                         
   2  21  14       4244.98       4433.01       427.31 o                         
   1   1  15       1847.04       1924.79        52.43 o                         
   2   1  15      24271.25      22878.96       245.76 o                         
   3   1  15       4387.92       4283.41        87.97 o                         
   4   1  15        703.71        802.17        55.19 o                         
   5   1  15        504.06        600.02        47.91 o                         
   6   1  15       1448.90       2115.20        88.44 o                         
   7   1  15       1383.97       1735.46        97.28 o                         
   8   1  15         15.64        186.03        87.98 o                         
   9   1  15        363.91        578.39        94.75 o                         
   0   2  15       3049.47       2933.57       181.07 o                         
   1   2  15       1714.53       1913.79        55.81 o                         
   2   2  15        758.80        844.08        42.72 o                         
   3   2  15       3252.94       2980.72        69.64 o                         
   4   2  15      11254.01      10471.49       181.87 o                         
   5   2  15        380.78        455.24        42.58 o                         
   6   2  15         20.10         -0.53        34.39 o                         
   7   2  15        143.07        221.46        50.90 o                         
   8   2  15         42.91        279.73        75.97 o                         
   9   2  15        158.89        216.45        79.39 o                         
  10   2  15          2.30         91.05        74.73 o                         
   1   3  15        158.81        190.96        26.24 o                         
   2   3  15      20497.81      19683.25       231.60 o                         
   3   3  15       1455.77       1598.44        64.00 o                         
   4   3  15        199.72        257.59        32.78 o                         
   5   3  15        216.19        246.65        39.13 o                         
   6   3  15       3922.65       4131.60       106.65 o                         
   7   3  15        259.41        326.47        54.56 o                         
   8   3  15          2.88         46.31        62.60 o                         
   9   3  15        271.76        567.09        94.89 o                         
  10   3  15       2833.67       2231.60       501.85 o                         
   0   4  15      16647.48      16397.71       252.18 o                         
   1   4  15         15.71         13.36        19.85 o                         
   2   4  15       7979.09       7268.27       117.77 o                         
   3   4  15       2529.44       2604.59        68.58 o                         
   4   4  15       8212.85       7420.72       164.32 o                         
   5   4  15       1570.05       1948.95        84.05 o                         
   6   4  15       2948.49       2968.78       144.00 o                         
   7   4  15         95.79        190.91        57.88 o                         
   8   4  15       3911.72       3553.14       215.66 o                         
   9   4  15        232.84        429.96        81.53 o                         
  10   4  15        267.18        306.13        96.82 o                         
   1   5  15        872.56        942.10        41.47 o                         
   2   5  15       4070.47       3971.95        83.86 o                         
   3   5  15        582.00        744.76        44.51 o                         
   4   5  15       1208.81       1368.82        79.16 o                         
   5   5  15         17.70         78.81        36.21 o                         
   6   5  15       3871.47       3727.25       119.94 o                         
   7   5  15        667.03        823.00        92.24 o                         
   8   5  15        737.51        989.67        93.03 o                         
   9   5  15          3.96        105.23        71.59 o                         
  10   5  15        571.39        461.20       151.66 o                         
   0   6  15       8348.65       8241.16       161.56 o                         
   1   6  15        304.41        387.62        31.36 o                         
   2   6  15        537.54        627.62        36.43 o                         
   3   6  15       5923.10       5596.22       104.48 o                         
   4   6  15      24612.60      23328.82       425.80 o                         
   5   6  15        572.71        831.21        74.04 o                         
   6   6  15          1.34         52.43        45.12 o                         
   7   6  15         12.09         36.24        52.53 o                         
   8   6  15       2046.52       2043.09       146.99 o                         
   9   6  15        991.03        851.15       101.69 o                         
  10   6  15         27.61         50.39       100.46 o                         
   1   7  15          5.37         18.04        19.08 o                         
   2   7  15        353.37        464.21        33.94 o                         
   3   7  15        663.49        779.09        46.24 o                         
   4   7  15         18.96         44.05        38.97 o                         
   5   7  15         36.65         89.37        47.53 o                         
   6   7  15          0.13        111.68        51.94 o                         
   7   7  15        249.15        424.21        67.76 o                         
   8   7  15        213.59        313.44        70.69 o                         
   9   7  15         56.48         72.96        99.92 o                         
  10   7  15          0.04          2.77       123.38 o                         
   0   8  15      18054.26      17283.42       277.74 o                         
   1   8  15        526.77        696.45        41.23 o                         
   2   8  15       2654.87       2517.56        63.32 o                         
   3   8  15       3871.09       3747.97        90.00 o                         
   4   8  15      15831.35      15410.92       248.49 o                         
   5   8  15       1832.97       2228.52       113.79 o                         
   6   8  15        618.36        821.02        77.78 o                         
   7   8  15       1011.89       1113.21        94.02 o                         
   8   8  15       3812.79       2805.75       170.07 o                         
   9   8  15        234.60        444.92       105.32 o                         
   1   9  15         59.19         84.41        25.24 o                         
   2   9  15       5237.10       4788.25        88.72 o                         
   3   9  15        248.38        317.04        43.24 o                         
   4   9  15         26.72         42.71        39.99 o                         
   5   9  15        304.11        295.91        58.16 o                         
   6   9  15       3606.27       3378.78       125.66 o                         
   7   9  15        134.95        225.65        70.79 o                         
   8   9  15         77.92        185.87        87.89 o                         
   9   9  15          1.65        145.67       109.24 o                         
   0  10  15      10431.61      10177.09       200.54 o                         
   1  10  15       1350.73       1516.51        59.26 o                         
   2  10  15       2500.07       2531.37        83.60 o                         
   3  10  15        851.50       1121.15        66.82 o                         
   4  10  15       7131.78       6850.96       146.06 o                         
   5  10  15       2657.60       2794.97       122.80 o                         
   6  10  15         30.99        127.68        53.91 o                         
   7  10  15         65.21        174.25        67.93 o                         
   8  10  15       2607.22       2086.93       147.43 o                         
   9  10  15          3.28         53.30        93.45 o                         
   1  11  15        629.59        700.10        49.11 o                         
   2  11  15      13422.50      12571.96       190.21 o                         
   3  11  15        341.34        465.78        52.05 o                         
   4  11  15        356.30        384.70        56.26 o                         
   5  11  15        477.24        687.05        79.11 o                         
   6  11  15       3936.27       3552.80       188.04 o                         
   7  11  15        197.71        282.84        78.07 o                         
   8  11  15         14.76         43.08        91.68 o                         
   9  11  15        149.50        275.73       103.82 o                         
   0  12  15        143.26        269.83        58.69 o                         
   1  12  15         18.32         29.72        33.69 o                         
   2  12  15         95.92        155.51        40.30 o                         
   3  12  15        198.92        324.71        51.76 o                         
   4  12  15       3686.27       3545.92       114.57 o                         
   5  12  15        368.28        395.65        76.84 o                         
   6  12  15        151.09        217.91        66.07 o                         
   7  12  15         31.12        101.79        88.87 o                         
   8  12  15         46.30        266.01        99.52 o                         
   1  13  15       3362.73       3252.77       103.67 o                         
   2  13  15      11620.76      10899.53       231.73 o                         
   3  13  15       1153.69       1241.75        76.10 o                         
   4  13  15         92.96        143.09        51.84 o                         
   5  13  15         67.92        167.80        66.31 o                         
   6  13  15       3569.48       3243.96       146.71 o                         
   7  13  15        127.29        128.33        93.40 o                         
   8  13  15         25.23        186.33       101.05 o                         
   0  14  15          0.48        210.41        61.18 o                         
   1  14  15       1182.08       1282.69        81.32 o                         
   2  14  15       2060.83       2285.60       114.89 o                         
   3  14  15        244.47        231.81        50.03 o                         
   4  14  15        868.74        923.29        88.08 o                         
   5  14  15         58.66        114.34        65.57 o                         
   6  14  15        596.10        629.75       105.93 o                         
   7  14  15        111.99        119.06       151.95 o                         
   8  14  15          4.12        131.00       149.65 o                         
   1  15  15       1163.86       1284.45        82.26 o                         
   2  15  15       7220.15       7017.42       210.48 o                         
   3  15  15        574.39        731.96        80.88 o                         
   4  15  15        185.94        244.61        63.12 o                         
   5  15  15        240.88        228.97        83.38 o                         
   6  15  15       1887.55       1783.05       279.21 o                         
   7  15  15        184.59        261.04       108.92 o                         
   0  16  15       2147.02       2327.27       218.46 o                         
   1  16  15        170.79        232.25        54.14 o                         
   2  16  15        398.82        582.91        73.51 o                         
   3  16  15        247.95        231.80        63.77 o                         
   4  16  15       1202.34       1426.47       106.92 o                         
   5  16  15         70.00        133.99        86.45 o                         
   6  16  15        265.02        295.97       110.54 o                         
   7  16  15         67.27        233.27       107.91 o                         
   1  17  15        899.06       1085.33        96.06 o                         
   2  17  15       2669.42       2674.80       201.30 o                         
   3  17  15         41.37        246.41        65.93 o                         
   4  17  15         47.74        167.37        73.07 o                         
   5  17  15          0.41         81.24        86.81 o                         
   6  17  15       1227.70       1221.62       137.70 o                         
   0  18  15       1315.98       1733.07       154.66 o                         
   1  18  15         40.48        100.22        62.05 o                         
   2  18  15        268.73        344.14        71.32 o                         
   3  18  15        190.00        398.01        81.09 o                         
   4  18  15       2661.95       2301.41       263.16 o                         
   5  18  15        382.82        534.44       124.69 o                         
   1  19  15        324.47        391.38        74.59 o                         
   2  19  15        456.22        793.64        96.51 o                         
   3  19  15        552.40        633.08        95.64 o                         
   4  19  15         39.40        113.85       100.39 o                         
   0  20  15        616.62        862.60       154.55 o                         
   1  20  15        333.46        371.71        87.35 o                         
   2  20  15        198.29        387.91        85.41 o                         
   3  20  15        564.56        747.26       119.59 o                         
   1  21  15          2.06        204.68        89.66 o                         
   0   0  16       1636.16       1725.91        95.33 o                         
   1   0  16      44832.63      42258.77       680.74 o                         
   2   0  16        385.58        350.67        47.38 o                         
   3   0  16       6163.83       5628.73       147.37 o                         
   4   0  16       8731.85       8628.26       208.30 o                         
   5   0  16        946.84       1302.34        90.33 o                         
   6   0  16        400.66        504.29       101.36 o                         
   7   0  16       5056.65       5030.89       227.48 o                         
   8   0  16        124.54        170.49        86.53 o                         
   9   0  16       3417.01       2672.83       408.40 o                         
  10   0  16        417.58        698.15       142.64 o                         
   1   1  16        883.52        869.80        43.19 o                         
   2   1  16        105.30        158.02        26.17 o                         
   3   1  16        828.50        930.96        48.98 o                         
   4   1  16        168.08        231.39        32.95 o                         
   5   1  16        531.83        663.96        49.45 o                         
   6   1  16       1064.25       1194.18        73.65 o                         
   7   1  16        694.18       1028.09        83.65 o                         
   9   1  16         82.38        180.59       115.75 o                         
  10   1  16         17.32        255.36        92.36 o                         
   0   2  16       6056.16       6102.37       125.16 o                         
   1   2  16      29565.20      28449.02       307.20 o                         
   2   2  16       1875.38       1947.71        61.66 o                         
   3   2  16       1657.74       1988.50        77.74 o                         
   4   2  16        550.16        740.47        47.18 o                         
   5   2  16       2036.96       2429.87        89.22 o                         
   6   2  16        549.19        686.34        61.09 o                         
   7   2  16       6690.55       6442.30       153.77 o                         
   8   2  16       1358.81       1313.13       125.22 o                         
   9   2  16       1070.62       1162.14       141.19 o                         
  10   2  16         80.59        148.58        83.08 o                         
   1   3  16       2272.10       2042.04        59.80 o                         
   2   3  16       2169.65       2243.42        64.38 o                         
   3   3  16       4332.14       3909.23        86.35 o                         
   4   3  16         92.39        130.96        30.01 o                         
   5   3  16       3139.93       3121.65        91.39 o                         
   6   3  16       1070.29       1400.36        77.33 o                         
   7   3  16       1647.22       1743.28       102.01 o                         
   8   3  16        510.14        634.37        86.89 o                         
   9   3  16         99.63        338.59        86.14 o                         
  10   3  16        139.82        297.41       133.23 o                         
   0   4  16        136.97        319.29        40.02 o                         
   1   4  16      14754.86      13979.02       170.43 o                         
   2   4  16       1059.10       1305.39        55.32 o                         
   3   4  16        571.81        693.60        44.84 o                         
   4   4  16       4210.97       3987.98        90.51 o                         
   5   4  16       2231.74       2610.08        95.49 o                         
   6   4  16        701.55        772.93        65.65 o                         
   7   4  16       1881.69       1969.36       103.58 o                         
   8   4  16          1.30        174.21        69.40 o                         
   9   4  16        601.58        881.71        99.09 o                         
  10   4  16         31.54        247.74        87.29 o                         
   1   5  16       9143.34       8866.69       119.21 o                         
   2   5  16       1021.63       1109.78        52.85 o                         
   3   5  16      12239.89      11626.67       248.80 o                         
   4   5  16        199.73        295.54        44.29 o                         
   5   5  16       2830.24       3196.51       103.64 o                         
   6   5  16        936.82       1129.63        84.86 o                         
   7   5  16       3381.77       3186.94       122.35 o                         
   8   5  16          1.08        157.57        60.23 o                         
   9   5  16        312.50        436.59        80.27 o                         
  10   5  16         77.58        223.00        88.31 o                         
   0   6  16       1171.72       1156.88        77.71 o                         
   1   6  16        697.16        851.02        42.60 o                         
   2   6  16          8.51         24.94        21.76 o                         
   3   6  16        721.27        849.32        49.92 o                         
   4   6  16        867.64       1277.82        70.70 o                         
   5   6  16        292.32        529.38        69.79 o                         
   6   6  16        388.16        511.29        66.68 o                         
   7   6  16        285.20        328.30        64.40 o                         
   8   6  16        195.21        296.75        66.68 o                         
   9   6  16         88.08        263.64        76.60 o                         
  10   6  16         24.45        144.05        95.44 o                         
   1   7  16      11787.72      10947.82       148.77 o                         
   2   7  16        100.42         99.87        25.01 o                         
   3   7  16       5343.25       5140.93       112.62 o                         
   4   7  16        101.10        129.08        43.74 o                         
   5   7  16       6494.03       6315.26       192.36 o                         
   6   7  16        977.98       1273.82        90.69 o                         
   8   7  16          2.80        105.38        62.76 o                         
   9   7  16        908.92       1028.45       136.34 o                         
   0   8  16       1043.58       1080.47        76.31 o                         
   1   8  16       2725.39       2560.14        65.31 o                         
   2   8  16        740.86        777.16        59.82 o                         
   3   8  16         89.70        159.43        39.72 o                         
   4   8  16       2232.56       2564.02       108.27 o                         
   5   8  16        875.61       1056.70        81.67 o                         
   6   8  16        465.88        518.85        72.16 o                         
   7   8  16         59.61        188.93        63.17 o                         
   8   8  16        257.28        287.45        69.87 o                         
   9   8  16        312.34        438.86       106.45 o                         
   1   9  16       2785.77       2666.90        69.75 o                         
   2   9  16       2633.75       2625.16        85.80 o                         
   3   9  16       6981.57       6468.13       135.77 o                         
   4   9  16          1.41         55.67        42.74 o                         
   5   9  16       9888.02       9023.07       202.53 o                         
   6   9  16         21.63        135.12        55.03 o                         
   7   9  16       2156.79       2171.31       138.91 o                         
   8   9  16         51.59        148.12        72.15 o                         
   9   9  16        666.21        580.44       122.78 o                         
   0  10  16       7318.83       6927.45       161.05 o                         
   1  10  16       3544.08       3328.55        80.46 o                         
   2  10  16       1553.19       1618.13        73.27 o                         
   3  10  16        939.28       1169.72        74.51 o                         
   4  10  16        496.72        455.35        62.27 o                         
   5  10  16       4759.80       4179.42       131.27 o                         
   6  10  16         69.86        169.52        57.99 o                         
   7  10  16       1635.70       1713.61       118.98 o                         
   8  10  16        474.83        600.21       109.03 o                         
   9  10  16        441.58        235.97       105.61 o                         
   1  11  16       1850.47       1880.32        73.07 o                         
   2  11  16       1084.15       1366.90        72.32 o                         
   3  11  16       1781.57       2167.86        95.99 o                         
   4  11  16        265.94        257.72        57.19 o                         
   5  11  16       1515.53       1772.30       108.31 o                         
   6  11  16        596.98        776.30        93.94 o                         
   7  11  16       1289.67       1441.65       114.58 o                         
   8  11  16         27.81        188.38       108.15 o                         
   0  12  16        245.48        325.55        61.37 o                         
   1  12  16       6486.90       6661.96       172.16 o                         
   2  12  16          5.31        102.86        38.32 o                         
   3  12  16       3419.96       3331.01       111.03 o                         
   4  12  16        749.29        899.08        82.93 o                         
   5  12  16       1008.85       1273.21        97.75 o                         
   6  12  16         52.09        128.35        66.80 o                         
   7  12  16       1979.57       1500.13       135.88 o                         
   8  12  16        122.37        230.37        96.12 o                         
   1  13  16        237.44        293.02        48.98 o                         
   2  13  16          0.06         80.35        40.61 o                         
   3  13  16         71.34        145.20        49.00 o                         
   4  13  16          2.85         51.87        49.59 o                         
   5  13  16         66.66        175.29        63.70 o                         
   6  13  16          5.11         76.47        76.31 o                         
   7  13  16         27.24        185.57        91.04 o                         
   8  13  16         13.07        106.17        96.41 o                         
   0  14  16          3.10         73.47        74.88 o                         
   1  14  16      12062.96      11604.35       226.04 o                         
   2  14  16        560.92        731.78        63.03 o                         
   3  14  16       1357.25       1565.29        90.59 o                         
   4  14  16       1538.01       1593.56       109.43 o                         
   5  14  16       1246.51       1349.06       124.12 o                         
   6  14  16         34.85        156.10        86.65 o                         
   7  14  16        820.74        949.58       167.95 o                         
   1  15  16        727.54       1000.28        83.79 o                         
   2  15  16        750.58        906.91        74.05 o                         
   3  15  16        537.14        678.94        76.72 o                         
   4  15  16          0.10         82.13        58.92 o                         
   5  15  16        171.51        280.38        86.85 o                         
   6  15  16         11.34        179.73       136.56 o                         
   7  15  16        140.16        323.93       119.75 o                         
   0  16  16        802.23       1002.48       142.72 o                         
   1  16  16       4008.51       3820.80       201.03 o                         
   2  16  16         70.06        205.42        59.60 o                         
   3  16  16        397.01        456.73        81.01 o                         
   4  16  16        456.03        468.04        86.25 o                         
   5  16  16        827.53       1007.07       129.04 o                         
   6  16  16          0.90        160.52       133.93 o                         
   1  17  16        534.29        694.73        81.58 o                         
   2  17  16       1208.05       1224.90        93.30 o                         
   3  17  16       2080.07       2015.91       124.96 o                         
   4  17  16         13.23         -7.36        71.35 o                         
   5  17  16       1355.22       1252.49       132.91 o                         
   6  17  16         27.40        141.04        99.04 o                         
   0  18  16         76.71        118.59        87.97 o                         
   1  18  16       1130.82       1221.18       118.09 o                         
   2  18  16          5.91        110.59        64.36 o                         
   3  18  16        118.77        168.97        73.66 o                         
   4  18  16       1007.07       1134.45       118.55 o                         
   5  18  16          9.93        168.68       101.12 o                         
   1  19  16       2105.42       2132.81       292.82 o                         
   2  19  16        466.28        655.78        99.15 o                         
   3  19  16        727.71        864.54       116.60 o                         
   4  19  16         76.50        260.06       105.24 o                         
   0  20  16        383.75        453.66       130.75 o                         
   1  20  16        414.13        499.07        91.30 o                         
   2  20  16        224.63        267.76        79.93 o                         
   1   1  17      11570.11      11302.62       148.07 o                         
   2   1  17       6973.08       6566.82       107.70 o                         
   3   1  17       5096.16       4917.40        95.28 o                         
   4   1  17         56.05         96.29        27.10 o                         
   5   1  17       2529.64       2575.58        89.14 o                         
   6   1  17       3774.75       3401.65       102.46 o                         
   7   1  17       4347.68       4654.21       233.88 o                         
   8   1  17        232.96        391.18        75.34 o                         
   9   1  17       2241.02       1725.54       218.54 o                         
   0   2  17        511.31        611.85        48.37 o                         
   1   2  17       2374.49       2528.22        65.87 o                         
   2   2  17       1571.71       1596.99        61.44 o                         
   3   2  17       8474.12       8019.70       146.37 o                         
   4   2  17       1640.57       1834.90        88.50 o                         
   5   2  17        816.98        987.00        66.41 o                         
   6   2  17       2663.09       2722.03       153.66 o                         
   7   2  17         82.09        335.62        64.49 o                         
   8   2  17        323.77        377.24        80.47 o                         
   9   2  17        602.70        587.31       104.34 o                         
  10   2  17          5.87         85.55        92.45 o                         
   1   3  17       2881.99       3085.53        73.39 o                         
   2   3  17       5168.11       4733.12        95.13 o                         
   3   3  17       6246.53       5712.71       109.64 o                         
   4   3  17       3092.61       2937.21        94.73 o                         
   5   3  17       1961.33       2408.86        92.41 o                         
   6   3  17        581.90        832.28        66.23 o                         
   7   3  17       1253.50       1473.63        99.16 o                         
   8   3  17         15.31         94.77        71.78 o                         
  10   3  17        397.65        519.66        99.05 o                         
   0   4  17        177.59        311.82        40.61 o                         
   1   4  17       4885.98       4646.26        92.60 o                         
   2   4  17          9.07         33.07        22.11 o                         
   3   4  17       6722.33       6208.11       114.60 o                         
   4   4  17       7377.86       6972.72       150.60 o                         
   5   4  17       6691.02       6219.26       136.21 o                         
   6   4  17         19.80         99.37        47.10 o                         
   7   4  17       2711.52       2522.14       215.39 o                         
   8   4  17         78.14        226.40        67.31 o                         
   9   4  17        234.93        358.19        79.57 o                         
  10   4  17         37.35        214.97        76.33 o                         
   1   5  17       4057.89       3908.66        75.09 o                         
   2   5  17        304.79        426.57        38.68 o                         
   3   5  17        128.39        137.57        30.18 o                         
   4   5  17        277.98        289.85        43.28 o                         
   5   5  17          2.04         71.42        38.02 o                         
   6   5  17        322.00        501.40        68.10 o                         
   7   5  17        843.21       1143.90        91.73 o                         
   8   5  17        605.52        566.04        81.14 o                         
   9   5  17        226.95        298.06        76.27 o                         
  10   5  17        264.28        280.07       100.28 o                         
   0   6  17       7231.63       6654.53       147.65 o                         
   1   6  17       7275.09       6677.62       103.98 o                         
   2   6  17       7133.83       6432.94       148.16 o                         
   3   6  17       3994.66       3619.89        86.90 o                         
   4   6  17       4850.62       5024.44       120.81 o                         
   5   6  17       4376.14       4523.43       128.48 o                         
   6   6  17       2219.85       2258.85       111.63 o                         
   7   6  17       1644.32       1845.48       106.82 o                         
   8   6  17       1030.30       1077.38        90.90 o                         
   9   6  17       1176.21       1269.32       135.88 o                         
   1   7  17        920.14       1052.39        52.18 o                         
   2   7  17         12.25         80.91        24.60 o                         
   3   7  17         12.05         83.80        35.12 o                         
   4   7  17       1088.24       1284.26        82.25 o                         
   5   7  17        155.97        283.82        56.27 o                         
   6   7  17        131.21        209.29        58.95 o                         
   7   7  17         55.08        208.97        61.61 o                         
   8   7  17         24.37         86.03        65.83 o                         
   9   7  17        140.73        159.75       105.15 o                         
   0   8  17        627.45        915.58        68.42 o                         
   1   8  17       4446.45       4269.38        84.75 o                         
   2   8  17       1153.85       1175.25        52.80 o                         
   3   8  17       3488.16       3305.53       103.04 o                         
   4   8  17      10108.73       9579.36       190.12 o                         
   5   8  17       2991.70       3377.43       122.89 o                         
   6   8  17         96.43        165.61        59.16 o                         
   7   8  17       2017.85       2016.48       114.18 o                         
   8   8  17        382.63        480.75        82.30 o                         
   9   8  17       1053.81        912.15       133.44 o                         
   1   9  17       1869.16       2095.88        70.96 o                         
   2   9  17        396.31        383.88        48.46 o                         
   3   9  17        124.88        189.81        48.43 o                         
   4   9  17         62.59        127.56        44.61 o                         
   5   9  17       2097.13       2315.48       113.07 o                         
   6   9  17         82.97        314.81        62.28 o                         
   7   9  17        425.61        565.45        74.17 o                         
   8   9  17          9.77        143.64        75.46 o                         
   9   9  17        189.73        318.11       106.02 o                         
   0  10  17       1432.89       1685.50        92.33 o                         
   1  10  17       5415.31       5321.09        99.99 o                         
   2  10  17        684.60        781.20        56.41 o                         
   3  10  17       2873.35       3076.31       114.11 o                         
   4  10  17       6505.50       6309.21       202.18 o                         
   5  10  17        572.14        808.93        79.21 o                         
   6  10  17          8.71         91.82        56.67 o                         
   7  10  17        699.68        773.15        95.48 o                         
   8  10  17        250.84        267.53        98.84 o                         
   9  10  17        280.60        364.01       129.01 o                         
   1  11  17       3807.82       3497.08        88.68 o                         
   2  11  17       5892.32       5391.84       122.86 o                         
   3  11  17       3323.51       3319.59       117.22 o                         
   4  11  17        288.33        433.80        67.61 o                         
   5  11  17       3376.26       3207.44       125.52 o                         
   6  11  17        551.54        652.81        78.77 o                         
   7  11  17        791.12        875.28       102.19 o                         
   8  11  17         37.10        164.88        94.64 o                         
   0  12  17          0.88         82.74        51.52 o                         
   1  12  17       2502.78       2664.37        95.81 o                         
   2  12  17        589.09        788.13        61.84 o                         
   3  12  17       1766.67       2037.49       104.26 o                         
   4  12  17        665.20        704.05        75.67 o                         
   5  12  17         76.75        188.56        59.03 o                         
   6  12  17        865.69        868.65       102.02 o                         
   7  12  17         61.84        221.17        90.89 o                         
   8  12  17        153.56        279.27       100.71 o                         
   1  13  17       6793.17       6202.84       141.50 o                         
   2  13  17       5362.10       4938.69       119.55 o                         
   3  13  17       2254.05       2287.41       124.34 o                         
   4  13  17         88.90        128.09        59.41 o                         
   5  13  17        673.73        722.84        91.85 o                         
   6  13  17        613.83        799.68       101.97 o                         
   7  13  17       2129.08       1834.83       146.71 o                         
   8  13  17          7.87        127.89        99.79 o                         
   0  14  17       2302.36       2634.53       166.66 o                         
   1  14  17        366.98        601.23        64.76 o                         
   2  14  17         41.88         94.74        45.06 o                         
   3  14  17          1.81         99.03        52.08 o                         
   4  14  17       1070.85        866.51        93.64 o                         
   5  14  17         22.13         68.13        65.10 o                         
   6  14  17         27.01         93.61        68.71 o                         
   7  14  17        247.04        362.53       104.20 o                         
   1  15  17        952.24       1208.04        82.02 o                         
   2  15  17       1646.63       1921.19       120.27 o                         
   3  15  17       3233.94       2982.12       144.82 o                         
   4  15  17         59.12        157.24        68.22 o                         
   5  15  17       2344.43       1903.62       160.90 o                         
   6  15  17        585.72        599.81       110.49 o                         
   7  15  17       1166.47        934.86       150.83 o                         
   0  16  17        434.26        449.58       103.02 o                         
   1  16  17        925.65       1131.07        84.85 o                         
   2  16  17       1032.19       1107.69        82.02 o                         
   3  16  17        600.06        571.42       140.49 o                         
   4  16  17        255.95        275.49        87.24 o                         
   5  16  17        485.08        392.33        94.23 o                         
   6  16  17          0.18         65.67       133.05 o                         
   1  17  17       2223.62       2265.16       210.37 o                         
   2  17  17        648.68        774.33        99.12 o                         
   3  17  17        681.38        821.48       103.93 o                         
   4  17  17         11.51         98.08        72.49 o                         
   5  17  17        712.11        766.58       118.03 o                         
   0  18  17          4.45        125.84        94.37 o                         
   1  18  17        474.59        606.16        87.78 o                         
   2  18  17         25.61        156.07        69.55 o                         
   3  18  17       1561.99       1388.19       127.82 o                         
   4  18  17       1586.23       1473.54       163.68 o                         
   1  19  17       1047.41       1204.50       128.47 o                         
   2  19  17        360.73        330.60        88.05 o                         
   3  19  17        129.27        312.47        86.73 o                         
   0  20  17        883.39       1152.40       228.12 o                         
   1  20  17        960.92        941.20       140.21 o                         
   2  20  17        187.38        251.38        85.12 o                         
   0   0  18      52136.93      50511.12      1139.74 o                         
   1   0  18       4451.54       4158.30       124.57 o                         
   2   0  18        222.00        327.61        53.47 o                         
   3   0  18       7520.69       7003.60       197.56 o                         
   4   0  18       8629.53       9190.87       238.35 o                         
   5   0  18        538.69        537.56        76.91 o                         
   6   0  18        867.13       1237.09       195.13 o                         
   7   0  18         29.40         25.06        86.19 o                         
   8   0  18      10143.96      10308.57      1248.42 o                         
   9   0  18        238.69        174.59       269.91 o                         
  10   0  18         23.20        -58.75       135.71 o                         
   1   1  18        757.95        878.09        53.05 o                         
   2   1  18       1235.81       1552.33        63.62 o                         
   3   1  18          0.34         28.49        23.96 o                         
   4   1  18       1714.99       1806.94        70.59 o                         
   5   1  18        519.31        622.34        51.94 o                         
   6   1  18        724.39        963.51        70.89 o                         
   8   1  18         24.66        131.15        63.22 o                         
   9   1  18         36.62         56.78        88.35 o                         
  10   1  18        325.98        284.37       105.46 o                         
   0   2  18      24775.74      23815.87       472.35 o                         
   1   2  18       1293.66       1383.21        57.24 o                         
   2   2  18       2239.15       2275.18        70.18 o                         
   3   2  18       2529.26       2517.32        73.41 o                         
   4   2  18      13980.26      13441.13       217.66 o                         
   5   2  18       1066.88       1227.01        72.90 o                         
   6   2  18        554.78        640.49        63.81 o                         
   7   2  18         80.47        116.79        57.30 o                         
   8   2  18       2867.45       2294.95       236.32 o                         
   9   2  18         94.22        302.62        95.65 o                         
  10   2  18         94.41        149.37        93.82 o                         
   1   3  18        844.13       1016.93        51.24 o                         
   2   3  18      10086.97       9671.28       154.39 o                         
   3   3  18       2072.36       2319.40        79.16 o                         
   4   3  18       2176.37       2353.01       119.53 o                         
   5   3  18        673.72        929.31        65.85 o                         
   6   3  18       4940.60       4767.10       119.66 o                         
   7   3  18         65.27        222.01        65.03 o                         
   8   3  18        317.51        336.56        76.26 o                         
   9   3  18          1.65         40.38        72.61 o                         
  10   3  18        951.20        814.43       163.37 o                         
   0   4  18      14603.81      14209.61       293.48 o                         
   1   4  18        537.51        615.29        42.88 o                         
   2   4  18       1530.53       1721.75        89.47 o                         
   3   4  18       2895.15       2860.79        79.11 o                         
   4   4  18       2870.71       3042.11       123.41 o                         
   5   4  18       2607.23       3025.45       116.70 o                         
   6   4  18        101.75        240.97        60.98 o                         
   7   4  18          7.78        185.42        82.34 o                         
   8   4  18       1408.52       1260.15       166.83 o                         
   9   4  18         13.20        130.72        79.91 o                         
  10   4  18         10.16        210.07       107.36 o                         
   1   5  18          7.99         46.40        25.25 o                         
   2   5  18      17182.90      15997.18       210.77 o                         
   3   5  18        710.50        927.79        62.47 o                         
   4   5  18        701.54        765.68        63.40 o                         
   5   5  18        581.16        615.38        67.93 o                         
   6   5  18       5602.41       5258.74       144.86 o                         
   7   5  18          8.50         70.46        60.29 o                         
   8   5  18        113.22        194.71        82.75 o                         
   9   5  18          4.22        166.71        95.48 o                         
   0   6  18        705.41        892.68        64.52 o                         
   1   6  18         23.78         44.46        23.72 o                         
   2   6  18        848.38        955.55        54.47 o                         
   3   6  18       1149.95       1285.18        71.22 o                         
   4   6  18         31.07         97.23        38.53 o                         
   5   6  18        577.30        713.32        73.63 o                         
   6   6  18         19.00         47.06        52.18 o                         
   7   6  18         12.32        104.65        55.73 o                         
   8   6  18        510.43        801.99        90.33 o                         
   9   6  18         32.21        126.88        74.21 o                         
   1   7  18        773.50        964.76        49.03 o                         
   2   7  18      11059.35      10254.96       159.45 o                         
   3   7  18        152.05        196.27        42.81 o                         
   4   7  18        420.49        532.86        64.19 o                         
   5   7  18        268.42        390.32        62.97 o                         
   6   7  18       8453.51       8435.37       250.45 o                         
   7   7  18          0.73         30.89        54.65 o                         
   8   7  18          8.65        156.74        66.31 o                         
   9   7  18        128.27        225.86        86.43 o                         
   0   8  18       1834.71       2239.20       126.12 o                         
   1   8  18          1.44         24.94        24.64 o                         
   2   8  18         84.27        114.58        31.14 o                         
   3   8  18        120.20        165.71        46.00 o                         
   4   8  18         30.10        145.90        48.83 o                         
   5   8  18        121.83        199.44        53.93 o                         
   6   8  18        545.06        620.63        75.58 o                         
   7   8  18          0.89         76.55        74.66 o                         
   8   8  18        746.22        806.36        88.17 o                         
   9   8  18        327.71        391.92       117.32 o                         
   1   9  18        598.84        617.89        45.62 o                         
   2   9  18       8163.10       7664.47       149.88 o                         
   3   9  18       1129.23       1414.53        87.63 o                         
   4   9  18         50.02        126.53        47.44 o                         
   5   9  18        271.67        383.40        65.60 o                         
   6   9  18       5499.36       5319.48       159.65 o                         
   7   9  18        465.45        644.24        80.73 o                         
   8   9  18         19.07        137.58        87.38 o                         
   9   9  18         77.95        193.61       124.86 o                         
   0  10  18         56.95        112.88        42.84 o                         
   1  10  18          4.41         53.76        30.30 o                         
   2  10  18         45.74        104.53        40.68 o                         
   3  10  18        256.19        356.25        58.73 o                         
   4  10  18       7417.62       7209.53       169.10 o                         
   5  10  18        447.66        648.02        76.26 o                         
   6  10  18        173.60        280.81        60.89 o                         
   7  10  18        166.51        129.05        73.06 o                         
   8  10  18       1183.62        995.85       124.36 o                         
   1  11  18        447.04        646.78        56.04 o                         
   2  11  18       7664.78       7229.45       150.81 o                         
   3  11  18        902.16        861.67        76.40 o                         
   4  11  18        144.57        255.49        56.88 o                         
   5  11  18          4.19         84.95        54.26 o                         
   6  11  18        219.70        455.33        73.68 o                         
   7  11  18        100.12        180.47        77.16 o                         
   8  11  18         38.88        132.71        97.63 o                         
   0  12  18      12987.81      12154.26       271.13 o                         
   1  12  18        187.75        319.74        49.10 o                         
   2  12  18          0.14         44.42        41.51 o                         
   3  12  18       1308.92       1361.34        92.41 o                         
   4  12  18       4361.78       3981.19       179.34 o                         
   5  12  18        598.69        760.00        82.09 o                         
   6  12  18          7.22         22.23        80.99 o                         
   7  12  18         81.02        129.76        74.71 o                         
   8  12  18       2432.10       1901.09       169.96 o                         
   1  13  18          6.72        145.07        44.62 o                         
   2  13  18        444.85        588.13        65.41 o                         
   3  13  18        321.07        312.96        60.62 o                         
   4  13  18         60.30        204.46        59.13 o                         
   5  13  18         69.36        177.86        69.24 o                         
   6  13  18          8.25        154.97        73.09 o                         
   7  13  18          5.75        185.89       103.72 o                         
   0  14  18      14598.55      13700.28       529.61 o                         
   1  14  18        426.26        536.02        61.93 o                         
   2  14  18        200.78        213.42        55.90 o                         
   3  14  18        369.22        538.77        71.97 o                         
   4  14  18       4451.78       4088.02       157.71 o                         
   5  14  18        392.94        555.02        84.44 o                         
   6  14  18        134.03        287.94        81.29 o                         
   7  14  18         12.06        143.60       120.81 o                         
   1  15  18        431.50        639.99        70.59 o                         
   2  15  18       1350.68       1463.07        98.27 o                         
   3  15  18          0.21        104.13        55.25 o                         
   4  15  18         23.91        112.50        67.62 o                         
   5  15  18         14.58         78.75        71.64 o                         
   6  15  18          4.67        111.37       114.54 o                         
   0  16  18       3982.13       3717.97       421.41 o                         
   1  16  18         26.21        143.47        59.27 o                         
   2  16  18        298.66        484.84        79.54 o                         
   3  16  18         61.26        194.66        70.90 o                         
   4  16  18       3199.36       2630.68       236.98 o                         
   5  16  18        446.61        552.25        96.29 o                         
   6  16  18         62.41        342.22       123.35 o                         
   1  17  18         13.32        181.06        66.11 o                         
   2  17  18       2186.89       2095.78       177.75 o                         
   3  17  18        894.55        908.00       105.82 o                         
   4  17  18         10.29        237.04        85.42 o                         
   5  17  18         24.91        266.24        94.40 o                         
   0  18  18       3822.75       2422.14       239.52 o                         
   1  18  18         96.09        240.62        74.30 o                         
   2  18  18         13.74        207.54        92.63 o                         
   3  18  18        270.92        432.11        87.19 o                         
   4  18  18        138.71        347.21        92.00 o                         
   1  19  18        477.85        635.99       163.00 o                         
   2  19  18       3284.81       2191.92       215.68 o                         
   3  19  18         11.28        162.09        80.86 o                         
   0  20  18        244.96        530.10       139.97 o                         
   1   1  19       1331.49       1585.90        67.61 o                         
   2   1  19       7779.42       7485.47       121.65 o                         
   3   1  19       4924.28       4843.33        98.97 o                         
   4   1  19          0.07         28.41        28.11 o                         
   5   1  19      10760.94      10264.15       175.21 o                         
   6   1  19       4557.14       4719.07       131.05 o                         
   7   1  19       1212.73       1264.95        96.64 o                         
   8   1  19        216.47        270.14        70.96 o                         
  10   1  19        533.38        343.19       213.43 o                         
   0   2  19       3752.60       3500.29       143.71 o                         
   1   2  19        424.25        575.39        42.93 o                         
   2   2  19        114.13        117.37        30.37 o                         
   3   2  19       3047.12       2909.68        80.68 o                         
   4   2  19        776.39       1173.64        61.95 o                         
   5   2  19        419.86        456.01        56.51 o                         
   6   2  19        157.37        163.97        51.53 o                         
   7   2  19        500.28        524.80        93.32 o                         
   9   2  19        274.91         95.20        75.19 o                         
   1   3  19       4809.25       4465.97        93.95 o                         
   2   3  19       3617.82       3536.55        85.56 o                         
   3   3  19       2509.03       2449.44        79.92 o                         
   4   3  19        254.10        338.05        41.83 o                         
   5   3  19          3.66        101.51        41.14 o                         
   6   3  19       4410.37       4696.59       185.77 o                         
   7   3  19       1265.79       1330.06        98.29 o                         
   8   3  19         55.66         50.91        91.62 o                         
   9   3  19        452.58        441.47       114.60 o                         
   0   4  19       4060.38       4300.85       231.23 o                         
   1   4  19       1785.44       1895.11        69.41 o                         
   2   4  19       1977.33       2149.89        87.78 o                         
   3   4  19       4247.77       4101.55        96.14 o                         
   4   4  19       3613.50       3774.93       104.58 o                         
   5   4  19       1490.59       1851.29        90.53 o                         
   6   4  19        408.87        617.88        72.04 o                         
   7   4  19         39.80         69.96        52.88 o                         
   8   4  19       1294.01       1317.43       239.05 o                         
   9   4  19        917.04        839.65       112.17 o                         
   1   5  19        255.01        284.66        36.41 o                         
   2   5  19        572.73        742.52        50.74 o                         
   3   5  19       2359.84       2409.43        80.21 o                         
   4   5  19         11.30         47.84        38.16 o                         
   5   5  19        921.18        956.53        80.38 o                         
   6   5  19       2145.40       2344.47       115.62 o                         
   7   5  19        100.23        178.37        62.49 o                         
   8   5  19         71.04        159.15        72.17 o                         
   9   5  19        152.73        264.82        79.99 o                         
   0   6  19      15240.23      14830.80       369.42 o                         
   1   6  19       1041.70       1210.05        57.49 o                         
   2   6  19         49.38         34.79        29.60 o                         
   3   6  19       4812.24       4379.60       110.61 o                         
   4   6  19       2609.80       2974.72       114.42 o                         
   5   6  19       6879.00       6797.89       195.21 o                         
   6   6  19         28.74        127.61        55.09 o                         
   7   6  19        610.72        886.24        86.28 o                         
   8   6  19       3447.24       2448.85       321.15 o                         
   9   6  19        252.64        383.75        86.96 o                         
   1   7  19       1033.50       1135.36        68.32 o                         
   2   7  19          2.78          6.40        27.67 o                         
   3   7  19       1903.04       2031.87        88.47 o                         
   4   7  19         64.45        157.25        49.33 o                         
   5   7  19          0.58         46.37        45.97 o                         
   6   7  19        117.94        310.23        63.22 o                         
   7   7  19        139.13        349.97        69.57 o                         
   8   7  19         19.11        100.53        64.47 o                         
   9   7  19         43.39        287.90       125.38 o                         
   0   8  19      28621.11      26390.61       718.13 o                         
   1   8  19        119.56        238.38        33.29 o                         
   2   8  19        441.84        537.88        55.00 o                         
   3   8  19       7559.34       7004.33       157.97 o                         
   4   8  19       2900.27       3198.18       119.09 o                         
   5   8  19       3175.67       3098.09       126.32 o                         
   6   8  19        584.13        618.32        81.76 o                         
   7   8  19        706.76        849.12        87.87 o                         
   8   8  19       2275.53       1869.42       164.48 o                         
   9   8  19        631.97        544.04       120.36 o                         
   1   9  19          5.04         49.73        29.05 o                         
   2   9  19       2306.69       2469.29       108.74 o                         
   3   9  19        300.38        412.18        60.69 o                         
   4   9  19         19.03         56.10        48.15 o                         
   5   9  19        139.73        186.08        58.26 o                         
   6   9  19       1364.88       1522.09       100.75 o                         
   7   9  19        343.99        478.73        81.25 o                         
   8   9  19          1.30         63.79        76.50 o                         
   0  10  19      13712.14      13097.94       248.62 o                         
   1  10  19         22.82         92.37        33.06 o                         
   2  10  19        773.56        964.13        76.87 o                         
   3  10  19       3008.94       3193.36       118.74 o                         
   4  10  19       1853.46       2316.54       112.12 o                         
   5  10  19       1803.28       1881.62       113.44 o                         
   6  10  19        227.76        229.12        64.23 o                         
   7  10  19        120.45         65.04        74.87 o                         
   8  10  19       1196.03       1108.77       151.90 o                         
   1  11  19       2453.89       2724.93        97.35 o                         
   2  11  19       4968.00       4482.83       128.42 o                         
   3  11  19        351.96        576.91        69.86 o                         
   4  11  19        183.08        317.90        61.92 o                         
   5  11  19        527.15        576.20        77.03 o                         
   6  11  19       2797.93       2361.21       120.54 o                         
   7  11  19        685.21        874.26        96.65 o                         
   8  11  19         75.28        223.28       102.06 o                         
   0  12  19        476.55        612.02        80.48 o                         
   1  12  19        157.33        326.73        49.98 o                         
   2  12  19         35.35         33.66        60.52 o                         
   3  12  19          3.83         87.88        55.12 o                         
   4  12  19         33.82        233.50        60.88 o                         
   5  12  19       1702.20       1787.74       110.02 o                         
   6  12  19         53.58        164.22        70.61 o                         
   7  12  19          9.74         54.62        75.41 o                         
   1  13  19       1326.27       1466.49        85.48 o                         
   2  13  19       4157.15       3968.66       133.36 o                         
   3  13  19       5642.02       5158.79       155.00 o                         
   4  13  19        475.03        520.73        75.00 o                         
   5  13  19       1295.60       1560.24       154.46 o                         
   6  13  19       3069.61       2858.37       167.79 o                         
   7  13  19         10.15        228.24       100.20 o                         
   0  14  19       1025.45       1298.43       128.03 o                         
   1  14  19        123.94        166.51        50.03 o                         
   2  14  19        202.49        203.37        57.37 o                         
   3  14  19         57.21        167.85        55.78 o                         
   4  14  19         43.85        171.31        70.53 o                         
   5  14  19          7.77        202.15        69.17 o                         
   6  14  19         80.93        130.77        74.60 o                         
   7  14  19         19.21        226.71       106.04 o                         
   1  15  19       3494.38       3546.17       162.31 o                         
   2  15  19       2488.00       2316.82       176.61 o                         
   3  15  19        991.95       1151.80        98.91 o                         
   4  15  19         17.53        167.49        67.33 o                         
   5  15  19          3.40         98.20        70.49 o                         
   0  16  19        465.25        548.96       100.91 o                         
   1  16  19        794.20       1014.05        95.88 o                         
   2  16  19        495.07        488.28        78.24 o                         
   3  16  19          1.31        103.41        67.23 o                         
   4  16  19        519.05        521.47        89.59 o                         
   5  16  19        144.86        226.48        77.98 o                         
   1  17  19        133.32        251.52        83.99 o                         
   2  17  19        891.73       1115.93       111.00 o                         
   3  17  19        417.86        485.94        88.33 o                         
   4  17  19          9.65        130.94        78.75 o                         
   5  17  19        670.14        834.07       141.71 o                         
   0  18  19        862.95       1026.02       153.77 o                         
   1  18  19        277.83        353.74        81.92 o                         
   2  18  19        137.55        204.48        85.32 o                         
   3  18  19        755.79        812.96       104.91 o                         
   4  18  19       1062.82        869.49       118.27 o                         
   1  19  19        121.73        275.04        85.34 o                         
   2  19  19        357.41        347.66       102.13 o                         
   0   0  20          2.99         59.75        52.53 o                         
   1   0  20      10561.31       9919.15       279.20 o                         
   2   0  20       1199.68       1231.23        82.18 o                         
   3   0  20      13480.32      12747.62       310.56 o                         
   4   0  20          6.09         29.33        44.74 o                         
   5   0  20       3892.54       3682.33       219.53 o                         
   6   0  20        316.18        418.42        96.98 o                         
   7   0  20       2827.04       2437.04       287.58 o                         
   8   0  20          1.70        -59.83        89.55 o                         
   9   0  20        465.02        435.15       236.10 o                         
   1   1  20        262.11        292.51        38.55 o                         
   2   1  20        211.65        256.40        35.67 o                         
   3   1  20       2396.40       2464.18       106.01 o                         
   4   1  20          8.04         67.92        31.71 o                         
   5   1  20        463.01        718.95        63.85 o                         
   6   1  20          3.41         28.61        58.93 o                         
   7   1  20         50.26         81.58        65.08 o                         
   8   1  20        218.50         86.44        75.64 o                         
   9   1  20         12.22         16.77        75.17 o                         
   0   2  20        243.53        412.16        59.15 o                         
   1   2  20       4933.56       4679.67        98.15 o                         
   2   2  20       1041.59       1169.32        68.48 o                         
   3   2  20       7977.27       7428.14       128.78 o                         
   4   2  20       1431.26       1630.98        72.08 o                         
   5   2  20       3161.51       3176.78       103.69 o                         
   6   2  20         54.76        141.72        51.58 o                         
   7   2  20       1232.72       1234.98       116.79 o                         
   8   2  20        336.71        490.02        81.54 o                         
   9   2  20       1442.45        911.86       157.73 o                         
   1   3  20       6396.00       5831.98       185.38 o                         
   2   3  20         95.20        193.10        34.91 o                         
   3   3  20       1354.85       1522.91        69.85 o                         
   4   3  20        265.56        326.22        49.70 o                         
   5   3  20          8.50         14.54        40.42 o                         
   6   3  20          8.20         67.98        46.50 o                         
   7   3  20       2002.65       1954.93       153.61 o                         
   8   3  20         77.72        172.64        70.37 o                         
   9   3  20        527.87        477.69       127.32 o                         
   0   4  20        579.16        759.81        76.23 o                         
   1   4  20       1433.92       1610.46        80.30 o                         
   2   4  20       1038.61       1208.76        68.56 o                         
   3   4  20        416.31        522.07        48.24 o                         
   4   4  20       1311.83       1481.12        80.43 o                         
   5   4  20       3872.71       3849.54       112.45 o                         
   6   4  20          7.16         51.66        53.34 o                         
   7   4  20       1008.76        952.27       101.84 o                         
   8   4  20        192.03        306.48        73.06 o                         
   9   4  20        565.77        660.07       124.55 o                         
   1   5  20      11223.33      10795.54       165.07 o                         
   2   5  20         57.75         73.88        31.62 o                         
   3   5  20       6115.50       5761.91       119.28 o                         
   4   5  20        265.67        435.84        54.56 o                         
   5   5  20        762.35        922.59        81.56 o                         
   6   5  20         25.36         41.96        55.25 o                         
   7   5  20       1877.58       1939.28       178.69 o                         
   8   5  20          7.42        170.91        96.03 o                         
   9   5  20       2076.44       1315.07       406.65 o                         
   0   6  20       1624.85       2044.89       147.02 o                         
   1   6  20        420.46        520.24        46.64 o                         
   2   6  20        622.07        818.39        55.48 o                         
   3   6  20        471.96        591.84        57.61 o                         
   4   6  20        209.83        276.85        56.12 o                         
   5   6  20        775.36       1010.53        84.02 o                         
   6   6  20          0.67         48.55        53.22 o                         
   7   6  20         44.80        303.61        67.80 o                         
   8   6  20          1.05        232.36        75.95 o                         
   9   6  20         18.46        268.61       101.23 o                         
   1   7  20       6152.32       6099.70       124.02 o                         
   2   7  20         70.86        114.66        33.50 o                         
   3   7  20      10665.56      10224.41       181.82 o                         
   4   7  20       1222.63       1332.13        89.79 o                         
   5   7  20       5432.36       5508.03       150.65 o                         
   6   7  20         97.49        243.16        63.85 o                         
   7   7  20        695.56        829.25        90.28 o                         
   8   7  20        155.25        200.59        78.63 o                         
   9   7  20       1902.08       1145.17       120.24 o                         
   0   8  20       1751.17       1984.26       165.44 o                         
   1   8  20         27.61        139.76        69.14 o                         
   2   8  20          0.73         51.38        38.12 o                         
   3   8  20        226.81        305.62        56.40 o                         
   4   8  20        110.38        195.99        52.54 o                         
   5   8  20       1920.99       2115.00       111.81 o                         
   6   8  20         95.90        215.93        62.32 o                         
   7   8  20        460.55        706.55        95.29 o                         
   8   8  20          6.37        184.21        69.20 o                         
   1   9  20      11876.16      11068.04       176.09 o                         
   2   9  20          4.43         17.26        39.80 o                         
   3   9  20       2169.80       2457.22       110.90 o                         
   4   9  20          6.58         46.72        49.12 o                         
   5   9  20        913.19       1124.38        98.77 o                         
   6   9  20         92.43        199.25        64.48 o                         
   7   9  20       2063.78       1896.91       130.71 o                         
   8   9  20          8.03         48.67        73.82 o                         
   0  10  20        815.87        969.50        91.49 o                         
   1  10  20        939.70       1194.44        75.60 o                         
   2  10  20        105.14        135.94        48.55 o                         
   3  10  20       4198.93       4318.53       129.65 o                         
   4  10  20         78.00        144.74        53.09 o                         
   5  10  20       2499.32       2379.57       118.53 o                         
   6  10  20         26.73        159.29        76.11 o                         
   7  10  20        427.86        526.60        79.30 o                         
   8  10  20         76.49        197.24        72.36 o                         
   1  11  20        398.72        609.84        62.43 o                         
   2  11  20          0.02         90.12        48.10 o                         
   3  11  20       3743.74       3722.19       180.88 o                         
   4  11  20        257.50        240.42        60.47 o                         
   5  11  20        634.15        716.53        80.84 o                         
   6  11  20         16.49        172.75        65.88 o                         
   7  11  20         12.50        106.95        73.27 o                         
   8  11  20          0.10        133.05        97.48 o                         
   0  12  20       2339.02       2142.33       152.24 o                         
   1  12  20       4753.37       4660.63       131.74 o                         
   2  12  20        290.88        344.85        67.93 o                         
   3  12  20       5986.40       5775.87       155.64 o                         
   4  12  20        114.80        198.42        63.04 o                         
   5  12  20       2697.01       2505.26       139.88 o                         
   6  12  20         55.38        241.11        78.49 o                         
   7  12  20       1060.70        943.74       110.55 o                         
   1  13  20          5.28         76.36        49.88 o                         
   2  13  20          1.71          8.03        48.13 o                         
   3  13  20          6.69        205.48        59.39 o                         
   4  13  20         86.69        145.43        60.30 o                         
   5  13  20         30.58        143.09        65.56 o                         
   6  13  20         12.38        128.89        75.07 o                         
   7  13  20         43.87        219.90        97.64 o                         
   0  14  20       1299.33       1617.08       183.27 o                         
   1  14  20       2301.46       2450.72       114.32 o                         
   2  14  20        404.99        397.96        70.20 o                         
   3  14  20       4669.98       4254.49       156.57 o                         
   4  14  20        224.92        310.26        69.98 o                         
   5  14  20       2601.88       2500.92       353.54 o                         
   6  14  20         51.09        140.56        76.77 o                         
   1  15  20         30.88        188.88        71.17 o                         
   2  15  20        281.99        355.16        71.65 o                         
   3  15  20        539.02        779.82        95.18 o                         
   4  15  20          0.55        113.58        66.03 o                         
   5  15  20        239.93        367.78        95.87 o                         
   6  15  20          2.12        122.59        96.91 o                         
   0  16  20        299.81        466.10       106.82 o                         
   1  16  20        483.89        765.97        93.44 o                         
   2  16  20          4.90        294.53        69.30 o                         
   3  16  20       1968.47       1659.88       160.28 o                         
   4  16  20        268.74        448.21        86.26 o                         
   5  16  20       1347.59       1334.22       206.72 o                         
   1  17  20       1078.98       1198.96       165.70 o                         
   2  17  20        453.68        586.25       142.41 o                         
   3  17  20        267.79        351.46        98.47 o                         
   4  17  20          1.63         90.66        86.96 o                         
   0  18  20         65.60        263.59       109.16 o                         
   1  18  20        181.37        204.87        82.53 o                         
   2  18  20         58.35        166.15        92.60 o                         
   3  18  20        375.55        309.07        87.19 o                         
   1  19  20        544.90        562.39       105.33 o                         
   1   1  21       1399.30       1751.45        84.26 o                         
   2   1  21       8705.48       8604.13       146.97 o                         
   3   1  21       3685.35       3705.88        90.56 o                         
   4   1  21        877.76       1157.61        66.51 o                         
   5   1  21       5200.70       5044.27       122.97 o                         
   6   1  21       6321.53       6087.71       163.56 o                         
   7   1  21       1023.60       1004.34       101.38 o                         
   0   2  21       2271.72       2228.58       124.66 o                         
   1   2  21        660.50        868.90        54.14 o                         
   2   2  21        469.70        383.25        43.40 o                         
   3   2  21       1071.60       1397.50        67.61 o                         
   4   2  21        155.58        275.64        43.58 o                         
   5   2  21        446.64        629.53        63.86 o                         
   6   2  21         50.76        177.44        62.21 o                         
   7   2  21        752.36        888.92       123.29 o                         
   8   2  21        537.60        496.11        79.91 o                         
   9   2  21        177.93        191.94        86.29 o                         
   1   3  21       3213.91       3153.69        83.19 o                         
   2   3  21       5839.53       5578.48       114.52 o                         
   3   3  21         52.95        145.81        34.88 o                         
   4   3  21        904.91       1002.53        72.23 o                         
   5   3  21         37.10         81.01        46.71 o                         
   6   3  21       3258.25       3514.01       162.21 o                         
   7   3  21       1940.87       1737.32       173.97 o                         
   8   3  21         23.29        165.79       105.00 o                         
   9   3  21        249.02        335.42        84.79 o                         
   0   4  21       7996.33       8017.24       313.90 o                         
   1   4  21       9389.52       9130.95       150.57 o                         
   2   4  21         53.97         74.58        31.68 o                         
   3   4  21        691.32        896.35        59.30 o                         
   4   4  21       1435.01       1701.08        90.90 o                         
   5   4  21        787.22        971.00        77.63 o                         
   6   4  21         29.78         81.75        57.58 o                         
   7   4  21        453.98        680.63        88.71 o                         
   8   4  21       1149.03       1114.81       117.29 o                         
   9   4  21        405.72        621.04       117.79 o                         
   1   5  21        371.41        390.88        44.05 o                         
   2   5  21        558.30        708.10        56.24 o                         
   3   5  21       1297.36       1448.93        79.63 o                         
   4   5  21         53.47         35.35        40.04 o                         
   5   5  21       1788.08       1723.89       102.07 o                         
   6   5  21        982.46       1143.78        95.67 o                         
   7   5  21         98.64        301.23        66.86 o                         
   8   5  21         43.87         87.06        89.21 o                         
   9   5  21        364.66        563.89       137.63 o                         
   0   6  21      12977.92      12366.08       492.38 o                         
   1   6  21       6253.97       6209.62       122.37 o                         
   2   6  21        997.99       1136.36        64.17 o                         
   3   6  21        124.08        224.63        46.17 o                         
   4   6  21       5109.00       4872.75       144.79 o                         
   5   6  21       1409.67       1601.66       100.70 o                         
   6   6  21         67.37        162.76        60.85 o                         
   7   6  21       1885.11       1756.57       145.16 o                         
   8   6  21       1288.87       1152.41       138.48 o                         
   9   6  21        156.86        430.28       108.72 o                         
   1   7  21        201.01        237.26        40.83 o                         
   2   7  21        182.72        218.43        41.03 o                         
   3   7  21        618.23        785.01        72.27 o                         
   4   7  21       1597.29       1579.71        96.85 o                         
   5   7  21          1.68        117.46        54.39 o                         
   6   7  21        324.91        371.84        69.61 o                         
   7   7  21        106.78        268.73        68.61 o                         
   8   7  21         12.46         98.02        78.54 o                         
   0   8  21       4048.94       4036.10       142.12 o                         
   1   8  21       4132.07       4103.11       100.85 o                         
   2   8  21         11.58         -3.92        38.99 o                         
   3   8  21         59.79        137.98        49.74 o                         
   4   8  21       8050.06       7522.92       175.64 o                         
   5   8  21          3.68         37.82        49.64 o                         
   6   8  21          9.03        129.58        59.69 o                         
   7   8  21       1635.49       1429.95       140.72 o                         
   8   8  21       1572.65       1339.62       117.16 o                         
   1   9  21        907.99       1029.30        64.12 o                         
   2   9  21        137.81        186.84        51.81 o                         
   3   9  21        504.60        611.75        69.73 o                         
   4   9  21        365.09        403.90        67.30 o                         
   5   9  21        184.94        303.36        62.53 o                         
   6   9  21        938.31       1137.00        98.91 o                         
   7   9  21         88.67        230.70        69.88 o                         
   8   9  21          0.47        135.70        75.64 o                         
   0  10  21       1424.29       1659.52       111.29 o                         
   1  10  21       3082.50       3261.93       128.67 o                         
   2  10  21         10.95         33.69        44.79 o                         
   3  10  21        192.33        184.74        57.38 o                         
   4  10  21       2364.77       2383.22       116.02 o                         
   5  10  21          0.45        102.30        56.03 o                         
   6  10  21          9.71        101.91        72.52 o                         
   7  10  21        667.62        651.37        88.67 o                         
   8  10  21        716.89        619.04       117.15 o                         
   1  11  21       3068.88       2898.96       129.20 o                         
   2  11  21       2270.99       2548.01       114.48 o                         
   3  11  21         23.43        189.68        57.74 o                         
   4  11  21         11.43         76.20        54.92 o                         
   5  11  21       1273.07       1282.15        99.20 o                         
   6  11  21       2403.86       2155.13       127.28 o                         
   7  11  21        942.48        826.23       120.76 o                         
   0  12  21        599.05        858.25       129.70 o                         
   1  12  21        534.52        658.14        85.99 o                         
   2  12  21        670.72        777.74        78.40 o                         
   3  12  21         90.96        259.78        61.46 o                         
   4  12  21        439.72        617.65        77.48 o                         
   5  12  21         60.88        195.30        61.64 o                         
   6  12  21         25.47        140.07        74.55 o                         
   7  12  21        544.17        562.23       108.12 o                         
   1  13  21        230.65        307.61        63.72 o                         
   2  13  21       5420.95       5349.44       165.18 o                         
   3  13  21       2971.11       3035.84       171.25 o                         
   4  13  21         72.68        192.47        60.76 o                         
   5  13  21       2764.86       2374.74       297.93 o                         
   6  13  21        974.07        912.29        99.89 o                         
   0  14  21        644.83        773.44       230.18 o                         
   1  14  21         34.10        105.80        55.55 o                         
   2  14  21          0.16        152.36        64.15 o                         
   3  14  21          8.05        235.09        61.80 o                         
   4  14  21          2.20        190.22        63.22 o                         
   5  14  21         29.61        210.27        71.08 o                         
   6  14  21          0.90        217.51        78.75 o                         
   1  15  21       1557.56       1531.36       124.87 o                         
   2  15  21       2470.52       2256.42       180.03 o                         
   3  15  21        513.98        635.81        85.71 o                         
   4  15  21          7.73         49.30        66.82 o                         
   5  15  21        313.11        510.78        87.61 o                         
   0  16  21       1258.66        984.48       141.58 o                         
   1  16  21        998.62        997.26       101.16 o                         
   2  16  21        355.68        444.91        85.88 o                         
   3  16  21         62.62        210.67        77.87 o                         
   4  16  21        622.58        486.06       109.81 o                         
   5  16  21          6.73        241.82        81.20 o                         
   1  17  21        147.47        333.87        76.57 o                         
   2  17  21        565.13        732.18       110.65 o                         
   3  17  21        210.99        306.89        95.04 o                         
   4  17  21         64.03        132.15        77.98 o                         
   0  18  21       1172.07        889.48       296.58 o                         
   1  18  21        841.88        694.48       136.51 o                         
   2  18  21         29.95        301.75        92.61 o                         
   0   0  22       9583.22       9493.41       486.30 o                         
   1   0  22         46.75         52.88        46.41 o                         
   2   0  22       2007.76       2158.46       124.93 o                         
   3   0  22        436.67        592.51        73.93 o                         
   4   0  22      15354.63      15297.49       291.80 o                         
   5   0  22       1147.60       1221.83       126.53 o                         
   6   0  22        548.03        622.85       111.23 o                         
   7   0  22          7.80         35.15        80.40 o                         
   8   0  22       3420.52       1356.97       208.76 o                         
   9   0  22        251.95        170.19       125.08 o                         
   1   1  22        788.57       1007.67        59.86 o                         
   2   1  22       2022.55       2325.21        85.96 o                         
   3   1  22       1622.21       1611.09        76.94 o                         
   4   1  22         12.23         15.74        35.75 o                         
   5   1  22         58.26        136.66        50.52 o                         
   6   1  22         73.43        143.99        63.88 o                         
   7   1  22        424.67        366.96        70.99 o                         
   8   1  22         39.53         40.71        87.53 o                         
   9   1  22         91.10        240.56        87.78 o                         
   0   2  22       7990.66       7543.47       222.54 o                         
   1   2  22        298.62        352.57        40.93 o                         
   2   2  22          5.93         52.50        31.66 o                         
   3   2  22         93.69         85.48        35.17 o                         
   4   2  22      11960.07      11424.03       189.44 o                         
   5   2  22        507.57        580.53        66.03 o                         
   6   2  22        422.36        557.22        77.16 o                         
   7   2  22        131.70        156.58        69.06 o                         
   8   2  22       1937.32       1126.17       137.94 o                         
   9   2  22          2.67        125.48        80.49 o                         
   1   3  22          9.30         41.24        31.26 o                         
   2   3  22       6748.85       6551.09       128.10 o                         
   3   3  22        604.89        641.04        55.82 o                         
   4   3  22         52.14         78.84        45.02 o                         
   5   3  22          7.36         76.05        48.27 o                         
   6   3  22       1707.03       1933.05       143.50 o                         
   7   3  22         85.27        206.60        72.84 o                         
   8   3  22         94.78        156.68        98.57 o                         
   9   3  22          0.24        125.87        74.11 o                         
   0   4  22       2406.58       2578.12       170.91 o                         
   1   4  22        285.70        357.20        41.83 o                         
   2   4  22         90.18        147.50        37.74 o                         
   3   4  22         31.56         45.30        33.62 o                         
   4   4  22       2466.07       2608.22       106.38 o                         
   5   4  22          0.75         14.08        45.02 o                         
   6   4  22        161.92        241.77        63.96 o                         
   7   4  22          4.70         80.98        74.33 o                         
   8   4  22        454.99        602.14        99.27 o                         
   9   4  22         14.66         77.44        76.49 o                         
   1   5  22        519.12        609.18        52.07 o                         
   2   5  22      10176.86       9851.31       164.39 o                         
   3   5  22       1762.40       1861.30        89.20 o                         
   4   5  22        329.53        522.06        65.84 o                         
   5   5  22        236.76        158.28        57.78 o                         
   6   5  22       2466.41       2583.00       182.79 o                         
   7   5  22         12.04        199.54        71.84 o                         
   8   5  22        100.49        248.08        77.33 o                         
   0   6  22          0.46         10.77        53.20 o                         
   1   6  22         26.08         91.25        34.43 o                         
   2   6  22        860.73       1043.36        64.16 o                         
   3   6  22         22.58         51.30        40.88 o                         
   4   6  22         14.74        116.97        51.10 o                         
   5   6  22        150.05        203.09        57.71 o                         
   6   6  22          3.66         65.14        55.19 o                         
   7   6  22         12.82        128.03        61.82 o                         
   8   6  22         38.23        357.18        95.19 o                         
   1   7  22        991.98       1326.28        69.62 o                         
   2   7  22      12718.41      12154.28       219.47 o                         
   3   7  22        122.93        130.05        48.44 o                         
   4   7  22        170.03        242.69        61.06 o                         
   5   7  22          1.55          8.27        51.66 o                         
   6   7  22       2689.51       3057.98       228.53 o                         
   7   7  22        402.04        600.29        80.77 o                         
   8   7  22         11.57        154.88        73.38 o                         
   0   8  22         28.62         -5.53        52.63 o                         
   1   8  22        143.69        149.87        38.69 o                         
   2   8  22         90.84        150.25        48.22 o                         
   3   8  22         12.67         34.30        47.15 o                         
   4   8  22       1047.67       1302.50        94.81 o                         
   5   8  22         21.67         77.18        55.69 o                         
   6   8  22          2.25         67.69        60.42 o                         
   7   8  22         37.24        140.51        68.86 o                         
   8   8  22        136.45        357.23        84.04 o                         
   1   9  22        334.19        522.05        51.94 o                         
   2   9  22       8402.66       8169.83       232.11 o                         
   3   9  22        999.19       1260.72        91.43 o                         
   4   9  22         86.74        101.51        56.84 o                         
   5   9  22        925.52       1075.84        92.68 o                         
   6   9  22       2634.65       2427.40       129.01 o                         
   7   9  22         47.53        191.30        67.43 o                         
   8   9  22        170.96        242.72        76.13 o                         
   0  10  22       1146.62       1433.41       204.19 o                         
   1  10  22         15.28         48.85        46.91 o                         
   2  10  22        324.18        399.22        63.56 o                         
   3  10  22          0.01         -8.06        48.16 o                         
   4  10  22       3105.64       2970.61       152.23 o                         
   5  10  22         15.72         82.38        57.52 o                         
   6  10  22          0.77         36.64        60.63 o                         
   7  10  22        162.47        257.26        71.48 o                         
   1  11  22        340.87        359.20        59.36 o                         
   2  11  22       3428.16       3395.22       124.76 o                         
   3  11  22         21.38        137.29        63.46 o                         
   4  11  22         41.61        175.83        60.99 o                         
   5  11  22         31.99        101.66        60.55 o                         
   6  11  22        220.27        386.74        76.09 o                         
   7  11  22        138.34        169.74        80.18 o                         
   0  12  22       7471.61       6246.81       384.50 o                         
   1  12  22        256.86        296.45        61.91 o                         
   2  12  22        487.56        629.90        73.39 o                         
   3  12  22         40.13        171.90        58.80 o                         
   4  12  22       5336.80       5176.70       176.94 o                         
   5  12  22          3.47        148.98        64.94 o                         
   6  12  22        401.68        401.53        88.83 o                         
   7  12  22         11.07        171.81        81.77 o                         
   1  13  22         29.56         22.55        50.71 o                         
   2  13  22        142.65        377.25        72.30 o                         
   3  13  22        161.67        227.56        73.66 o                         
   4  13  22        116.65        232.86        64.34 o                         
   5  13  22         58.39        123.57        70.79 o                         
   6  13  22        121.64        385.13        85.62 o                         
   0  14  22       2735.56       2203.57       307.04 o                         
   1  14  22        681.09        887.59        93.86 o                         
   2  14  22        383.92        479.30        75.68 o                         
   3  14  22         28.35         88.56        58.55 o                         
   4  14  22       5787.98       5662.85       209.49 o                         
   5  14  22        119.85        145.60        74.73 o                         
   6  14  22         42.87        250.62       116.44 o                         
   1  15  22        119.71        127.57        81.36 o                         
   2  15  22        546.41        658.99        84.22 o                         
   3  15  22          9.63        121.13        69.83 o                         
   4  15  22         85.59        118.61        69.47 o                         
   5  15  22        336.53        260.82        84.90 o                         
   0  16  22        952.28        832.33       155.07 o                         
   1  16  22         44.09        215.85        78.06 o                         
   2  16  22        435.14        698.59        98.46 o                         
   3  16  22        260.18        374.20        88.42 o                         
   4  16  22       3512.75       2433.71       672.97 o                         
   1  17  22        285.29        302.03        82.54 o                         
   2  17  22        960.62       1010.40       122.80 o                         
   3  17  22        248.25        343.00        86.77 o                         
   0  18  22       1149.08        957.32       240.41 o                         
   1  18  22         16.48        105.88        82.74 o                         
   1   1  23       5592.03       5427.50       134.72 o                         
   2   1  23       3253.03       3213.44        87.91 o                         
   3   1  23       1535.08       1850.62        85.72 o                         
   4   1  23        435.09        535.40        58.14 o                         
   5   1  23       6452.26       6118.68       149.46 o                         
   6   1  23       1360.97       1443.16       124.94 o                         
   7   1  23       3148.45       1894.70       247.83 o                         
   8   1  23         25.53         58.38        73.23 o                         
   9   1  23        401.91        145.94       130.35 o                         
   0   2  23        278.54        301.48        67.71 o                         
   1   2  23       1763.82       1991.87        92.27 o                         
   2   2  23         89.44        100.75        37.26 o                         
   3   2  23        484.29        647.36        56.86 o                         
   4   2  23         39.60        127.92        45.18 o                         
   5   2  23         74.56        155.22        51.80 o                         
   6   2  23         20.12         27.06        56.57 o                         
   7   2  23         59.85         53.42        66.52 o                         
   8   2  23        174.31         81.72        80.86 o                         
   1   3  23        473.92        582.34        59.29 o                         
   2   3  23        711.93       1035.72        65.06 o                         
   3   3  23       3457.25       3512.23        99.81 o                         
   4   3  23          0.02         14.19        45.44 o                         
   5   3  23       4312.52       4417.92       127.92 o                         
   6   3  23       2157.50       1972.04       134.76 o                         
   7   3  23        864.28        954.49       111.60 o                         
   8   3  23         15.45        196.36        78.89 o                         
   0   4  23        108.09        199.74        63.59 o                         
   1   4  23       8983.04       8320.24       171.62 o                         
   2   4  23        151.48        235.72        41.67 o                         
   3   4  23        600.92        763.17        68.17 o                         
   4   4  23       1577.75       1969.33        96.50 o                         
   5   4  23       1209.09       1535.15       106.41 o                         
   6   4  23        127.60        212.93        61.83 o                         
   7   4  23        507.50        621.04        96.81 o                         
   8   4  23        307.45        314.80       104.08 o                         
   1   5  23       2590.23       2765.10        98.16 o                         
   2   5  23        394.23        529.80        52.47 o                         
   3   5  23        107.76        123.68        47.68 o                         
   4   5  23         56.61        108.59        49.16 o                         
   5   5  23         59.04         67.68        52.21 o                         
   6   5  23        216.67        345.61        69.46 o                         
   7   5  23        942.68        956.84       112.98 o                         
   8   5  23         65.29        165.96        73.93 o                         
   0   6  23       3777.31       3654.25       162.17 o                         
   1   6  23       9672.25       9821.93       185.17 o                         
   2   6  23         39.25         64.63        34.73 o                         
   3   6  23        885.28       1063.30        76.00 o                         
   4   6  23       1415.10       1833.37       118.66 o                         
   5   6  23       1406.96       1446.97       100.76 o                         
   6   6  23         21.88        115.89        61.27 o                         
   7   6  23       1557.47       1323.73       165.62 o                         
   8   6  23       1054.84        786.65       106.78 o                         
   1   7  23          0.47         66.31        39.06 o                         
   2   7  23          1.72         54.77        44.00 o                         
   3   7  23          4.00         -3.81        44.81 o                         
   4   7  23         76.57         81.70        50.66 o                         
   5   7  23        288.08        301.19        65.12 o                         
   6   7  23         13.12        141.78        61.34 o                         
   7   7  23         37.36        209.72        72.26 o                         
   0   8  23       3244.55       3023.70       226.88 o                         
   1   8  23       2166.67       2559.03       149.03 o                         
   2   8  23        142.80        219.19        54.31 o                         
   3   8  23       1695.95       1946.22       106.50 o                         
   4   8  23       2795.63       2636.73       120.57 o                         
   5   8  23       1101.88       1163.19        95.36 o                         
   6   8  23        184.33        264.73        70.41 o                         
   7   8  23       1732.96       1496.49       186.09 o                         
   8   8  23        651.59        724.41        95.79 o                         
   1   9  23         16.90         76.97        47.62 o                         
   2   9  23        504.13        590.67        66.17 o                         
   3   9  23        939.23       1250.05        89.69 o                         
   4   9  23        233.86        216.02        62.75 o                         
   5   9  23        301.85        516.94        75.44 o                         
   6   9  23        319.72        454.79        77.41 o                         
   7   9  23        636.95        610.81        86.32 o                         
   0  10  23        727.17        823.23       102.97 o                         
   1  10  23       2527.16       2739.30       156.80 o                         
   2  10  23         41.87         81.91        51.70 o                         
   3  10  23        203.26        331.98        69.69 o                         
   4  10  23       1107.55       1451.21        99.48 o                         
   5  10  23        482.69        592.81        77.74 o                         
   6  10  23         52.20        107.93        65.48 o                         
   7  10  23        471.92        586.37        85.21 o                         
   1  11  23        356.72        480.08        70.90 o                         
   2  11  23        790.51       1020.40        83.57 o                         
   3  11  23       1760.73       1875.90       108.82 o                         
   4  11  23          2.96          9.45        56.13 o                         
   5  11  23       2166.73       1837.20       118.26 o                         
   6  11  23       1110.22       1181.14       100.79 o                         
   7  11  23        573.04        655.69        94.36 o                         
   0  12  23         10.14        123.76       122.43 o                         
   1  12  23       1142.84       1238.98       103.22 o                         
   2  12  23          7.74        134.05        58.62 o                         
   3  12  23          0.51        135.65        61.21 o                         
   4  12  23          4.50        101.39        58.85 o                         
   5  12  23         38.40         90.85        63.90 o                         
   6  12  23         21.77         88.43        78.42 o                         
   1  13  23       5098.70       4802.95       243.32 o                         
   2  13  23       1850.48       1969.83       129.05 o                         
   3  13  23        820.04       1034.26       145.46 o                         
   4  13  23        237.10        314.89        81.64 o                         
   5  13  23        176.80        258.90        72.26 o                         
   6  13  23        467.25        636.01        96.00 o                         
   0  14  23        177.36        200.18       144.48 o                         
   1  14  23          2.90        155.38        77.18 o                         
   2  14  23         53.40        114.21        67.60 o                         
   3  14  23         16.03         82.46        65.40 o                         
   4  14  23          0.05        267.98        70.90 o                         
   5  14  23          0.81        150.52        73.14 o                         
   1  15  23       1051.25       1091.27       190.03 o                         
   2  15  23       1367.82       1275.23       102.37 o                         
   3  15  23       1511.01       1337.87       162.33 o                         
   4  15  23         70.88        270.39        84.68 o                         
   0  16  23        177.32        240.87       138.49 o                         
   1  16  23        248.94        278.00       115.26 o                         
   2  16  23        180.18        352.82        82.79 o                         
   3  16  23        210.24        498.90        90.08 o                         
   1  17  23        565.12        454.65        95.01 o                         
   2  17  23        349.55        360.42       108.53 o                         
   0   0  24       2348.88       2128.95       198.35 o                         
   1   0  24       2033.05       2185.30       141.52 o                         
   2   0  24        635.23        721.56        75.51 o                         
   3   0  24       7027.56       6793.58       180.97 o                         
   4   0  24       4828.75       4787.50       157.30 o                         
   5   0  24       4498.10       4431.23       198.04 o                         
   6   0  24          8.31         66.16        82.29 o                         
   7   0  24       1054.02        960.66       122.69 o                         
   8   0  24         28.70         -2.47       198.93 o                         
   1   1  24        557.24        731.38        66.44 o                         
   2   1  24          4.70        106.00        36.18 o                         
   3   1  24          5.84         49.41        39.50 o                         
   4   1  24          8.81         -5.70        41.29 o                         
   5   1  24        131.12        149.36        62.05 o                         
   6   1  24         74.65        140.61        62.58 o                         
   7   1  24        821.67        732.21        87.33 o                         
   8   1  24         30.08         17.14        78.02 o                         
   0   2  24         34.80         70.12        55.63 o                         
   1   2  24       2346.77       2510.09       104.76 o                         
   2   2  24        638.53        719.40        62.65 o                         
   3   2  24       2559.31       2698.13       130.87 o                         
   4   2  24       1943.60       2172.29       102.00 o                         
   5   2  24       2900.68       2848.58       119.62 o                         
   6   2  24        585.75        676.22        85.27 o                         
   7   2  24       1115.40        973.63       112.33 o                         
   8   2  24         61.87         46.87        77.75 o                         
   1   3  24        540.34        612.37        63.07 o                         
   2   3  24        364.78        521.64        51.44 o                         
   3   3  24       2137.28       2302.50        90.35 o                         
   4   3  24        104.38        161.45        50.95 o                         
   5   3  24        381.82        576.46        70.20 o                         
   6   3  24         13.31         87.57        71.91 o                         
   7   3  24        493.58        622.69        95.56 o                         
   8   3  24          3.12        162.67        83.57 o                         
   0   4  24          8.29        -35.13        53.29 o                         
   1   4  24        947.29       1280.89        81.52 o                         
   2   4  24         37.33         67.42        36.25 o                         
   3   4  24        551.59        742.49        70.18 o                         
   4   4  24       1631.41       1779.82       100.60 o                         
   5   4  24       1069.25       1262.70       104.66 o                         
   6   4  24         65.34        210.21        64.33 o                         
   7   4  24        251.60        323.68        77.14 o                         
   8   4  24         33.81         80.27        77.42 o                         
   1   5  24       4686.44       4588.76       128.52 o                         
   2   5  24       1525.68       1722.90        80.22 o                         
   3   5  24       2733.83       2869.30       122.43 o                         
   4   5  24         33.18         40.12        44.06 o                         
   5   5  24       2406.21       2551.06       160.95 o                         
   6   5  24         30.91        125.24        61.63 o                         
   7   5  24        806.69        876.77       148.70 o                         
   8   5  24          2.09        205.01        80.68 o                         
   0   6  24        169.95        202.23        76.85 o                         
   1   6  24        566.46        722.41        91.88 o                         
   2   6  24         26.78         25.36        44.28 o                         
   3   6  24        108.42        141.46        50.20 o                         
   4   6  24        120.81        143.34        55.09 o                         
   5   6  24         45.10        149.51        62.91 o                         
   6   6  24         16.45         93.63        61.94 o                         
   7   6  24          0.63        144.68        75.72 o                         
   8   6  24         33.62        223.78        79.63 o                         
   1   7  24       9216.68       8903.57       184.97 o                         
   2   7  24       1144.41       1493.74        85.13 o                         
   3   7  24       2012.18       2288.70       139.79 o                         
   4   7  24        454.31        588.12        74.73 o                         
   5   7  24       2189.16       2229.79       116.07 o                         
   6   7  24        544.52        632.31        82.40 o                         
   7   7  24       1465.88       1261.34       140.77 o                         
   8   7  24         11.68        198.24       173.78 o                         
   0   8  24        182.66        239.48       105.33 o                         
   1   8  24         57.82         65.54        41.32 o                         
   2   8  24        483.29        540.84        64.79 o                         
   3   8  24        371.69        475.43        67.93 o                         
   4   8  24        766.55        882.13        85.96 o                         
   5   8  24        335.27        473.75        73.79 o                         
   6   8  24         52.42        151.68        64.50 o                         
   7   8  24         45.24        111.04        65.74 o                         
   1   9  24       1546.09       1640.25       130.07 o                         
   2   9  24        671.59        872.46        78.07 o                         
   3   9  24       4848.66       5140.78       148.40 o                         
   4   9  24         18.95         92.92        66.58 o                         
   5   9  24       2173.71       2160.03       173.80 o                         
   6   9  24        157.23        233.44        68.55 o                         
   7   9  24        227.09        412.15        84.57 o                         
   0  10  24        100.52        288.48       123.84 o                         
   1  10  24       1429.90       1420.38       145.44 o                         
   2  10  24        334.38        378.10        67.57 o                         
   3  10  24       1716.97       1758.28       104.52 o                         
   4  10  24        133.45        284.09        69.68 o                         
   5  10  24       1124.34       1134.87        94.96 o                         
   6  10  24         23.15        111.60        69.47 o                         
   7  10  24        559.72        572.11        93.33 o                         
   1  11  24        742.15        776.20        84.01 o                         
   2  11  24        222.28        376.59        71.10 o                         
   3  11  24        598.35       1021.75        95.67 o                         
   4  11  24        127.04        207.20        65.10 o                         
   5  11  24         36.69        175.71        71.36 o                         
   6  11  24        145.00        163.36        71.55 o                         
   0  12  24         28.90         72.21       104.49 o                         
   1  12  24       2387.13       2039.20       230.19 o                         
   2  12  24          2.97        159.55        70.33 o                         
   3  12  24       3791.34       3514.78       170.30 o                         
   4  12  24        655.52        668.74        80.61 o                         
   5  12  24       1898.16       1725.10       123.11 o                         
   6  12  24          0.19         41.08        78.19 o                         
   1  13  24          0.12        131.72        78.36 o                         
   2  13  24        249.41        374.52        83.05 o                         
   3  13  24        260.81        501.83        75.86 o                         
   4  13  24        125.32        246.30        71.36 o                         
   5  13  24          1.70        154.68        68.67 o                         
   0  14  24        232.05        181.53       274.55 o                         
   1  14  24       1684.99       1573.85       212.36 o                         
   2  14  24         86.22        258.53        71.94 o                         
   3  14  24       2444.12       2336.32       217.90 o                         
   4  14  24        655.29        778.25       101.18 o                         
   5  14  24       1431.71       1278.86       170.91 o                         
   1  15  24        131.69        270.61        81.42 o                         
   2  15  24         68.63        127.39        85.31 o                         
   3  15  24         12.37        279.02        74.33 o                         
   4  15  24         63.97        171.57        81.37 o                         
   0  16  24        147.26        150.42       110.03 o                         
   1  16  24        450.01        409.88        93.23 o                         
   2  16  24        420.64        522.03       115.36 o                         
   3  16  24       1259.11       1157.94       118.70 o                         
   1  17  24         32.74        148.01        84.07 o                         
   1   1  25       2049.74       2231.07       102.10 o                         
   2   1  25       6053.62       5987.94       149.37 o                         
   3   1  25        655.02        756.52        66.87 o                         
   4   1  25          4.32         21.78        47.18 o                         
   5   1  25        517.54        587.53        78.35 o                         
   6   1  25       5797.12       5761.12       231.96 o                         
   7   1  25         56.77         40.43        65.33 o                         
   8   1  25         52.23         -1.39        82.68 o                         
   0   2  25       1128.82       1406.17       120.66 o                         
   1   2  25         23.14         41.69        40.18 o                         
   2   2  25        113.37        145.35        49.60 o                         
   3   2  25        170.53        264.01        50.49 o                         
   4   2  25        217.87        349.32        63.65 o                         
   5   2  25         44.64        100.13        56.50 o                         
   6   2  25         10.81         63.16        69.19 o                         
   7   2  25        100.76        -57.98        66.31 o                         
   8   2  25        599.59        525.55       105.07 o                         
   1   3  25         19.48         39.83        42.63 o                         
   2   3  25       5288.69       5287.42       141.02 o                         
   3   3  25       1230.38       1472.71        79.61 o                         
   4   3  25        157.33        204.30        56.17 o                         
   5   3  25        294.82        423.61        72.49 o                         
   6   3  25       1811.11       1900.97       126.46 o                         
   7   3  25          0.14        151.05        80.38 o                         
   8   3  25         52.20        166.76        83.64 o                         
   0   4  25      11739.85      11087.99       300.38 o                         
   1   4  25         80.58         88.89        45.29 o                         
   2   4  25         16.53         11.80        43.60 o                         
   3   4  25       1364.35       1562.89        92.87 o                         
   4   4  25        173.48        409.78        62.64 o                         
   5   4  25        552.36        879.28        83.19 o                         
   6   4  25         34.10        132.90        77.47 o                         
   7   4  25         17.38        112.79        75.67 o                         
   8   4  25       2550.25       1491.07       207.81 o                         
   1   5  25        198.83        303.17        55.19 o                         
   2   5  25       1226.49       1382.84        87.09 o                         
   3   5  25          6.75         46.75        54.66 o                         
   4   5  25         17.66         53.65        55.80 o                         
   5   5  25         67.01        268.76        66.91 o                         
   6   5  25        724.61        986.33        94.09 o                         
   7   5  25         96.83        157.49        79.20 o                         
   8   5  25        108.57        209.03        87.07 o                         
   0   6  25       9162.29       9159.44       269.25 o                         
   1   6  25        118.33        139.16        47.97 o                         
   2   6  25        650.47        631.42        76.28 o                         
   3   6  25       1072.18       1264.50        88.60 o                         
   4   6  25       4412.23       4340.10       139.71 o                         
   5   6  25        664.07        751.14        84.74 o                         
   6   6  25        224.96        273.76        71.69 o                         
   7   6  25         63.44         77.91        76.01 o                         
   1   7  25        114.76        195.12        51.55 o                         
   2   7  25          3.19         95.97        53.23 o                         
   3   7  25         59.86        143.83        55.19 o                         
   4   7  25        191.09        260.78        65.53 o                         
   5   7  25        541.21        538.84        84.54 o                         
   6   7  25        102.13        242.94        74.24 o                         
   7   7  25          8.86         85.09        72.30 o                         
   0   8  25       9891.93       9408.64       318.20 o                         
   1   8  25        166.99        248.36        63.57 o                         
   2   8  25         51.14         55.85        51.23 o                         
   3   8  25       1111.23       1342.70       109.40 o                         
   4   8  25       3195.34       3010.31       193.11 o                         
   5   8  25        781.55        910.74        92.24 o                         
   6   8  25          3.61         49.47        71.21 o                         
   7   8  25         60.35         78.51        67.95 o                         
   1   9  25         59.78        104.35        57.59 o                         
   2   9  25        595.09        659.62        82.38 o                         
   3   9  25        226.11        256.04        59.18 o                         
   4   9  25          1.91         89.32        58.95 o                         
   5   9  25         22.48        127.28        67.82 o                         
   6   9  25       1035.06        974.36        94.94 o                         
   7   9  25          5.59        170.86        76.19 o                         
   1  10  25        270.88        310.73        71.41 o                         
   2  10  25        187.61        275.19        67.84 o                         
   3  10  25        796.27        795.67        80.38 o                         
   4  10  25       1297.63       1456.31       132.50 o                         
   5  10  25        375.56        512.03        81.36 o                         
   6  10  25         66.35        165.69        75.42 o                         
   1  11  25         23.54         75.10        61.93 o                         
   2  11  25       2311.64       2497.97       166.66 o                         
   3  11  25        601.37        862.91        91.17 o                         
   4  11  25         13.77        141.48        62.28 o                         
   5  11  25        216.43        218.90        70.50 o                         
   6  11  25       1199.24       1200.11        99.47 o                         
   0  12  25        169.71        380.02       122.37 o                         
   1  12  25         58.85        162.90        66.16 o                         
   2  12  25        801.95        905.13       138.03 o                         
   3  12  25        365.14        385.24        68.85 o                         
   4  12  25        439.90        578.79        81.80 o                         
   5  12  25         34.84        152.08        69.68 o                         
   1  13  25        769.87        640.78       114.95 o                         
   2  13  25       3557.11       3478.66       369.40 o                         
   3  13  25        216.09        345.21        74.51 o                         
   4  13  25         61.82        166.54        67.25 o                         
   5  13  25          5.85        171.77        70.77 o                         
   0  14  25          0.85        199.00       166.77 o                         
   1  14  25        104.38        155.54        79.46 o                         
   2  14  25         79.69        244.59        74.07 o                         
   3  14  25         76.83        137.53        76.44 o                         
   4  14  25        259.84        352.41        75.25 o                         
   1  15  25        139.08        134.17        77.79 o                         
   2  15  25       2604.20       2806.49       271.44 o                         
   3  15  25        418.62        519.47       115.64 o                         
   0  16  25        852.81        898.69       171.36 o                         
   1  16  25        171.60        201.30       114.23 o                         
   2  16  25          1.41        188.56        86.31 o                         
   0   0  26       2935.85       3341.46       233.96 o                         
   1   0  26        438.44        298.96        83.63 o                         
   2   0  26       1486.01       1401.97       125.78 o                         
   3   0  26       2654.65       3154.46       176.38 o                         
   4   0  26       7767.83       7371.14       202.62 o                         
   5   0  26        727.41        791.90       124.57 o                         
   6   0  26        314.85        215.16        96.09 o                         
   7   0  26        172.43        197.73       101.39 o                         
   8   0  26       1444.55        538.51       307.34 o                         
   1   1  26          0.02         51.65        43.00 o                         
   2   1  26        295.16        425.64        61.23 o                         
   3   1  26         57.82        161.92        47.78 o                         
   4   1  26         18.23         20.56        51.60 o                         
   5   1  26        173.71        207.22        66.89 o                         
   6   1  26        404.71        502.02        76.65 o                         
   7   1  26          2.01         73.59        70.86 o                         
   8   1  26         17.50         87.99        84.20 o                         
   0   2  26      10461.86      10626.74       296.27 o                         
   1   2  26          0.75         16.37        43.49 o                         
   2   2  26        146.02        217.95        53.82 o                         
   3   2  26       1884.12       2140.91       126.96 o                         
   4   2  26       2063.65       2235.92       190.42 o                         
   5   2  26       1954.90       1950.52       165.28 o                         
   7   2  26         31.60         57.19        74.61 o                         
   8   2  26       1393.47       1103.69       121.81 o                         
   1   3  26        964.44       1125.11        80.60 o                         
   2   3  26       3203.68       2956.85       249.27 o                         
   3   3  26         74.19        125.01        58.27 o                         
   4   3  26          0.02        -14.43        49.36 o                         
   5   3  26         31.14        130.76        60.13 o                         
   6   3  26        549.11        630.11        98.80 o                         
   7   3  26        260.77        348.00        84.70 o                         
   0   4  26       3385.94       3503.29       304.72 o                         
   1   4  26        295.15        384.12        60.97 o                         
   2   4  26        534.42        639.87        68.19 o                         
   3   4  26        836.25       1093.97        88.19 o                         
   4   4  26        543.48        794.36        86.80 o                         
   5   4  26       1170.22       1204.45       108.51 o                         
   6   4  26         25.42         37.09        73.05 o                         
   7   4  26          0.95         62.67        77.01 o                         
   1   5  26       1682.40       1592.03        92.38 o                         
   2   5  26       5308.82       5379.62       173.40 o                         
   3   5  26       1429.00       1379.10        93.27 o                         
   4   5  26          2.17         45.59        60.24 o                         
   5   5  26          0.69        105.18        62.26 o                         
   6   5  26       1681.91       1813.03       141.47 o                         
   7   5  26        165.36        259.03        93.02 o                         
   0   6  26          0.54         27.21        58.15 o                         
   1   6  26        109.31        112.52        50.39 o                         
   2   6  26        325.95        392.20        68.34 o                         
   3   6  26        486.10        553.87        76.12 o                         
   4   6  26         61.34        137.89        58.63 o                         
   5   6  26         93.84        193.32        67.70 o                         
   6   6  26         94.42        160.23       103.23 o                         
   7   6  26          6.09         61.90        79.28 o                         
   1   7  26        152.93        295.86        56.83 o                         
   2   7  26       4691.96       4489.44       158.30 o                         
   3   7  26       1573.62       1787.11       111.28 o                         
   4   7  26          0.32         79.94        62.13 o                         
   5   7  26        383.82        636.44        93.54 o                         
   6   7  26       3439.49       2803.69       207.76 o                         
   7   7  26         59.04        130.23        73.24 o                         
   0   8  26         21.90        152.22        69.98 o                         
   1   8  26        170.44        159.40        58.20 o                         
   2   8  26        128.77        175.91        60.41 o                         
   3   8  26          0.53        116.83        62.32 o                         
   4   8  26       1211.52       1223.89        97.30 o                         
   5   8  26         24.60        182.10        67.43 o                         
   6   8  26        106.50        264.15        74.33 o                         
   7   8  26         35.75        148.73       127.47 o                         
   1   9  26        109.41        188.58        65.43 o                         
   2   9  26       2278.37       2045.81       275.04 o                         
   3   9  26         33.74        166.69        65.81 o                         
   4   9  26        217.44        316.93        68.92 o                         
   5   9  26        325.02        295.31        72.81 o                         
   6   9  26       1823.32       1588.89       113.37 o                         
   0  10  26       3451.76       2475.88       584.78 o                         
   1  10  26         41.52        103.31        62.53 o                         
   2  10  26          0.04         87.57        53.77 o                         
   3  10  26        385.23        485.84        79.35 o                         
   4  10  26        298.83        456.25        75.24 o                         
   5  10  26        369.13        369.28        80.22 o                         
   6  10  26         67.82        257.15        74.77 o                         
   1  11  26         83.97        223.57        68.76 o                         
   2  11  26        484.11        607.02        96.39 o                         
   3  11  26        462.65        602.99        85.67 o                         
   4  11  26          0.68         60.47        61.50 o                         
   5  11  26        121.12        133.37        69.85 o                         
   0  12  26       2916.86       2320.51       489.99 o                         
   1  12  26        235.98        317.05       130.89 o                         
   2  12  26        371.36        513.35       115.16 o                         
   3  12  26        503.67        562.01        87.63 o                         
   4  12  26       2290.97       1879.35       135.47 o                         
   5  12  26        510.29        663.10        86.77 o                         
   1  13  26         90.64        205.03       125.82 o                         
   2  13  26        210.16        381.37        79.37 o                         
   3  13  26        172.94        238.14        75.77 o                         
   4  13  26          0.30         70.16        68.79 o                         
   0  14  26       4845.04       4722.33       431.90 o                         
   1  14  26        237.30        370.81       135.21 o                         
   2  14  26         21.76        248.01       101.37 o                         
   3  14  26        847.99        899.05       143.34 o                         
   1  15  26         33.20        145.99        92.68 o                         
   2  15  26         49.40        204.11        88.28 o                         
   1   1  27       2667.99       2521.75       125.88 o                         
   2   1  27        483.11        487.49        66.09 o                         
   3   1  27       5417.44       5241.58       157.69 o                         
   4   1  27         53.98         10.29        52.40 o                         
   5   1  27       1213.37       1226.90        95.36 o                         
   6   1  27        157.92        152.49        62.68 o                         
   7   1  27       1038.63        655.33        94.97 o                         
   0   2  27        122.83        432.72       115.79 o                         
   1   2  27        872.32        983.82        80.20 o                         
   2   2  27        377.00        323.44        68.99 o                         
   3   2  27        174.73        300.82        57.72 o                         
   4   2  27        288.45        365.87        64.64 o                         
   5   2  27        654.45       1034.33       149.53 o                         
   6   2  27         25.32        -44.00        68.85 o                         
   7   2  27         59.27        136.71        75.26 o                         
   1   3  27       2381.87       2553.83       197.08 o                         
   2   3  27        227.41        321.67        60.25 o                         
   3   3  27        966.11       1106.45        93.23 o                         
   4   3  27        122.63        205.76        61.76 o                         
   5   3  27        716.89       1037.56       101.91 o                         
   6   3  27         38.54        188.88        87.88 o                         
   7   3  27        463.93        347.40       120.25 o                         
   0   4  27          0.81         -6.05        62.61 o                         
   1   4  27       3323.49       3398.12       185.85 o                         
   2   4  27       1861.12       1535.29        98.23 o                         
   3   4  27       1358.42       1268.93       113.30 o                         
   4   4  27          9.84         52.76        54.16 o                         
   5   4  27       1441.55       1614.28       134.77 o                         
   6   4  27        294.79        401.26        87.91 o                         
   7   4  27        863.38        745.95       107.23 o                         
   1   5  27        936.80        951.52        78.16 o                         
   2   5  27         51.22        128.06        56.30 o                         
   3   5  27        296.10        516.60        76.71 o                         
   4   5  27         42.72        117.69        62.08 o                         
   5   5  27        245.42        531.81        83.72 o                         
   6   5  27         50.99        279.58        83.63 o                         
   7   5  27         25.22        222.01        84.57 o                         
   0   6  27        240.72        223.47        75.04 o                         
   1   6  27       2391.73       2280.04       223.21 o                         
   2   6  27        383.38        353.61        65.60 o                         
   3   6  27       4524.69       4478.60       199.89 o                         
   4   6  27       1988.71       2154.26       157.35 o                         
   5   6  27        979.00       1201.39       146.19 o                         
   6   6  27          6.88        210.08        71.35 o                         
   7   6  27        689.41        627.98       109.77 o                         
   1   7  27         66.04         80.72        53.73 o                         
   2   7  27        108.98        170.25        64.25 o                         
   3   7  27         22.15        146.76        62.57 o                         
   4   7  27          2.87         52.17        58.06 o                         
   5   7  27        126.38        301.89        74.28 o                         
   6   7  27          6.13        278.73        74.06 o                         
   0   8  27         26.56        152.65        72.58 o                         
   1   8  27       1615.74       1745.14       176.13 o                         
   2   8  27       1124.99       1082.13       100.94 o                         
   3   8  27       1765.93       1554.66       114.14 o                         
   4   8  27       1346.10       1310.23        97.94 o                         
   5   8  27       1404.02       1533.95       106.52 o                         
   6   8  27        281.31        326.73        74.49 o                         
   1   9  27        534.44        595.46        82.62 o                         
   2   9  27         11.99        116.10        67.30 o                         
   3   9  27        955.88        937.09        95.24 o                         
   4   9  27         27.77        101.15        67.30 o                         
   5   9  27        255.06        323.31        80.60 o                         
   6   9  27          0.25        155.32        84.55 o                         
   0  10  27        468.10        457.58       268.31 o                         
   1  10  27        841.03        945.64       120.90 o                         
   2  10  27        739.26        740.48       102.90 o                         
   3  10  27        557.57        508.96        81.51 o                         
   4  10  27        252.75        192.16        72.93 o                         
   5  10  27       1592.85       1455.34       106.07 o                         
   1  11  27       1638.81       1477.36       151.94 o                         
   2  11  27        611.90        592.72        84.12 o                         
   3  11  27       1246.41       1345.20       134.27 o                         
   4  11  27        106.51        251.13        75.61 o                         
   5  11  27        154.77        329.80        75.70 o                         
   0  12  27       1117.57        515.47       174.29 o                         
   1  12  27         48.91        283.84        88.25 o                         
   2  12  27          8.54        110.09        70.88 o                         
   3  12  27        400.07        419.46        84.88 o                         
   4  12  27         84.24        183.55        77.99 o                         
   1  13  27       1441.14       1118.80       240.31 o                         
   2  13  27        273.49        391.09       132.55 o                         
   3  13  27       1571.22       1567.34       187.86 o                         
   4  13  27         19.34        345.00       147.77 o                         
   0  14  27         92.14        319.02       297.74 o                         
   1  14  27          0.04        222.92        86.18 o                         
   2  14  27        195.21        405.13       158.59 o                         
   3  14  27          0.97        180.12        97.01 o                         
   1  15  27       1551.81       1201.49       127.96 o                         
   0   0  28       3284.65       3698.57       409.22 o                         
   1   0  28       4139.82       4438.28       193.72 o                         
   2   0  28        111.65        143.17        78.29 o                         
   3   0  28        505.63        547.65       122.30 o                         
   4   0  28        567.20        628.85       158.31 o                         
   5   0  28        471.50        659.79       114.43 o                         
   6   0  28        731.01        764.10       121.52 o                         
   1   1  28          1.89         59.81        46.45 o                         
   2   1  28        272.58        398.07        63.96 o                         
   3   1  28         54.77        126.92        55.16 o                         
   4   1  28          0.48         66.72        62.26 o                         
   5   1  28         65.82         64.93        69.32 o                         
   6   1  28          0.45        109.85        69.02 o                         
   7   1  28         48.30        117.80        74.61 o                         
   0   2  28        672.02        971.72       120.26 o                         
   1   2  28       2563.20       2392.32       166.91 o                         
   2   2  28         91.04        120.29        53.60 o                         
   3   2  28        221.50        335.55        72.75 o                         
   4   2  28       3394.33       3271.31       200.90 o                         
   5   2  28        522.32        587.43        86.85 o                         
   6   2  28          0.01        121.98        74.34 o                         
   7   2  28       1035.57        677.28        98.27 o                         
   1   3  28        396.69        514.85        67.11 o                         
   2   3  28        599.67        783.28        76.61 o                         
   3   3  28         41.21        121.94        60.31 o                         
   4   3  28         23.07         54.16        61.19 o                         
   5   3  28        387.73        486.78       101.38 o                         
   6   3  28        436.14        390.12        97.99 o                         
   7   3  28        446.20        456.20        90.99 o                         
   0   4  28       1330.04       1464.06       131.52 o                         
   1   4  28       2201.65       2270.99       175.23 o                         
   2   4  28        219.02        309.41        65.42 o                         
   3   4  28          7.77         94.32        60.49 o                         
   4   4  28       1280.52       1276.02       125.41 o                         
   5   4  28         38.90        162.42        65.48 o                         
   6   4  28          7.52         63.55        86.06 o                         
   7   4  28        366.94        241.66       102.37 o                         
   1   5  28       2187.22       1949.87       156.27 o                         
   2   5  28       1149.03       1207.97       132.73 o                         
   3   5  28        957.02        981.90        97.39 o                         
   4   5  28         38.61        105.80        70.16 o                         
   5   5  28       1333.60       1568.14       108.85 o                         
   6   5  28        700.53        950.07       107.71 o                         
   0   6  28        140.89        224.42        78.20 o                         
   1   6  28        709.31        674.85        77.84 o                         
   2   6  28        518.58        638.49        79.43 o                         
   3   6  28         38.41         97.49        66.90 o                         
   4   6  28          7.99        155.89        69.95 o                         
   5   6  28          1.37         66.42        65.74 o                         
   6   6  28         22.24        146.66        77.28 o                         
   1   7  28       1674.05       1535.43       131.65 o                         
   2   7  28       1913.61       1548.36       207.49 o                         
   3   7  28       1314.67       1224.62       155.17 o                         
   4   7  28         24.34        185.78        73.34 o                         
   5   7  28       2490.17       2233.07       150.33 o                         
   6   7  28        600.73        679.10        90.66 o                         
   0   8  28       1021.25       1030.64       113.73 o                         
   1   8  28        307.12        375.19        70.75 o                         
   2   8  28         35.87        102.12        61.45 o                         
   3   8  28        133.54        214.12        67.14 o                         
   4   8  28          5.58         83.58        71.75 o                         
   5   8  28         76.41        154.50        69.69 o                         
   6   8  28         11.93        156.60        77.48 o                         
   1   9  28        439.80        530.98       109.17 o                         
   2   9  28        751.40        783.33       119.92 o                         
   3   9  28        942.53        942.41       136.78 o                         
   4   9  28         24.17        137.02        72.11 o                         
   5   9  28       1157.93       1202.17       100.22 o                         
   0  10  28         71.88        262.88       217.86 o                         
   1  10  28        950.94        862.42       124.89 o                         
   2  10  28        248.43        214.91        72.03 o                         
   3  10  28        228.82        246.36        70.68 o                         
   4  10  28       1051.13        935.92       166.16 o                         
   5  10  28        586.17        492.19        88.15 o                         
   1  11  28        152.51        292.72        86.64 o                         
   2  11  28        318.69        410.30        75.76 o                         
   3  11  28        456.00        564.52        91.12 o                         
   4  11  28         22.58        150.43        75.94 o                         
   0  12  28        876.39       1265.11       317.49 o                         
   1  12  28       1757.12       1419.29       255.68 o                         
   2  12  28          7.61        131.72        80.80 o                         
   3  12  28        356.43        494.98        84.28 o                         
   4  12  28        257.77        238.44        79.91 o                         
   1  13  28          9.24        187.09       134.20 o                         
   2  13  28          7.40        244.11       110.11 o                         
   3  13  28         31.93        132.76        99.83 o                         
   0  14  28        732.70        886.36       284.62 o                         
   1  14  28       2547.21       2348.47       653.96 o                         
   1   1  29        171.91        271.28        61.30 o                         
   2   1  29       3137.66       3596.99       151.78 o                         
   3   1  29          3.11         56.27        53.93 o                         
   4   1  29        199.20        164.65        83.24 o                         
   5   1  29        191.14        298.70        98.51 o                         
   6   1  29       2112.01       1567.17       139.49 o                         
   0   2  29        906.83       1169.92       128.36 o                         
   1   2  29          8.77         43.71        50.86 o                         
   2   2  29        254.17        396.76        66.32 o                         
   3   2  29         16.00         74.47        63.26 o                         
   4   2  29        526.99        666.86        86.03 o                         
   5   2  29         12.15         97.56        76.87 o                         
   6   2  29        305.19        286.90       101.74 o                         
   1   3  29          0.27         21.19        51.27 o                         
   2   3  29       4086.91       4226.87       176.54 o                         
   3   3  29          4.42         66.93        60.16 o                         
   4   3  29        110.08        227.41        72.08 o                         
   5   3  29         40.80         33.62        77.73 o                         
   6   3  29        855.74        807.79       113.29 o                         
   0   4  29        843.58       1022.48       129.75 o                         
   1   4  29         24.99        126.19        54.72 o                         
   2   4  29         17.16         76.15        57.46 o                         
   3   4  29          1.10         50.15        63.74 o                         
   4   4  29       3685.27       4115.50       207.93 o                         
   5   4  29         20.52         17.97        83.95 o                         
   6   4  29          5.99        183.27        95.57 o                         
   1   5  29         14.64         30.89        48.53 o                         
   2   5  29       1380.00       1328.53       123.25 o                         
   3   5  29        280.08        279.66        72.71 o                         
   4   5  29         57.87        129.45        75.15 o                         
   5   5  29          1.56        123.51        77.14 o                         
   6   5  29        101.62        325.34        94.06 o                         
   0   6  29       4659.52       4632.48       233.55 o                         
   1   6  29         95.85        158.42        60.70 o                         
   2   6  29       1418.14       1197.41       124.58 o                         
   3   6  29        472.08        415.75        87.75 o                         
   4   6  29       3054.05       2316.76       285.71 o                         
   5   6  29          1.56         90.57        74.76 o                         
   6   6  29        226.67        382.44        92.54 o                         
   1   7  29          0.04        149.69        60.00 o                         
   2   7  29          7.22        179.46        67.53 o                         
   3   7  29          3.04         62.60        65.70 o                         
   4   7  29         73.78        135.71        69.00 o                         
   5   7  29          0.41        102.58        73.78 o                         
   0   8  29       2247.60       1804.57       138.06 o                         
   1   8  29        113.81        170.21        70.71 o                         
   2   8  29         37.63         66.08        61.88 o                         
   3   8  29        302.81        247.64        70.84 o                         
   4   8  29       4831.95       4963.67       314.85 o                         
   5   8  29        102.87        141.38        88.94 o                         
   1   9  29          9.10        137.29        62.27 o                         
   2   9  29        762.10        797.82       124.21 o                         
   3   9  29         16.61         46.03        66.13 o                         
   4   9  29         67.70        196.80        73.31 o                         
   5   9  29          3.70         78.35        78.10 o                         
   0  10  29        360.04        323.05       340.55 o                         
   1  10  29        114.17        230.32        74.21 o                         
   2  10  29          2.94         58.99        59.73 o                         
   3  10  29         70.12        107.33        70.62 o                         
   4  10  29       3028.35       2289.92       498.90 o                         
   1  11  29         21.49         59.47        70.82 o                         
   2  11  29       2103.37       1808.86       402.39 o                         
   3  11  29         13.59        141.77        92.74 o                         
   4  11  29        153.47        267.75       102.57 o
[truncated: 18,226 more chars]
